# Supplementary material for: Fine-mapping of angular leaf spot resistance gene Phg-2 in common bean and development of molecular breeding tools
Source: Theor Appl Genet. 2019 Apr 11;132(7):2003–16. doi: 10.1007/s00122-019-03334-z (PMC6588644; doi:10.1007/s00122-019-03334-z)
Supplement: Supplementary file 2 — Online Resource 2: Table S2 List of molecular markers used in this project (XLSX 11 kb) [file 122_2019_3334_MOESM2_ESM.xlsx]

## Sheet: suppl tab 1
Marker	Position reference v1.0	Position reference v2.1	Generation tested	Marker type	Sequence of Primers
ALS_08_60980148	57548554	60980148	F4, F5, F6	Tms	Fa: gcgggcagggcggcTTCTTCCCTTTCAAGTGCCAAc
					Fb: gcgggcTTCTTCCCTTTCAAGTGCCAAa
					R: TTCTGTTCTGGCTGTTACCGTTGTA
ALS_08_61043480	57612007	61043480	F3	Tms	Fa: gcgggcACAACCAAAGCCACCTTCa
					Fb: gcgggcagggcggcCAACCAAAGCCACCTTCg
					R: TCAAAGCAGCAACCGAAAACTT
ALS_08_61658896	58218770	61658896	F4, F5, F6	Tms	Fa: gcgggcagggcggcACTCGTGCATGGGAAGAAGAc
					Fb: gcgggcACTCGTGCATGGGAAGAAGAt
					R: CTAACATGGCAAGAAGAGGAACGCC
ALS_08_61705350	58265222	61705350	F4, F5, F6	Tms	Fa: gcgggcagggcggcGGGCTTGCCATTAATCAACCc
					Fb: gcgggcGGGCTTGCCATTAATCAACCt
					R: TGTAAGCTAAGTAATGTTGGGCCCA
ALS_08_61730261	58288996	61730261	F4, F5, F6	KASP	Primer_AlleleFAM: ACAAATGTTACCCCGGAAAAGCTTG
					Primer_AlleleHEX: ACAAATGTTACCCCGGAAAAGCTTA
					Primer_Common: GCATAAACGTCTTGTTTGTGCTGCAAATA
ALS_08_61731208	58289943	61731208	F4, F5, F6	Tms	F: CTCAACAAAATCCAGCCGTCGGAT
					Ra: gcgggcagggcggcAGCTGTGCGATGAACATGTg
					Rb: gcgggcAGCTGTGCGATGAACATGTc
ALS_08_61825915	58384816	61825915	F5, F6	HRM	F: ACGTTGCCTTGAACCTCAGTAG
					R: TTGCTTTGTGAACCTTGCCGT
ALS_08_61901622	58460518	61901622	F4, F5, F6	KASP	Primer_AlleleFAM: GAATTTAGTGCTGCAATTTATCAAGTACC
					Primer_AlleleHEX: GAATTTAGTGCTGCAATTTATCAAGTACA
					Primer_Common: GAAAAACACTTAAAGGGTTTGATGGCACAT
ALS_08_62047925	58589273	62047925	F4, F5, F6	Tms	Fa: gcgggcCGCTCTCACCACGTATTTCATCt
					Fb: gcgggcagggcggcCGCTCTCACCACGTATTTCATCc
					R: GTTCTTCTTCCTAGAGCGGCGGT
ALS_08_62139256 (ALS_CB_00451)	58672475	62139256	F4, F5, F6	Tms	Fa: gcgggcagggcggcGAATGAAATAGGTGTTCTGCAAGAg
					Fb: gcgggcGAATGAAATAGGTGTTCTGCAAGAa
					R: CAAAGCATCCAAGTCTGATTTCTTCCT
ALS_08_62170288	58703505	62170288	F4, F5, F6	Tms	Fa: gcgggcGGACATGGACTCTGGGACTt
					Fb: gcgggcagggcggcGGACATGGACTCTGGGACTg
					R: CCGAAGAACTGGTTGATGAATGCAAG
ALS_08_62193174 (sc267437)	58726385	62193174	F3, F4, F5, F6	Tms	Fa: gcgggcGGAGACACAGGAAGCACTGAt
					Fb: gcgggcagggcggcGGAGACACAGGAAGCACTGAg
					R: ATGGCTTCTACTTGCCATTTTCA
ALS_08_62721133	59246410	62721133	F3, F4, F5, F6	Tms	Fa: gcgggcCCTGGCCTTTGAACTTTGAt
					Fb: gcgggcagggcggcCCTGGCCTTTGAACTTTGAc
					R: TGTAGGTTCATCGTGCTATTCTGC
PF5	57,819,758	61251610	F3	SCAR	PF5330– L2 CTTGTTCTGAGTCATTTACCTTGC
					PF5330–R1 GAATTCACAGTCCAAACTACTCTAATC
