# Supplementary material for: Fine-mapping of angular leaf spot resistance gene Phg-2 in common bean and development of molecular breeding tools
Source: Theor Appl Genet. 2019 Apr 11;132(7):2003–16. doi: 10.1007/s00122-019-03334-z (PMC6588644; doi:10.1007/s00122-019-03334-z)
Supplement: Supplementary file 3 — Online Resource 3: Table S3 List of the 70 genes within the 409-Kbp Phg-2 region on chromosome 8. Annotations highlighted in red are candidate genes for resistance. Two closely related gene families depicted in yellow and blue. Genes that harbor missense mutations that segregate G10474 from the majority of other lines are shown in bold. (XLSX 13 kb) [file 122_2019_3334_MOESM3_ESM.xlsx]

## Sheet: suppl tab 2
Locus Name	Start	End	Description
Phvul.008G273600	61735204	61737956	Leucine Rich Repeat (LRR_1) // Leucine rich repeat N-terminal domain (LRRNT_2) // Leucine
Phvul.008G273700	61741746	61747280	Leucine Rich Repeat (LRR_1) // Leucine rich repeat (LRR_8)
Phvul.008G273801	61749035	61750088	Leucine-rich repeat (LRR) protein associated with apoptosis in muscle tissue
Phvul.008G273900	61755148	61758150	Leucine Rich Repeat (LRR_1) // Leucine rich repeat N-terminal domain (LRRNT_2) // Leucine rich repeat (LRR_8)
Phvul.008G274000	61776591	61779650	Leucine Rich Repeat (LRR_1) // Leucine rich repeat N-terminal domain (LRRNT_2) // Leucine rich repeat (LRR_8)
Phvul.008G274100	61783591	61786602	Leucine rich repeat N-terminal domain (LRRNT_2) // Leucine rich repeat (LRR_8)
Phvul.008G274200	61791671	61796907	GLYCEROPHOSPHODIESTER PHOSPHODIESTERASE-LIKE PROTEIN-RELATED
Phvul.008G274300	61799686	61804985	GLYCEROPHOSPHODIESTER PHOSPHODIESTERASE-LIKE PROTEIN-RELATED
Phvul.008G274400	61810986	61814148	PIRIN-RELATED
Phvul.008G274500	61816751	61818668	TUBULIN-SPECIFIC CHAPERONE A
Phvul.008G274600	61820192	61822332	MITOCHONDRIAL IMPORT INNER MEMBRANE TRANSLOCASE SUBUNIT TIM22-2-RELATED
Phvul.008G274700	61823929	61829698	KINESIN MOTOR FAMILY PROTEIN
Phvul.008G274800	61835592	61838527	C2 domain (C2)
Phvul.008G274900	61842561	61845929	RNA RECOGNITION MOTIF-CONTAINING PROTEIN
Phvul.008G275000	61853078	61855595	Protein kinase domain (Pkinase) // Leucine rich repeat (LRR_8)
Phvul.008G275100	61858296	61860853	SERINE/THREONINE-PROTEIN KINASE WNK11-RELATED
Phvul.008G275200	61868846	61871954	FRIGIDA-LIKE PROTEIN 5
Phvul.008G275300	61876736	61882359	WRKY TRANSCRIPTION FACTOR 20-RELATED
Phvul.008G275400	61885432	61886659
Phvul.008G275500	61886832	61889966	GRAS domain family (GRAS)
Phvul.008G275600	61894391	61895938
Phvul.008G275700	61895934	61898702	MITOCHONDRIAL TRANSCRIPTION TERMINATION FACTOR FAMILY PROTEIN
Phvul.008G275800	61900829	61905459	ZINC FINGER CCCH DOMAIN-CONTAINING PROTEIN 18
Phvul.008G275900	61911753	61912667	COPPER TRANSPORT PROTEIN ATOX1-RELATED
Phvul.008G276000	61915574	61923570	HEMOLYSIN-RELATED
Phvul.008G276100	61925250	61926777	Ras suppressor protein (contains leucine-rich repeats)
Phvul.008G276150	61927317	61928655	Xenobiotic-transporting ATPase / Steroid-transporting ATPase
Phvul.008G276201	61928718	61929690	Xenobiotic-transporting ATPase / Steroid-transporting ATPase
Phvul.008G276251	61929794	61931062	Xenobiotic-transporting ATPase / Steroid-transporting ATPase
Phvul.008G276300	61935298	61935870	Leucine rich repeat N-terminal domain (LRRNT_2)
Phvul.008G276400	61938810	61940687	Non-specific serine/threonine protein kinase / Threonine-specific protein kinase
Phvul.008G276500	61941781	61942569	Xenobiotic-transporting ATPase / Steroid-transporting ATPase
Phvul.008G276600	61943471	61943797	Non-specific serine/threonine protein kinase / Threonine-specific protein kinase
Phvul.008G277000	61955233	61956464	Leucine Rich Repeat (LRR_1) // Leucine rich repeat N-terminal domain (LRRNT_2) // Leucine rich repeat (LRR_8)
Phvul.008G277100	61957277	61958956	Xenobiotic-transporting ATPase / Steroid-transporting ATPase
Phvul.008G277142	61960013	61960755
Phvul.008G277184	61961555	61962863	Leucine rich repeat (LRR_8)
Phvul.008G277226	61962868	61964475	Leucine rich repeat N-terminal domain (LRRNT_2)
Phvul.008G277268	61968905	61969916	Leucine rich repeat N-terminal domain (LRRNT_2)
Phvul.008G277310	61969927	61971992	Ras suppressor protein (contains leucine-rich repeats)
Phvul.008G277352	61987965	61990190	Ras suppressor protein (contains leucine-rich repeats)
Phvul.008G277400	61992947	61995648
Phvul.008G277466	61997377	61998796	(S)-limonene 6-monooxygenase
Phvul.008G277532	61998842	61999528	Cytochrome P450 (p450)
Phvul.008G277600	62000775	62004493	PPR repeat (PPR) // PPR repeat (PPR_1) // PPR repeat family (PPR_2)
Phvul.008G277700	62005972	62009596	PROTEASOME SUBUNIT ALPHA/BETA
Phvul.008G277800	62011354	62012403	SERINE ACETYLTRANSFERASE 1, CHLOROPLASTIC-RELATED
Phvul.008G277900	62014834	62018386	PECTINESTERASE QRT1
Phvul.008G278000	62020087	62022754	PECTINESTERASE QRT1
Phvul.008G278100	62024175	62028675	NUCLEAR LIM INTERACTOR-INTERACTING FACTOR-RELATED
Phvul.008G278200	62030920	62031832	GENOMIC DNA, CHROMOSOME 3, P1 CLONE:MJG19
Phvul.008G278300	62036112	62039593	MEIOTIC RECOMBINATION PROTEIN SPO11
Phvul.008G278400	62040579	62043514	POTASSIUM CHANNEL, SUBFAMILY K
Phvul.008G278500	62046520	62047272
Phvul.008G278600	62047806	62050356	Cystathionine beta-synthase / Serine sulfhydrase
Phvul.008G278700	62050482	62052658
Phvul.008G278800	62054772	62055494
Phvul.008G278900	62057426	62058514	CCAAT-BINDING TRANSCRIPTION FACTOR-RELATED
Phvul.008G279000	62060104	62061056	PROTEIN TIC 20-V, CHLOROPLASTIC
Phvul.008G279100	62063684	62064187
Phvul.008G279200	62065750	62069802	Nicotinamide-nucleotide adenylyltransferase / NMNAT
Phvul.008G279300	62071477	62073771	L-TYPE LECTIN-DOMAIN CONTAINING RECEPTOR KINASE S.7-RELATED
Phvul.008G279350	62075436	62078915
Phvul.008G279400	62081706	62087511	RIBOSOMAL RNA METHYLTRANSFERASE NOP2-RELATED
Phvul.008G279500	62096044	62097862	Cleavage site for pathogenic type III effector avirulence factor Avr (AvrRpt-cleavage)
Phvul.008G279600	62098644	62102797	X-BOX TRANSCRIPTION FACTOR-RELATED
Phvul.008G279700	62107462	62111078	X-BOX TRANSCRIPTION FACTOR-RELATED
Phvul.008G279750	62121468	62125556	X-BOX TRANSCRIPTION FACTOR-RELATED
Phvul.008G279800	62128037	62132580	X-BOX TRANSCRIPTION FACTOR-RELATED
Phvul.008G279900	62137267	62140541	Weak chloroplast movement under blue light (WEMBL)
