# Supplementary material for: Fine-mapping of angular leaf spot resistance gene Phg-2 in common bean and development of molecular breeding tools
Source: Theor Appl Genet. 2019 Apr 11;132(7):2003–16. doi: 10.1007/s00122-019-03334-z (PMC6588644; doi:10.1007/s00122-019-03334-z)
Supplement: Supplementary file 4 — Online Resource 4: Table S4 List of 117 SNPs in the 409-Kbp Phg-2 region that differentiate G10474 against > 90% of further genotypes in a data set of whole-genome sequencing (WGS) data evaluated by Lobaton et al. (2018). Twenty SNPs that represent missense mutations are indicated in yellow; three of these that appear in LRR domain genes are shown in bold. (XLSX 40 kb) [file 122_2019_3334_MOESM4_ESM.xlsx]

## Sheet: BeanWGS_vulgaris_Q40_annotated_
Chromosome	Position (reference 1.0)	Position (reference 2.1)	reference allele	alternative allele	gene	QUALITY	INFORMATION	AFR_298	AND_696	BAT_93	G04627	G0705	G0750	G10474	G19833	G2333	G5686	GASILIDA	HAWASSA_DUME	IBADDO	KABLANKETI	MD_23-24	MEXICO_54	MIDAS	MSHINDI	NABE_12C	NABE_13	NABE_14	RED_WOLAYTA	RWR_719	SEA_5	Song2015_BAT_93	Song2015_BUCKSKIN	Song2015_C-20	Song2015_CAL_EARLY	Song2015_CORNELL_49-242	Song2015_FIERO	Song2015_JALO_EEP_558	Song2015_KARDINAL	Song2015_LAKER	Song2015_LARK	Song2015_MATTERHORN	Song2015_MICHELITE	Song2015_RED_HAWK	Song2015_SIERRA	Song2015_STAMPEDE	Song2015_T-39	Song2015_UC_WHITE	Song2015_UI_906
Chr08	58354247	61795339	C	A	Phvul.008G274200	255	AN=2;CNV=23;MAF=0.09;NS=50;TA=Synonymous;TCO=494.3;TGN=Phvul.008G274200;TID=PAC:27154451	0	0	0	0	0	0	1	0	H	0	0	0	0	0	0	0	0	0	0	0	0	0	0	0	0	0	0	0	NA	0	0	0	0	0	NA	0	0	1	1	NA	NA	0
Chr08	58363454	61804546	G	A	Phvul.008G274300	255	AN=2;CNV=21;MAF=0.04;NS=51;TA=Missense;TCO=745.1;TGN=Phvul.008G274300;TID=PAC:27155312	0	0	0	0	0	0	1	0	0	0	0	0	0	0	0	0	0	0	0	0	0	0	0	0	0	0	0	0	NA	0	NA	0	NA	0	0	0	NA	0	0	0	0	NA
Chr08	58363583	61804675	T	A	Phvul.008G274300	255	AN=2;CNV=19;MAF=0.12;NS=52;TA=ThreePrimeUTR;TGN=Phvul.008G274300;TID=PAC:27155312	0	0	0	0	0	0	1	0	0	1	1	0	NA	0	0	1	0	0	0	0	0	0	0	0	NA	0	0	0	0	NA	0	0	NA	0	0	0	0	0	0	0	0	0
Chr08	58365799	61806891	C	T	Intergenic	255	AN=2;CNV=3;MAF=0.06;NS=51;TA=Intergenic	0	0	0	0	0	0	1	0	0	0	0	0	0	0	0	1	0	0	0	0	0	0	0	0	0	0	0	0	NA	0	0	0	NA	0	0	0	0	NA	0	NA	0	0
Chr08	58379185	61820284	C	T	Phvul.008G274600	255	AN=2;MAF=0.03;NS=51;TA=ThreePrimeUTR;TGN=Phvul.008G274600;TID=PAC:27153045	0	0	0	0	0	0	1	0	0	0	0	0	0	0	0	0	0	0	0	0	0	0	0	0	NA	0	NA	0	NA	0	0	0	NA	0	NA	0	0	0	0	0	0	0
Chr08	58379490	61820589	T	A	Phvul.008G274600	255	AN=2;MAF=0.03;NS=52;TA=Synonymous;TCO=164.3;TGN=Phvul.008G274600;TID=PAC:27153045	0	0	0	0	0	0	1	0	0	0	0	0	0	0	0	0	0	0	0	0	0	0	0	0	NA	0	0	NA	0	0	NA	0	0	0	0	0	0	0	0	0	0	NA
Chr08	58379610	61820709	A	T	Phvul.008G274600	255	AN=2;MAF=0.03;NS=53;TA=Synonymous;TCO=124.3;TGN=Phvul.008G274600;TID=PAC:27153045	0	0	0	0	0	0	1	0	0	0	0	0	0	0	0	0	0	0	0	0	0	0	0	0	0	0	0	NA	0	0	0	0	NA	0	NA	0	0	0	0	0	0	0
Chr08	58383282	61824381	T	C	Phvul.008G274700	255	AN=2;MAF=0.03;NS=52;TA=Synonymous;TCO=1116.3;TGN=Phvul.008G274700;TID=PAC:27155987	0	0	0	0	0	0	1	0	0	0	0	0	0	0	0	0	0	0	0	0	0	0	0	0	0	0	NA	NA	NA	0	0	0	0	0	NA	0	0	0	0	0	0	0
Chr08	58384713	61825812	T	A	Phvul.008G274700	255	AN=2;MAF=0.04;NS=51;TA=Intron;TGN=Phvul.008G274700;TID=PAC:27155987	0	0	0	0	0	0	1	0	0	0	0	0	0	0	0	0	0	0	0	0	0	0	0	0	NA	0	0	0	NA	0	0	0	NA	NA	0	0	0	0	0	0	0	0
Chr08	58384719	61825818	A	G	Phvul.008G274700	255	AN=2;MAF=0.02;NS=52;TA=Intron;TGN=Phvul.008G274700;TID=PAC:27155987	0	0	0	0	0	0	1	0	0	0	0	0	0	0	0	0	0	0	0	0	0	0	0	0	NA	0	0	0	NA	0	0	0	NA	NA	0	0	0	0	0	0	0	0
Chr08	58384859	61825958	C	A	Phvul.008G274700	255	AN=2;MAF=0.02;NS=52;TA=Missense;TCO=732.2;TGN=Phvul.008G274700;TID=PAC:27155987	0	0	0	0	0	0	1	0	0	0	0	0	0	0	0	0	0	0	0	0	0	0	0	0	0	NA	0	0	0	0	0	0	NA	0	NA	0	0	NA	0	0	0	0
Chr08	58384909	61826008	G	T	Phvul.008G274700	255	AN=2;MAF=0.02;NS=51;TA=Missense;TCO=715.3;TGN=Phvul.008G274700;TID=PAC:27155987	0	0	0	0	0	0	1	0	0	0	0	0	0	0	0	0	0	0	0	0	0	0	0	0	0	0	0	0	0	NA	0	0	NA	NA	0	0	0	NA	0	NA	0	0
Chr08	58385367	61826466	T	C	Phvul.008G274700	255	AN=2;MAF=0.02;NS=52;TA=Missense;TCO=563.1;TGN=Phvul.008G274700;TID=PAC:27155987	0	0	0	0	0	0	1	0	0	0	0	0	0	0	0	0	0	0	0	0	0	0	0	0	0	NA	0	0	0	NA	0	0	0	0	0	0	0	NA	0	0	0	NA
Chr08	58385368	61826467	G	A	Phvul.008G274700	255	AN=2;MAF=0.02;NS=52;TA=Synonymous;TCO=562.3;TGN=Phvul.008G274700;TID=PAC:27155987	0	0	0	0	0	0	1	0	0	0	0	0	0	0	0	0	0	0	0	0	0	0	0	0	0	NA	0	0	0	NA	0	0	0	0	0	0	0	NA	0	0	0	NA
Chr08	58386213	61827312	C	A	Phvul.008G274700	255	AN=2;MAF=0.02;NS=52;TA=Intron;TGN=Phvul.008G274700;TID=PAC:27155987	0	0	0	0	0	0	1	0	0	0	0	0	0	0	0	0	0	0	0	0	0	0	0	0	0	NA	0	0	0	0	0	0	NA	0	0	0	0	0	NA	NA	0	0
Chr08	58388205	61829304	T	G	Phvul.008G274700	255	AN=2;CNV=2;MAF=0.03;NS=50;TA=Missense;TCO=88.2;TGN=Phvul.008G274700;TID=PAC:27155987	0	0	0	0	0	0	1	0	0	0	0	0	0	0	0	0	0	0	0	0	0	0	0	0	NA	0	0	0	0	NA	NA	0	NA	0	NA	0	0	0	0	0	0	0
Chr08	58394938	61836037	C	T	Phvul.008G274800	255	AN=2;MAF=0.02;NS=53;TA=FivePrimeUTR;TGN=Phvul.008G274800;TID=PAC:27155290	0	0	0	0	0	0	1	0	0	0	0	0	0	0	0	0	0	0	0	0	0	0	0	0	0	0	0	0	0	NA	0	0	0	0	NA	NA	0	0	0	0	0	0
Chr08	58395294	61836393	T	A	Phvul.008G274800	174	AN=2;MAF=0.02;NS=52;TA=Intron;TGN=Phvul.008G274800;TID=PAC:27155290	0	0	0	0	0	0	1	0	0	0	0	0	0	0	0	0	NA	0	0	0	0	0	0	0	0	NA	0	0	0	0	0	0	NA	0	0	NA	0	0	0	0	0	0
Chr08	58395700	61836799	A	T	Phvul.008G274800	255	AN=2;MAF=0.02;NS=53;TA=Intron;TGN=Phvul.008G274800;TID=PAC:27155290	0	0	0	0	0	0	1	0	0	0	0	0	0	0	0	0	0	0	0	0	0	0	0	0	NA	0	0	0	0	0	0	0	0	0	NA	0	0	NA	0	0	0	0
Chr08	58396461	61837560	T	C	Phvul.008G274800	255	AN=2;MAF=0.02;NS=51;TA=Synonymous;TCO=171.3;TGN=Phvul.008G274800;TID=PAC:27155290	0	0	0	0	0	0	1	0	0	0	0	0	0	0	0	0	0	0	0	0	0	0	0	0	0	0	NA	0	0	0	0	NA	NA	0	0	NA	0	0	0	NA	0	0
Chr08	58399561	61840660	T	C	Intergenic	104	AN=2;MAF=0.02;NS=52;TA=Intergenic;TYPE=EMBEDDED	0	0	0	0	0	0	1	0	0	0	0	0	0	0	0	0	0	0	0	0	0	0	0	0	0	0	NA	0	NA	0	0	0	NA	0	0	0	0	0	0	NA	0	0
Chr08	58400608	61841707	C	T	Intergenic	255	AN=2;MAF=0.02;NS=51;TA=Intergenic	0	0	0	0	0	0	1	0	0	0	0	0	0	0	0	0	0	0	0	0	0	0	0	0	NA	0	0	NA	NA	0	0	0	NA	0	0	0	0	0	0	0	0	NA
Chr08	58404622	61845721	G	A	Phvul.008G274900	255	AN=2;MAF=0.02;NS=53;TA=Synonymous;TCO=29.3;TGN=Phvul.008G274900;TID=PAC:27155811	0	0	0	0	0	0	1	0	0	0	0	0	0	0	0	0	0	0	0	0	0	0	0	0	0	0	0	0	0	0	0	NA	NA	0	0	0	0	0	NA	0	0	0
Chr08	58405140	61846239	G	T	Phvul.008G274900	255	AN=2;MAF=0.02;NS=51;TA=FivePrimeUTR;TGN=Phvul.008G274900;TID=PAC:27155813	0	0	0	0	0	0	1	0	0	0	0	0	0	0	0	0	0	0	0	0	0	0	0	0	0	0	0	0	NA	0	0	0	NA	NA	NA	0	0	0	NA	0	0	0
Chr08	58412655	61853756	C	T	Phvul.008G275000	255	AN=2;CNV=1;MAF=0.02;NS=51;TA=Synonymous;TCO=425.3;TGN=Phvul.008G275000;TID=PAC:27153497	0	0	0	0	0	0	1	0	0	0	0	0	0	0	0	0	0	0	0	0	0	0	0	0	0	0	NA	NA	0	0	0	0	NA	0	0	0	0	0	0	0	0	0
Chr08	58412662	61853763	T	A	Phvul.008G275000	255	AN=2;CNV=1;MAF=0.02;NS=52;TA=Missense;TCO=423.2;TGN=Phvul.008G275000;TID=PAC:27153497	0	0	0	0	0	0	1	0	0	0	0	0	0	0	0	0	0	0	0	0	0	0	0	0	0	0	NA	NA	0	0	0	0	NA	0	0	NA	0	0	0	0	0	0
Chr08	58412788	61853889	G	T	Phvul.008G275000	255	AN=2;CNV=1;MAF=0.02;NS=51;TA=Intron;TGN=Phvul.008G275000;TID=PAC:27153497	0	0	0	0	0	0	1	0	0	0	0	0	0	0	0	0	0	0	0	0	0	0	0	0	NA	0	NA	0	NA	0	0	0	0	0	0	0	NA	0	NA	0	0	0
Chr08	58412824	61853925	C	A	Phvul.008G275000	255	AN=2;CNV=1;MAF=0.08;NS=52;TA=Intron;TGN=Phvul.008G275000;TID=PAC:27153497	0	0	0	0	0	1	1	0	0	0	0	0	0	0	0	0	0	0	0	0	0	0	0	0	NA	0	0	0	NA	0	0	0	0	0	0	0	NA	0	0	NA	0	0
Chr08	58413906	61855007	T	G	Phvul.008G275000	255	AN=2;CNV=1;MAF=0.02;NS=54;TA=Missense;TCO=164.1;TGN=Phvul.008G275000;TID=PAC:27153497	0	0	0	0	0	0	1	0	0	0	0	0	0	0	0	0	0	0	0	0	0	0	0	0	NA	0	0	0	0	0	0	0	NA	0	0	0	0	0	0	0	0	0
Chr08	58417692	61858793	G	T	Phvul.008G275100	255	AN=2;MAF=0.02;NS=52;TA=Synonymous;TCO=251.3;TGN=Phvul.008G275100;TID=PAC:27155404	0	0	0	0	0	0	1	0	0	0	0	0	0	0	0	0	0	0	0	0	0	0	0	0	0	0	0	NA	0	0	0	0	0	0	0	NA	0	NA	0	NA	0	0
Chr08	58417805	61858906	G	A	Phvul.008G275100	255	AN=2;MAF=0.09;NS=54;TA=Synonymous;TCO=214.1;TGN=Phvul.008G275100;TID=PAC:27155404	0	0	0	0	0	0	1	0	1	0	0	0	0	0	0	1	0	0	0	0	0	0	0	0	NA	0	NA	0	0	0	0	0	0	0	0	0	0	0	0	0	0	0
Chr08	58417827	61858928	T	C	Phvul.008G275100	255	AN=2;MAF=0.04;NS=52;TA=Synonymous;TCO=206.3;TGN=Phvul.008G275100;TID=PAC:27155404	0	0	0	0	0	0	1	0	0	0	1	0	0	0	0	0	NA	0	0	0	0	0	0	0	0	0	0	0	NA	NA	0	0	0	0	0	0	0	0	0	0	0	NA
Chr08	58418786	61859887	C	T	Phvul.008G275100	255	AN=2;MAF=0.04;NS=51;TA=Missense;TCO=81.1;TGN=Phvul.008G275100;TID=PAC:27155404	0	0	0	0	0	0	1	0	0	0	1	0	0	0	0	0	0	0	0	0	0	0	0	0	NA	0	0	0	0	0	NA	NA	NA	0	0	0	0	0	0	0	0	0
Chr08	58428374	61869477	G	T	Phvul.008G275200	255	AN=2;CNV=1;MAF=0.02;NS=52;TA=Synonymous;TCO=153.3;TGN=Phvul.008G275200;TID=PAC:27154323	0	0	0	0	NA	0	1	0	0	0	0	0	0	0	0	0	0	0	0	0	0	0	0	0	0	NA	0	0	0	0	0	0	0	NA	0	0	0	NA	0	0	0	0
Chr08	58429031	61870134	G	C	Phvul.008G275200	255	AN=2;CNV=1;MAF=0.02;NS=51;TA=Intron;TGN=Phvul.008G275200;TID=PAC:27154323	0	0	0	0	0	0	1	0	0	0	0	0	0	0	0	0	0	0	0	0	0	0	0	0	0	0	NA	0	0	0	0	0	NA	NA	0	0	0	0	NA	0	0	NA
Chr08	58430165	61871268	A	G	Phvul.008G275200	255	AN=2;CNV=1;MAF=0.02;NS=52;TA=Missense;TCO=490.1;TGN=Phvul.008G275200;TID=PAC:27154323;TYPE=EMBEDDED	0	0	0	0	0	0	1	0	0	0	0	0	0	0	0	0	0	0	0	0	0	0	0	0	0	0	0	0	NA	0	0	0	NA	0	NA	0	0	NA	0	0	0	0
Chr08	58430207	61871310	T	A	Phvul.008G275200	255	AN=2;CNV=1;MAF=0.08;NS=52;TA=Missense;TCO=504.1;TGN=Phvul.008G275200;TID=PAC:27154323	0	0	0	0	0	1	1	0	0	0	1	0	0	0	0	0	0	0	0	0	0	0	0	0	NA	0	0	0	NA	0	0	0	NA	0	0	0	0	NA	0	0	0	0
Chr08	58430405	61871508	G	A	Phvul.008G275200	255	AN=2;CNV=1;MAF=0.08;NS=52;TA=ThreePrimeUTR;TGN=Phvul.008G275200;TID=PAC:27154323	0	0	0	0	0	1	1	0	0	0	1	0	0	0	0	0	0	0	0	0	0	0	0	0	0	0	0	NA	NA	0	0	0	NA	0	0	0	0	NA	0	0	0	0
Chr08	58431338	61872441	C	T	Intergenic	255	AN=2;CNV=1;MAF=0.09;NS=51;TA=Intergenic	0	0	0	0	0	1	1	0	0	0	1	0	0	0	0	0	0	0	0	0	0	0	0	0	NA	0	0	0	NA	0	0	0	NA	0	0	0	0	NA	0	NA	0	0
Chr08	58434389	61875492	A	T	Intergenic	255	AN=2;CNV=1;MAF=0.09;NS=51;TA=Intergenic	0	0	0	0	0	1	1	0	0	0	1	0	0	0	0	0	0	0	0	0	0	0	0	0	NA	0	0	0	NA	NA	0	0	NA	0	0	0	0	0	0	0	0	0
Chr08	58434422	61875525	G	T	Intergenic	255	AN=2;CNV=1;MAF=0.02;NS=51;TA=Intergenic	0	0	0	0	0	0	1	0	0	0	0	0	0	0	0	0	0	0	0	0	0	0	0	0	0	0	0	0	NA	0	0	0	NA	0	0	NA	NA	0	0	NA	0	0
Chr08	58437440	61878544	T	A	Phvul.008G275300	255	AN=2;CNV=1;MAF=0.02;NS=51;TA=Intron;TGN=Phvul.008G275300;TID=PAC:27155231	0	0	0	0	0	0	1	0	0	0	0	0	0	0	0	0	0	0	0	0	0	0	0	0	0	0	NA	0	NA	NA	0	0	NA	NA	0	0	0	0	0	0	0	0
Chr08	58438250	61879354	T	C	Phvul.008G275300	255	AN=2;CNV=1;MAF=0.02;NS=51;TA=Synonymous;TCO=174.1;TGN=Phvul.008G275300;TID=PAC:27155231	0	0	0	0	0	0	1	0	0	0	0	0	0	0	0	0	NA	0	0	0	0	0	0	0	NA	0	0	0	0	0	0	0	0	0	NA	NA	0	0	0	0	0	NA
Chr08	58440119	61881223	G	T	Phvul.008G275300	255	AN=2;CNV=1;MAF=0.02;NS=53;TA=Intron;TGN=Phvul.008G275300;TID=PAC:27155231	0	0	0	0	0	0	1	0	0	0	0	0	0	0	0	0	0	0	0	0	0	0	0	0	NA	0	0	0	NA	0	0	0	NA	0	0	0	0	0	0	0	0	0
Chr08	58441910	61883014	C	T	Intergenic	255	AN=2;CNV=1;MAF=0.02;NS=51;TA=Intergenic	0	0	0	0	0	0	1	0	0	0	0	0	0	0	0	0	0	0	0	0	0	0	0	0	NA	0	NA	0	0	0	0	0	0	0	0	0	0	0	NA	0	0	NA
Chr08	58442071	61883175	G	A	Intergenic	255	AN=2;CNV=1;MAF=0.05;NS=50;TA=Intergenic	0	0	0	0	0	0	1	0	0	0	0	0	0	0	0	0	0	0	0	0	0	0	0	0	0	NA	0	0	NA	0	0	0	NA	0	0	0	0	0	NA	0	NA	NA
Chr08	58442866	61883970	T	A	Intergenic	255	AN=2;MAF=0.06;NS=52;TA=Intergenic	0	0	0	0	0	1	1	0	0	0	0	0	0	0	0	0	0	0	0	0	0	0	0	0	0	0	0	0	NA	NA	0	0	NA	0	0	0	0	0	NA	0	0	0
Chr08	58442899	61884003	A	T	Intergenic	255	AN=2;MAF=0.07;NS=51;TA=Intergenic	0	0	0	0	0	1	1	0	0	0	0	0	0	0	0	0	0	0	0	0	0	0	0	0	0	0	NA	0	NA	NA	0	0	0	0	0	0	0	0	NA	0	0	0
Chr08	58442987	61884091	T	C	Intergenic	255	AN=2;MAF=0.07;NS=51;TA=Intergenic	0	0	0	0	0	1	1	0	0	0	0	0	0	0	0	0	0	0	0	0	0	0	0	0	NA	0	0	0	NA	0	0	0	NA	0	0	0	0	0	NA	0	0	NA
Chr08	58443766	61884870	G	A	Phvul.008G275400	70	AN=2;MAF=0.02;NS=52;TA=Upstream;TGN=Phvul.008G275400;TID=PAC:27155696	0	0	0	0	0	0	1	0	0	0	0	0	0	0	0	0	0	0	0	0	0	0	0	0	0	NA	0	0	NA	0	0	0	NA	0	0	0	NA	0	0	0	0	0
Chr08	58446004	61887108	T	C	Phvul.008G275500	255	AN=2;MAF=0.02;NS=53;TA=Missense;TCO=504.2;TGN=Phvul.008G275500;TID=PAC:27154467	0	0	0	0	0	0	1	0	0	0	0	0	0	0	0	0	0	0	0	0	0	0	0	0	0	NA	0	NA	0	0	0	0	0	0	NA	0	0	0	0	0	0	0
Chr08	58448576	61889680	G	A	Phvul.008G275500	255	AN=2;MAF=0.02;NS=54;TA=Intron;TGN=Phvul.008G275500;TID=PAC:27154467	0	0	0	0	0	0	1	0	0	0	0	0	0	0	0	0	0	0	0	0	0	0	0	0	0	0	NA	NA	0	0	0	0	0	0	0	0	0	0	0	0	0	0
Chr08	58448840	61889944	G	T	Phvul.008G275500	255	AN=2;MAF=0.02;NS=55;TA=FivePrimeUTR;TGN=Phvul.008G275500;TID=PAC:27154467	0	0	0	0	0	0	1	0	0	0	0	0	0	0	0	0	0	0	0	0	0	0	0	0	0	0	0	0	0	NA	0	0	0	0	0	0	0	0	0	0	0	0
Chr08	58453395	61894499	T	C	Phvul.008G275600	255	AN=2;MAF=0.04;NS=51;TA=Intron;TGN=Phvul.008G275600;TID=PAC:27156367	0	0	0	0	0	0	1	0	0	0	0	0	0	0	0	0	0	0	0	0	0	0	0	0	NA	0	NA	0	NA	0	0	0	0	0	0	0	0	0	0	NA	0	NA
Chr08	58453400	61894504	G	T	Phvul.008G275600	255	AN=2;MAF=0.02;NS=51;TA=Intron;TGN=Phvul.008G275600;TID=PAC:27156367	0	0	0	0	0	0	1	0	0	0	0	0	0	0	0	0	0	0	0	0	0	0	0	0	NA	0	NA	0	NA	0	0	0	0	0	0	0	0	0	0	NA	0	NA
Chr08	58454551	61895655	T	A	Phvul.008G275600	255	AN=2;MAF=0.11;NS=51;TA=Synonymous;TCO=51.3;TGN=Phvul.008G275600;TID=PAC:27156367	0	0	0	0	0	1	1	0	0	0	1	0	0	0	0	0	0	0	0	0	0	0	0	0	NA	1	0	0	0	0	0	0	NA	0	NA	0	0	0	NA	0	0	0
Chr08	58456649	61897753	T	C	Phvul.008G275700	255	AN=2;MAF=0.02;NS=51;TA=Intron;TGN=Phvul.008G275700;TID=PAC:27155334	0	0	0	0	0	0	1	0	0	0	0	0	0	0	0	0	0	0	0	0	0	0	0	0	0	0	0	0	NA	0	0	0	NA	0	0	NA	0	NA	0	0	0	0
Chr08	58456682	61897786	G	A	Phvul.008G275700	255	AN=2;MAF=0.02;NS=52;TA=Synonymous;TCO=402.3;TGN=Phvul.008G275700;TID=PAC:27155334	0	0	0	0	0	0	1	0	0	0	0	0	0	0	0	0	0	0	0	0	0	0	0	0	0	0	0	0	NA	0	0	0	NA	0	0	NA	0	NA	0	0	0	0
Chr08	58456858	61897962	C	A	Phvul.008G275700	255	AN=2;MAF=0.06;NS=53;TA=Missense;TCO=461.2;TGN=Phvul.008G275700;TID=PAC:27155334	0	0	0	0	0	1	1	0	0	0	0	0	0	0	0	0	0	0	0	0	0	0	0	0	0	0	0	NA	0	0	0	0	0	0	0	0	NA	0	0	0	0	0
Chr08	58460348	61901452	G	A	Phvul.008G275800	255	AN=2;MAF=0.02;NS=51;TA=Intron;TGN=Phvul.008G275800;TID=PAC:27154947	0	0	0	0	0	0	1	0	0	0	0	0	0	0	0	0	0	0	0	0	0	0	0	0	0	0	NA	NA	NA	0	0	0	0	0	NA	0	0	0	0	0	0	NA
Chr08	58463978	61905082	A	G	Phvul.008G275800	255	AN=2;MAF=0.04;NS=51;TA=Intron;TGN=Phvul.008G275800;TID=PAC:27154947	0	0	0	0	NA	0	1	0	0	0	0	0	0	0	0	0	0	0	0	0	0	0	0	0	NA	0	0	0	NA	0	0	0	NA	0	0	0	NA	0	0	0	0	0
Chr08	58470192	61911305	G	A	Phvul.008G275900	255	AN=2;CNV=6;MAF=0.08;NS=51;TA=Upstream;TGN=Phvul.008G275900;TID=PAC:27153516	0	0	0	0	0	0	1	0	0	0	0	0	0	0	0	0	0	0	0	0	0	0	0	0	0	1	NA	0	NA	NA	0	0	NA	0	0	0	0	0	0	0	0	0
Chr08	58470195	61911308	T	C	Phvul.008G275900	255	AN=2;CNV=6;MAF=0.07;NS=51;TA=Upstream;TGN=Phvul.008G275900;TID=PAC:27153516	0	0	0	0	0	0	1	0	0	0	0	0	0	0	0	0	0	0	0	0	0	0	0	0	0	1	NA	0	NA	NA	0	0	NA	0	0	0	0	0	0	0	0	0
Chr08	58475708	61916821	T	C	Phvul.008G276000	70	AN=2;CNV=1;MAF=0.02;NS=51;TA=Intron;TGN=Phvul.008G276000;TID=PAC:27155858	0	0	0	0	0	0	1	0	0	0	0	0	0	0	0	0	0	0	0	0	0	0	0	0	NA	NA	NA	0	NA	0	0	0	0	NA	0	0	0	0	0	0	0	0
Chr08	58476002	61917115	T	C	Phvul.008G276000	255	AN=2;CNV=1;MAF=0.02;NS=52;TA=Intron;TGN=Phvul.008G276000;TID=PAC:27155858	0	0	0	0	0	0	1	0	0	0	0	0	0	0	0	0	0	0	0	0	0	0	0	0	0	0	0	0	NA	0	0	0	0	0	NA	NA	NA	0	0	0	0	0
Chr08	58476657	61917770	C	A	Phvul.008G276000	255	AN=2;CNV=1;MAF=0.02;NS=51;TA=Intron;TGN=Phvul.008G276000;TID=PAC:27155858	0	0	0	0	0	0	1	0	0	0	0	0	0	0	0	0	0	0	0	0	0	0	0	0	0	0	0	0	NA	0	0	0	NA	0	0	NA	0	0	NA	0	0	NA
Chr08	58477130	61918243	C	T	Phvul.008G276000	255	AN=2;CNV=1;MAF=0.02;NS=52;TA=Intron;TGN=Phvul.008G276000;TID=PAC:27155858	0	0	0	0	0	0	1	0	0	0	0	0	0	0	0	0	0	0	0	0	0	0	0	0	0	0	0	NA	NA	0	0	0	NA	0	0	0	NA	0	0	0	0	0
Chr08	58478451	61919564	G	A	Phvul.008G276000	255	AN=2;CNV=1;MAF=0.02;NS=53;TA=Intron;TGN=Phvul.008G276000;TID=PAC:27155858	0	0	0	0	0	0	1	0	0	0	0	0	0	0	0	0	0	0	0	0	0	0	0	0	0	0	0	0	NA	NA	0	0	NA	0	0	0	0	0	0	0	0	0
Chr08	58536605	61995251	A	G	Phvul.008G277400	255	AN=2;CNV=2;MAF=0.08;NS=51;TA=Synonymous;TCO=33.3;TGN=Phvul.008G277400;TID=PAC:27153133	0	0	0	0	0	H	1	0	0	0	0	0	0	0	0	0	0	0	0	0	0	0	0	0	0	0	0	0	NA	0	0	0	0	0	0	0	NA	NA	0	0	0	NA
Chr08	58536793	61995439	G	A	Phvul.008G277400	255	AN=2;CNV=2;MAF=0.05;NS=53;TA=FivePrimeUTR;TGN=Phvul.008G277400;TID=PAC:27153133	0	0	0	0	0	H	1	0	0	0	0	0	0	0	0	0	0	0	0	0	0	0	0	0	0	0	0	0	0	0	0	0	0	0	0	0	NA	0	0	NA	0	NA
Chr08	58545387	62004033	G	A	Phvul.008G277600	255	AN=2;CNV=1;MAF=0.14;NS=51;TA=Synonymous;TCO=115.1;TGN=Phvul.008G277600;TID=PAC:27154220	0	0	0	NA	0	0	1	0	0	0	0	0	0	0	0	1	0	0	0	0	0	0	0	0	0	1	0	0	NA	0	0	0	NA	0	0	NA	0	0	NA	0	1	0
Chr08	58545550	62004196	G	T	Phvul.008G277600	255	AN=2;MAF=0.11;NS=50;TA=Synonymous;TCO=60.3;TGN=Phvul.008G277600;TID=PAC:27154220	0	0	0	0	0	0	1	0	0	0	0	0	0	0	0	1	0	0	0	0	0	0	0	0	0	1	0	0	0	0	0	NA	NA	0	NA	1	0	0	NA	0	NA	0
Chr08	58550472	62009118	A	G	Phvul.008G277700	255	AN=2;MAF=0.02;NS=51;TA=Intron;TGN=Phvul.008G277700;TID=PAC:27154479	0	0	0	0	0	0	1	0	0	0	0	0	0	0	0	0	0	0	0	0	0	0	0	0	NA	0	0	NA	NA	0	0	0	NA	0	0	0	0	0	0	NA	0	0
Chr08	58553080	62011726	A	T	Phvul.008G277800	255	AN=2;MAF=0.03;NS=52;TA=Missense;TCO=226.3;TGN=Phvul.008G277800;TID=PAC:27155038	0	0	0	0	0	0	1	0	0	0	0	0	0	0	0	0	0	0	0	0	0	0	0	0	0	0	0	0	0	0	0	0	NA	0	NA	NA	0	0	0	0	0	NA
Chr08	58556645	62015291	T	C	Phvul.008G277900	255	AN=2;MAF=0.06;NS=51;TA=Intron;TGN=Phvul.008G277900;TID=PAC:27154167	0	0	0	0	0	0	1	0	0	0	0	0	0	0	0	0	0	0	0	0	0	0	0	0	0	0	0	0	NA	0	0	0	NA	0	NA	0	0	0	NA	NA	0	0
Chr08	58558121	62016767	T	A	Phvul.008G277900	255	AN=2;MAF=0.03;NS=51;TA=Synonymous;TCO=220.3;TGN=Phvul.008G277900;TID=PAC:27154167	0	0	0	0	0	0	1	0	0	0	0	0	0	0	0	0	0	0	0	0	0	0	0	0	0	NA	NA	0	NA	0	0	0	0	0	0	0	NA	NA	0	0	0	0
Chr08	58559544	62018190	G	A	Phvul.008G277900	255	AN=2;MAF=0.03;NS=52;TA=Missense;TCO=340.1;TGN=Phvul.008G277900;TID=PAC:27154167	0	0	0	0	0	0	1	0	0	0	0	0	0	0	0	0	0	0	0	0	0	0	0	0	NA	0	NA	0	NA	0	0	0	NA	0	0	0	0	0	0	0	0	0
Chr08	58565563	62024209	T	C	Phvul.008G278100	255	AN=2;MAF=0.03;NS=52;TA=ThreePrimeUTR;TGN=Phvul.008G278100;TID=PAC:27155602	0	0	0	0	0	0	1	0	0	0	0	0	0	0	0	0	0	0	0	0	0	0	0	0	0	0	NA	0	NA	0	0	0	0	0	NA	0	0	NA	0	0	0	0
Chr08	58569005	62027651	G	A	Phvul.008G278100	255	AN=2;MAF=0.03;NS=52;TA=Intron;TGN=Phvul.008G278100;TID=PAC:27155602	0	0	0	0	0	0	1	0	0	0	0	0	0	0	0	0	0	0	0	0	0	0	0	0	0	0	0	0	NA	0	0	0	0	0	NA	0	0	NA	0	NA	0	0
Chr08	58569222	62027868	T	C	Phvul.008G278100	255	AN=2;MAF=0.03;NS=54;TA=Intron;TGN=Phvul.008G278100;TID=PAC:27155602	0	0	0	0	0	0	1	0	0	0	0	0	0	0	0	0	0	0	0	0	0	0	0	0	0	0	0	NA	0	0	0	0	0	0	NA	0	0	0	0	0	0	0
Chr08	58572043	62030689	G	T	Phvul.008G278200	255	AN=2;MAF=0.03;NS=52;TA=Upstream;TGN=Phvul.008G278200;TID=PAC:27156271	0	0	0	0	0	0	1	0	0	0	0	0	0	0	0	0	0	0	0	0	0	0	0	0	0	0	0	NA	NA	NA	0	0	NA	0	0	0	0	0	0	0	0	0
Chr08	58572059	62030705	C	T	Phvul.008G278200	255	AN=2;MAF=0.06;NS=54;TA=Upstream;TGN=Phvul.008G278200;TID=PAC:27156271	0	0	0	0	0	0	1	0	0	0	0	0	0	0	0	1	0	0	0	0	0	0	0	0	0	0	0	0	0	0	0	0	0	0	0	0	0	0	0	0	0	NA
Chr08	58572118	62030764	G	A	Phvul.008G278200	255	AN=2;MAF=0.05;NS=51;TA=Upstream;TGN=Phvul.008G278200;TID=PAC:27156271	0	0	0	0	0	0	1	0	0	0	0	0	0	0	0	0	0	0	0	0	0	0	0	0	NA	0	0	NA	NA	0	0	0	0	0	0	NA	0	0	0	0	0	NA
Chr08	58572439	62031085	C	T	Phvul.008G278200	255	AN=2;MAF=0.05;NS=51;TA=Synonymous;TCO=37.3;TGN=Phvul.008G278200;TID=PAC:27156271	0	0	0	0	0	0	1	0	0	0	0	0	0	0	0	0	0	0	0	0	0	0	0	0	0	0	0	0	NA	0	0	0	NA	0	0	NA	0	NA	0	0	0	0
Chr08	58573607	62032253	A	G	Intergenic	255	AN=2;MAF=0.05;NS=51;TA=Intergenic	0	0	0	0	0	0	1	0	0	0	0	0	0	0	0	0	0	0	0	0	0	0	0	0	0	0	0	NA	NA	0	0	0	NA	0	NA	0	0	0	0	0	0	0
Chr08	58573610	62032256	T	G	Intergenic	255	AN=2;MAF=0.05;NS=51;TA=Intergenic	0	0	0	0	0	0	1	0	0	0	0	0	0	0	0	0	0	0	0	0	0	0	0	0	0	0	0	NA	NA	0	0	0	NA	0	NA	0	0	0	0	0	0	0
Chr08	58574339	62032985	T	A	Intergenic	255	AN=2;MAF=0.04;NS=53;TA=Intergenic	0	0	0	0	0	0	1	0	0	0	0	0	0	0	0	0	0	0	0	0	0	0	0	0	0	0	0	0	NA	0	0	0	0	0	0	NA	0	0	0	0	0	0
Chr08	58574349	62032995	T	A	Intergenic	255	AN=2;MAF=0.05;NS=53;TA=Intergenic	0	0	0	0	0	0	1	0	0	0	0	0	0	0	0	0	0	0	0	0	0	0	0	0	0	0	0	0	NA	0	0	0	0	0	0	NA	0	0	0	0	0	0
Chr08	58574353	62032999	T	C	Intergenic	255	AN=2;MAF=0.05;NS=51;TA=Intergenic	0	0	0	0	0	0	1	0	0	0	0	0	0	0	0	0	0	0	0	0	0	0	0	0	0	0	0	0	NA	NA	0	0	0	0	0	NA	0	NA	0	0	0	0
Chr08	58584498	62043144	G	A	Phvul.008G278400	255	AN=2;MAF=0.04;NS=51;TA=Intron;TGN=Phvul.008G278400;TID=PAC:27155069	0	0	0	0	0	0	1	0	0	0	0	0	0	0	0	0	0	0	0	0	0	0	0	0	NA	0	0	0	NA	0	0	0	NA	0	NA	0	0	0	0	NA	0	0
Chr08	58594731	62053383	T	C	Phvul.008G278700	174	AN=2;MAF=0.02;NS=51;TA=Upstream;TGN=Phvul.008G278700;TID=PAC:27153493	0	0	0	0	0	0	1	0	0	0	0	0	0	0	0	0	0	0	0	0	0	0	0	0	NA	NA	0	0	NA	0	0	0	0	0	0	0	0	0	NA	0	0	0
Chr08	58602675	62061327	C	G	Phvul.008G279000	255	AN=2;MAF=0.11;NS=51;TA=Downstream;TGN=Phvul.008G279000;TID=PAC:27155890	0	0	0	0	0	0	1	0	0	0	0	0	0	0	0	0	0	0	0	0	0	0	0	1	0	0	NA	0	0	0	0	0	0	0	0	NA	NA	NA	0	1	0	NA
Chr08	58607211	62065863	C	T	Phvul.008G279200	255	AN=2;MAF=0.09;NS=50;TA=Missense;TCO=239.2;TGN=Phvul.008G279200;TID=PAC:27153060	0	0	0	0	0	0	1	0	0	0	0	0	0	0	0	0	0	0	0	0	0	0	0	0	0	1	NA	0	NA	0	0	0	NA	0	NA	0	NA	0	0	0	0	0
Chr08	58607312	62065964	G	T	Phvul.008G279200	255	AN=2;MAF=0.07;NS=52;TA=Intron;TGN=Phvul.008G279200;TID=PAC:27153060;TYPE=EMBEDDED	0	0	0	0	0	0	1	0	0	0	0	0	0	0	0	0	0	0	0	0	0	0	0	0	0	1	0	0	0	0	0	0	NA	0	0	0	NA	0	0	0	0	0
Chr08	58607361	62066013	T	C	Phvul.008G279200	255	AN=2;MAF=0.08;NS=50;TA=Intron;TGN=Phvul.008G279200;TID=PAC:27153060	0	0	0	0	0	0	1	0	0	0	0	0	0	0	0	0	0	0	0	0	0	0	0	0	0	1	0	0	0	0	0	0	NA	0	NA	0	NA	0	0	0	0	NA
Chr08	58607578	62066230	T	C	Phvul.008G279200	255	AN=2;MAF=0.03;NS=53;TA=Intron;TGN=Phvul.008G279200;TID=PAC:27153060	0	0	0	0	0	0	1	0	0	0	0	0	0	0	0	0	0	0	0	0	0	0	0	0	0	0	0	0	NA	0	0	0	NA	0	0	0	0	0	0	NA	0	0
Chr08	58607581	62066233	A	G	Phvul.008G279200	255	AN=2;MAF=0.08;NS=53;TA=Intron;TGN=Phvul.008G279200;TID=PAC:27153060	0	0	0	0	0	0	1	0	0	0	0	0	0	0	0	0	0	0	0	0	0	0	0	0	0	1	0	0	NA	0	0	0	NA	0	0	0	0	0	0	NA	0	0
Chr08	58607823	62066475	T	A	Phvul.008G279200	255	AN=2;MAF=0.09;NS=51;TA=Missense;TCO=184.2;TGN=Phvul.008G279200;TID=PAC:27153060	0	0	0	0	0	0	1	0	0	0	0	0	0	0	0	0	0	0	0	0	0	0	0	0	0	1	0	0	NA	NA	0	0	NA	0	NA	0	0	0	0	NA	0	0
Chr08	58608438	62067090	A	G	Phvul.008G279200	255	AN=2;MAF=0.03;NS=51;TA=Intron;TGN=Phvul.008G279200;TID=PAC:27153060	0	0	0	0	0	0	1	0	0	0	0	0	0	0	0	0	0	0	0	0	0	0	0	0	NA	0	0	NA	NA	0	0	0	0	0	NA	0	0	0	0	0	0	NA
Chr08	58613868	62072520	G	T	Phvul.008G279300	196	AN=2;MAF=0.02;NS=51;TA=Missense;TCO=320.1;TGN=Phvul.008G279300;TID=PAC:27155843	0	0	0	0	0	0	1	0	0	0	0	0	0	0	0	0	0	0	0	0	0	0	0	0	0	0	NA	0	0	0	NA	0	NA	0	NA	0	0	NA	0	0	0	0
Chr08	58615194	62073846	A	C	Phvul.008G279300	255	AN=2;MAF=0.03;NS=51;TA=Downstream;TGN=Phvul.008G279300;TID=PAC:27155843	0	0	0	0	0	0	1	0	0	0	0	0	0	0	0	0	0	0	0	0	0	0	0	0	NA	NA	0	0	0	0	0	0	0	0	0	NA	0	0	0	NA	0	NA
Chr08	58623538	62082192	G	A	Phvul.008G279400	255	AN=2;MAF=0.1;NS=51;TA=Synonymous;TCO=513.3;TGN=Phvul.008G279400;TID=PAC:27153194	0	0	0	0	0	0	1	0	1	0	0	0	0	0	0	0	0	0	0	0	0	0	0	0	0	1	0	NA	NA	0	0	0	NA	0	0	0	0	0	0	0	0	NA
Chr08	58623653	62082307	A	G	Phvul.008G279400	255	AN=2;MAF=0.08;NS=50;TA=Intron;TGN=Phvul.008G279400;TID=PAC:27153194	0	0	0	0	0	0	1	0	1	0	0	0	0	0	0	0	0	0	0	0	0	0	0	0	0	NA	0	0	NA	NA	0	NA	0	0	0	0	0	0	0	0	0	0
Chr08	58624901	62083555	G	A	Phvul.008G279400	255	AN=2;MAF=0.1;NS=51;TA=Intron;TGN=Phvul.008G279400;TID=PAC:27153194	0	0	0	0	0	0	1	0	1	0	0	0	0	0	0	0	0	0	0	0	0	0	0	0	0	1	0	0	NA	NA	0	0	0	0	0	0	0	0	NA	0	0	NA
Chr08	58624923	62083577	G	A	Phvul.008G279400	255	AN=2;MAF=0.1;NS=52;TA=Intron;TGN=Phvul.008G279400;TID=PAC:27153194	0	0	0	0	0	0	1	0	1	0	0	0	0	0	0	0	0	0	0	0	0	0	0	0	0	1	0	0	NA	0	0	0	0	0	0	0	0	0	NA	0	0	NA
Chr08	58625074	62083728	A	G	Phvul.008G279400	255	AN=2;MAF=0.09;NS=52;TA=Synonymous;TCO=321.3;TGN=Phvul.008G279400;TID=PAC:27153194	0	0	0	0	0	0	1	0	1	0	0	0	0	0	0	0	0	0	0	0	0	0	0	0	NA	1	0	0	NA	0	0	0	0	0	NA	0	0	0	0	0	0	0
Chr08	58625857	62084511	A	G	Phvul.008G279400	255	AN=2;MAF=0.1;NS=50;TA=Intron;TGN=Phvul.008G279400;TID=PAC:27153194	0	0	0	0	0	0	1	0	1	0	0	0	0	0	0	0	0	0	0	0	0	0	0	0	NA	1	NA	0	NA	0	0	0	0	0	0	0	0	NA	0	0	0	0
Chr08	58626032	62084686	A	G	Phvul.008G279400	255	AN=2;MAF=0.09;NS=54;TA=Intron;TGN=Phvul.008G279400;TID=PAC:27153194	0	0	0	0	0	0	1	0	1	0	0	0	0	0	0	0	0	0	0	0	0	0	0	0	0	1	0	0	0	0	0	0	0	0	0	NA	0	0	0	NA	0	0
Chr08	58626614	62085268	G	A	Phvul.008G279400	255	AN=2;MAF=0.09;NS=50;TA=Intron;TGN=Phvul.008G279400;TID=PAC:27153194	0	0	0	0	0	0	1	0	1	0	0	0	0	0	0	0	0	0	0	0	0	0	0	0	NA	1	NA	0	NA	0	0	0	0	0	0	0	0	0	NA	0	NA	0
Chr08	58628442	62087096	A	G	Phvul.008G279400	255	AN=2;MAF=0.1;NS=53;TA=Intron;TGN=Phvul.008G279400;TID=PAC:27153194	0	0	0	0	0	0	1	0	1	0	0	0	0	0	0	1	0	0	0	0	0	0	0	0	0	1	0	0	0	0	0	0	0	0	0	0	NA	NA	0	0	0	0
Chr08	58628515	62087169	C	A	Phvul.008G279400	255	AN=2;MAF=0.09;NS=52;TA=Missense;TCO=53.2;TGN=Phvul.008G279400;TID=PAC:27153194	0	0	0	0	0	0	1	0	1	0	0	0	0	0	0	1	0	0	0	0	0	0	0	0	0	NA	0	0	0	0	NA	0	0	NA	0	0	0	0	0	0	0	0
Chr08	58640126	62098982	G	T	Phvul.008G279600	255	AN=2;CNV=7;MAF=0.04;NS=51;TA=Missense;TCO=685.1;TGN=Phvul.008G279600;TID=PAC:27155126	0	0	0	0	0	0	1	0	0	0	0	0	0	0	0	0	0	0	0	0	0	0	0	0	0	1	0	0	NA	0	0	0	NA	0	0	0	0	0	NA	0	0	NA
Chr08	58648857	62107713	A	T	Phvul.008G279700	174	AN=2;CNV=16;MAF=0.05;NS=53;TA=Missense;TCO=670.3;TGN=Phvul.008G279700;TID=PAC:27155101	0	0	0	0	0	0	1	0	0	0	0	0	0	0	0	H	0	0	0	0	0	0	0	0	0	1	0	0	NA	0	0	0	0	0	0	0	0	0	NA	0	0	NA
Chr08	58655322	62114179	G	C	Phvul.008G279700	255	AN=2;CNV=14;MAF=0.05;NS=54;TA=Synonymous;TCO=623.3;TGN=Phvul.008G279700;TID=PAC:27155098	0	0	0	0	0	0	1	0	0	0	0	0	0	0	0	1	0	0	0	0	0	0	0	0	0	0	0	0	0	0	0	0	0	NA	0	0	0	0	0	NA	0	0
Chr08	58659023	62125804	A	T	Phvul.008G279700	255	AN=2;CNV=5;MAF=0.03;NS=52;TA=Upstream;TGN=Phvul.008G279700;TID=PAC:27155098	0	0	0	0	0	0	1	0	0	0	0	0	0	0	0	0	0	0	0	0	0	0	0	0	0	0	0	0	NA	NA	0	0	NA	0	0	0	0	0	0	NA	0	0
Chr08	58662513	62129294	T	A	Phvul.008G279800	139	AN=2;CNV=4;MAF=0.02;NS=51;TA=Intron;TGN=Phvul.008G279800;TID=PAC:27154556	0	0	0	0	0	0	1	0	0	0	0	0	0	0	0	0	0	0	0	0	0	0	0	0	0	0	0	0	NA	0	0	NA	NA	0	0	NA	NA	0	0	0	0	0
Chr08	58671242	62138023	G	A	Phvul.008G279900	255	AN=2;MAF=0.11;NS=50;TA=Intron;TGN=Phvul.008G279900;TID=PAC:27154892	0	0	0	0	0	0	1	0	1	0	0	0	0	0	0	0	0	0	0	0	0	0	0	0	0	0	NA	0	NA	0	1	0	NA	0	0	1	NA	0	0	0	NA	NA
[truncated: 15 more columns]
