# Supplementary material for: Fine-mapping of angular leaf spot resistance gene Phg-2 in common bean and development of molecular breeding tools
Source: Theor Appl Genet. 2019 Apr 11;132(7):2003–16. doi: 10.1007/s00122-019-03334-z (PMC6588644; doi:10.1007/s00122-019-03334-z)
Supplement: Supplementary file 5 — Online Resource 5: Table S5 SNP identification for the design of new markers tagging the Phg-2 resistance locus using WGS and GBS data on 600+ breeding lines, varieties and landraces. Consecutive filters are applied to select the best SNPs for marker design. A 3158 SNPs and INDEL polymorphisms identified between position 61,730,261 and 62,139,256 on 8 in the panel of 600+ lines. B 788 SNPs and INDELs that have genotyping calls for the three lines defined as source genotypes (MAB_348, MAB_349, G10474_wgs) C 576 polymorphisms are in the region where MAB 348/349 and G10474 seem to have the same haplotype, for 572 of those MAB 348/349 and G10474 have the same allele, 532 of those are biallelic. D 14 markers have a source allele frequency in the main population below 10%; this is essentially Table 4. (XLSX 8750 kb) [file 122_2019_3334_MOESM5_ESM.xlsx]

## Sheet: caption
Suppl tab 4	SNP identification for the design of new markers tagging the Phg-2 resistance locus, using WGS and GBS data on 600+ breeding lines, varieties and landraces. Consecutive filters are applied to select the best SNPs for marker design.
A	3158 SNPs and indel polymorphisms identified between position 61,730,261 and 62,139,256 on Pv08 in a panel of 600+ lines.
B	788 SNPs and indels that have genotyping calls for the three lines defined as source genotypes (MAB_348, MAB_349, G10474_wgs)
C	576 polymorphisms are in the region where MAB 348/349 and G10474 seem to have the same haplotype,
	for 572 of those MAB 348/349 and G10474 have the same allele,
	532 of those are biallelic.
D	14 markers have a source allele frequencies in the main population below 10%, this is essentially Table 4.

## Sheet: A all_SNPs
CHROMOSOME	POS	REF	ALT	QUAL		MAB_348	MAB_349	MAB_484-p11	MAB_484-p13		G10474_wgs	CORNELL_49-242_wgs	MEXICO_54_wgs		AFR_298_wgs	AND_696_wgs	BAT_093_wgs	G19833_wgs	G2333_wgs	G24705_wgs	G35346_wgs	G40001_wgs	G4627_wgs	G5686_wgs	G750_wgs	MD_23-24_wgs	MIDAS_wgs	SEA_005_wgs	VAX_001_wgs	VAX_003_wgs	VAX_006_wgs	MAB_373	MAB_374	MAB_375	MAB_376	A_801	ABA_058	ACC_001	ACC_002	ACC_003	ACC_004	ACC_005-p12	ACC_005-p17	ACC_006	ACC_007	ACC_008	ACC_009	ACC_010	ACC_011
Chr08	61730261	G	A,T	255		1	1	1	1		1	N/A	1		0	0	N/A	0	2/2	N/A	1	1	0	0	2/2	1	0	1	1	1	1	1	1	N/A	0	1	0	0	N/A	N/A	0	N/A	1	0	1	0	0	N/A	0
Chr08	61730274	GC	GAC,GG,GT	146		N/A	N/A	N/A	N/A		0	N/A	0		0	0	0	0	0	N/A	0	0	0	0	0	0	0	0	0	0	0	N/A	N/A	N/A	N/A	N/A	N/A	N/A	N/A	N/A	N/A	N/A	N/A	N/A	N/A	N/A	N/A	N/A	N/A
Chr08	61730275	C	G,T	146		N/A	N/A	N/A	N/A		0	N/A	0		0	0	0	0	0	N/A	0	0	0	0	0	0	0	0	0	0	0	N/A	N/A	N/A	N/A	N/A	N/A	N/A	N/A	N/A	N/A	N/A	N/A	N/A	N/A	N/A	N/A	N/A	N/A
Chr08	61730276	A	C,G,T	122		N/A	N/A	N/A	N/A		0	N/A	0		0	0	3/3	0	0	N/A	0	0	0	0	0	3/3	0	0	0	0	0	N/A	N/A	N/A	N/A	N/A	N/A	N/A	N/A	N/A	N/A	N/A	N/A	N/A	N/A	N/A	N/A	N/A	N/A
Chr08	61730277	C	A,G	67		N/A	N/A	N/A	N/A		0	N/A	0		0	0	0	0	0	N/A	0	0	0	0	0	0	0	0	0	0	0	N/A	N/A	N/A	N/A	N/A	N/A	N/A	N/A	N/A	N/A	N/A	N/A	N/A	N/A	N/A	N/A	N/A	N/A
Chr08	61730278	A	G	67		N/A	N/A	N/A	N/A		0	N/A	0		0	0	0	0	0	N/A	0	0	0	0	0	0	0	0	0	0	0	N/A	N/A	N/A	N/A	N/A	N/A	N/A	N/A	N/A	N/A	N/A	N/A	N/A	N/A	N/A	N/A	N/A	N/A
Chr08	61737344	G	T	255		N/A	N/A	N/A	N/A		0	0	HET		0	0	0	0	N/A	0	0	0	0	0	N/A	0	0	0	0	0	0	N/A	N/A	N/A	N/A	N/A	N/A	N/A	N/A	N/A	N/A	N/A	N/A	N/A	N/A	N/A	N/A	N/A	N/A
Chr08	61737351	T	C	157		N/A	N/A	N/A	N/A		0	0	HET		0	0	0	0	HET	0	0	0	0	0	N/A	0	0	0	0	0	0	N/A	N/A	N/A	N/A	N/A	N/A	N/A	N/A	N/A	N/A	N/A	N/A	N/A	N/A	N/A	N/A	N/A	N/A
Chr08	61737356	T	C	255		N/A	N/A	N/A	N/A		0	0	1		0	0	0	0	HET	0	HET	1	0	0	N/A	0	0	0	0	0	0	N/A	N/A	N/A	N/A	N/A	N/A	N/A	N/A	N/A	N/A	N/A	N/A	N/A	N/A	N/A	N/A	N/A	N/A
Chr08	61737357	A	C	255		N/A	N/A	N/A	N/A		N/A	N/A	HET		0	0	HET	0	HET	0	HET	0	0	0	N/A	HET	0	HET	HET	N/A	HET	N/A	N/A	N/A	N/A	N/A	N/A	N/A	N/A	N/A	N/A	N/A	N/A	N/A	N/A	N/A	N/A	N/A	N/A
Chr08	61737364	A	G	70		N/A	N/A	N/A	N/A		N/A	0	0		0	0	0	0	N/A	0	0	0	N/A	0	N/A	0	0	N/A	0	0	0	N/A	N/A	N/A	N/A	N/A	N/A	N/A	N/A	N/A	N/A	N/A	N/A	N/A	N/A	N/A	N/A	N/A	N/A
Chr08	61737374	T	C	154		N/A	N/A	N/A	N/A		N/A	0	0		0	0	N/A	0	N/A	0	0	N/A	0	0	N/A	HET	0	HET	0	N/A	N/A	N/A	N/A	N/A	N/A	N/A	N/A	N/A	N/A	N/A	N/A	N/A	N/A	N/A	N/A	N/A	N/A	N/A	N/A
Chr08	61737375	C	T	154		N/A	N/A	N/A	N/A		N/A	0	0		0	0	N/A	0	N/A	0	0	N/A	0	0	N/A	HET	0	HET	0	N/A	N/A	N/A	N/A	N/A	N/A	N/A	N/A	N/A	N/A	N/A	N/A	N/A	N/A	N/A	N/A	N/A	N/A	N/A	N/A
Chr08	61737409	A	G	255		N/A	N/A	N/A	N/A		N/A	N/A	0		0	0	N/A	0	0	0	0	0	0	0	N/A	HET	0	0	HET	0	0	N/A	N/A	N/A	N/A	N/A	N/A	N/A	N/A	N/A	N/A	N/A	N/A	N/A	N/A	N/A	N/A	N/A	N/A
Chr08	61751113	A	C	255		N/A	N/A	N/A	1		0	0	0		0	0	N/A	0	0	0	HET	0	0	0	0	0	0	0	0	N/A	0	N/A	N/A	N/A	N/A	N/A	N/A	N/A	N/A	N/A	N/A	N/A	N/A	N/A	N/A	N/A	N/A	N/A	N/A
Chr08	61751115	A	G	255		N/A	N/A	N/A	1		1	1	1		HET	0	N/A	0	1	0	1	1	0	0	1	1	0	1	1	1	1	N/A	N/A	N/A	N/A	N/A	N/A	N/A	N/A	N/A	N/A	N/A	N/A	N/A	N/A	N/A	N/A	N/A	N/A
Chr08	61751123	C	T	255		N/A	N/A	N/A	1		0	0	0		0	0	N/A	0	0	0	HET	0	0	0	0	0	0	0	0	N/A	0	N/A	N/A	N/A	N/A	N/A	N/A	N/A	N/A	N/A	N/A	N/A	N/A	N/A	N/A	N/A	N/A	N/A	N/A
Chr08	61751129	T	G	255		N/A	N/A	N/A	1		0	0	0		0	0	N/A	0	0	0	HET	0	0	0	0	0	0	0	0	N/A	0	N/A	N/A	N/A	N/A	N/A	N/A	N/A	N/A	N/A	N/A	N/A	N/A	N/A	N/A	N/A	N/A	N/A	N/A
Chr08	61751130	C	A	255		N/A	N/A	N/A	1		0	0	0		0	0	N/A	0	0	0	HET	0	0	0	0	0	0	0	0	N/A	0	N/A	N/A	N/A	N/A	N/A	N/A	N/A	N/A	N/A	N/A	N/A	N/A	N/A	N/A	N/A	N/A	N/A	N/A
Chr08	61751167	G	T	255		N/A	N/A	N/A	1		0	N/A	0		0	0	0	0	0	0	0	0	0	0	0	0	0	1	0	1	1	N/A	N/A	N/A	N/A	N/A	N/A	N/A	N/A	N/A	N/A	N/A	N/A	N/A	N/A	N/A	N/A	N/A	N/A
Chr08	61751182	A	G	255		N/A	N/A	N/A	1		1	1	1		HET	0	N/A	0	1	0	1	1	0	0	1	1	0	1	1	1	1	N/A	N/A	N/A	N/A	N/A	N/A	N/A	N/A	N/A	N/A	N/A	N/A	N/A	N/A	N/A	N/A	N/A	N/A
Chr08	61751195	C	T	255		N/A	N/A	N/A	1		N/A	0	0		0	0	N/A	0	0	0	HET	0	0	0	0	0	0	0	0	0	0	N/A	N/A	N/A	N/A	N/A	N/A	N/A	N/A	N/A	N/A	N/A	N/A	N/A	N/A	N/A	N/A	N/A	N/A
Chr08	61751200	G	T	70		N/A	N/A	N/A	1		0	0	0		0	0	N/A	0	0	0	0	0	0	0	0	0	0	0	0	0	0	N/A	N/A	N/A	N/A	N/A	N/A	N/A	N/A	N/A	N/A	N/A	N/A	N/A	N/A	N/A	N/A	N/A	N/A
Chr08	61751201	C	T	70		N/A	N/A	N/A	1		N/A	0	0		0	0	N/A	0	0	0	0	0	0	0	0	0	0	0	0	0	0	N/A	N/A	N/A	N/A	N/A	N/A	N/A	N/A	N/A	N/A	N/A	N/A	N/A	N/A	N/A	N/A	N/A	N/A
Chr08	61751752	C	G	104		N/A	N/A	N/A	N/A		N/A	N/A	0		0	0	0	0	0	0	N/A	N/A	0	0	0	HET	0	0	N/A	N/A	N/A	N/A	N/A	N/A	N/A	N/A	N/A	N/A	N/A	N/A	N/A	N/A	N/A	N/A	N/A	N/A	N/A	N/A	N/A
Chr08	61751759	A	G	255		N/A	N/A	N/A	N/A		0	N/A	0		0	0	N/A	0	0	0	N/A	N/A	0	0	0	0	0	0	N/A	N/A	0	N/A	N/A	N/A	N/A	N/A	N/A	N/A	N/A	N/A	N/A	N/A	N/A	N/A	N/A	N/A	N/A	N/A	N/A
Chr08	61751780	G	A	255		N/A	N/A	N/A	N/A		N/A	N/A	0		0	0	0	0	HET	0	N/A	1	0	0	N/A	HET	0	0	HET	HET	N/A	N/A	N/A	N/A	N/A	N/A	N/A	N/A	N/A	N/A	N/A	N/A	N/A	N/A	N/A	N/A	N/A	N/A	N/A
Chr08	61751797	C	G	255		N/A	N/A	N/A	N/A		0	N/A	0		0	0	0	0	0	0	N/A	N/A	0	0	0	0	0	N/A	N/A	N/A	N/A	N/A	N/A	N/A	N/A	N/A	N/A	N/A	N/A	N/A	N/A	N/A	N/A	N/A	N/A	N/A	N/A	N/A	N/A
Chr08	61751807	C	G	255		N/A	N/A	N/A	N/A		N/A	N/A	0		0	0	0	0	0	0	N/A	N/A	0	0	0	0	0	N/A	N/A	N/A	N/A	N/A	N/A	N/A	N/A	N/A	N/A	N/A	N/A	N/A	N/A	N/A	N/A	N/A	N/A	N/A	N/A	N/A	N/A
Chr08	61751812	C	T	255		N/A	N/A	N/A	N/A		0	N/A	0		0	0	0	0	0	0	N/A	N/A	0	0	0	0	0	N/A	HET	HET	N/A	N/A	N/A	N/A	N/A	N/A	N/A	N/A	N/A	N/A	N/A	N/A	N/A	N/A	N/A	N/A	N/A	N/A	N/A
Chr08	61751817	A	G	255		N/A	N/A	N/A	N/A		0	N/A	0		0	0	0	0	0	0	N/A	N/A	0	0	0	0	0	N/A	HET	HET	HET	N/A	N/A	N/A	N/A	N/A	N/A	N/A	N/A	N/A	N/A	N/A	N/A	N/A	N/A	N/A	N/A	N/A	N/A
Chr08	61751820	G	A	255		N/A	N/A	N/A	N/A		0	N/A	0		0	0	0	0	0	0	N/A	N/A	0	0	0	0	0	N/A	N/A	N/A	N/A	N/A	N/A	N/A	N/A	N/A	N/A	N/A	N/A	N/A	N/A	N/A	N/A	N/A	N/A	N/A	N/A	N/A	N/A
Chr08	61757175	A	G	73		N/A	N/A	N/A	N/A		1	1	1		N/A	0	1	0	1	0	1	N/A	0	0	1	1	0	1	1	1	1	N/A	N/A	N/A	N/A	N/A	N/A	N/A	N/A	N/A	N/A	N/A	N/A	N/A	N/A	N/A	N/A	N/A	N/A
Chr08	61757327	G	A	104		N/A	N/A	N/A	N/A		0	N/A	0		N/A	0	N/A	0	0	0	0	N/A	0	0	0	0	0	HET	0	N/A	N/A	N/A	N/A	N/A	N/A	N/A	N/A	N/A	N/A	N/A	N/A	N/A	N/A	N/A	N/A	N/A	N/A	N/A	N/A
Chr08	61757343	C	G	104		N/A	N/A	N/A	N/A		0	N/A	1		N/A	0	N/A	0	0	0	HET	0	0	0	0	0	0	N/A	HET	N/A	N/A	N/A	N/A	N/A	N/A	N/A	N/A	N/A	N/A	N/A	N/A	N/A	N/A	N/A	N/A	N/A	N/A	N/A	N/A
Chr08	61757407	T	C	94		N/A	N/A	N/A	N/A		1	1	N/A		N/A	0	1	0	1	0	N/A	1	0	0	1	1	0	1	1	1	1	N/A	N/A	N/A	N/A	N/A	N/A	N/A	N/A	N/A	N/A	N/A	N/A	N/A	N/A	N/A	N/A	N/A	N/A
Chr08	61757410	C	T	102		N/A	N/A	N/A	N/A		0	0	N/A		N/A	0	0	0	0	0	HET	0	0	0	0	0	0	0	HET	0	0	N/A	N/A	N/A	N/A	N/A	N/A	N/A	N/A	N/A	N/A	N/A	N/A	N/A	N/A	N/A	N/A	N/A	N/A
Chr08	61757412	T	G	154		N/A	N/A	N/A	N/A		1	N/A	N/A		N/A	0	1	0	1	0	HET	0	0	0	0	N/A	0	HET	HET	N/A	HET	N/A	N/A	N/A	N/A	N/A	N/A	N/A	N/A	N/A	N/A	N/A	N/A	N/A	N/A	N/A	N/A	N/A	N/A
Chr08	61757489	C	T	157		N/A	N/A	N/A	N/A		1	N/A	1		N/A	0	N/A	0	1	0	N/A	N/A	0	0	1	0	0	HET	1	HET	HET	N/A	N/A	N/A	N/A	N/A	N/A	N/A	N/A	N/A	N/A	N/A	N/A	N/A	N/A	N/A	N/A	N/A	N/A
Chr08	61757494	G	T	255		N/A	N/A	N/A	N/A		1	N/A	1		N/A	0	N/A	0	1	0	N/A	N/A	0	0	1	0	0	HET	1	HET	HET	N/A	N/A	N/A	N/A	N/A	N/A	N/A	N/A	N/A	N/A	N/A	N/A	N/A	N/A	N/A	N/A	N/A	N/A
Chr08	61757506	A	C	103		N/A	N/A	N/A	N/A		0	0	0		N/A	0	0	0	0	0	0	N/A	0	0	0	0	0	0	1	0	0	N/A	N/A	N/A	N/A	N/A	N/A	N/A	N/A	N/A	N/A	N/A	N/A	N/A	N/A	N/A	N/A	N/A	N/A
Chr08	61765424	A	G	104		N/A	N/A	N/A	N/A		N/A	N/A	1		N/A	0	0	0	N/A	0	0	N/A	0	0	N/A	N/A	0	0	0	0	0	N/A	N/A	N/A	N/A	N/A	N/A	N/A	N/A	N/A	N/A	N/A	N/A	N/A	N/A	N/A	N/A	N/A	N/A
Chr08	61765439	C	A	255		N/A	N/A	N/A	N/A		N/A	N/A	1		N/A	0	1	0	N/A	0	1	N/A	0	0	N/A	1	0	1	1	1	1	N/A	N/A	N/A	N/A	N/A	N/A	N/A	N/A	N/A	N/A	N/A	N/A	N/A	N/A	N/A	N/A	N/A	N/A
Chr08	61765442	A	C	255		N/A	N/A	N/A	N/A		N/A	N/A	N/A		N/A	0	0	0	N/A	0	HET	N/A	0	0	N/A	N/A	0	1	N/A	0	N/A	N/A	N/A	N/A	N/A	N/A	N/A	N/A	N/A	N/A	N/A	N/A	N/A	N/A	N/A	N/A	N/A	N/A	N/A
Chr08	61765442	AC	ACC,CC	255		N/A	N/A	N/A	N/A		N/A	N/A	1		N/A	0	0	0	N/A	0	0/2	N/A	0	0	N/A	N/A	0	N/A	HET	N/A	N/A	N/A	N/A	N/A	N/A	N/A	N/A	N/A	N/A	N/A	N/A	N/A	N/A	N/A	N/A	N/A	N/A	N/A	N/A
Chr08	61765495	A	T	255		N/A	N/A	N/A	N/A		1	N/A	1		N/A	0	1	0	N/A	0	1	N/A	0	0	N/A	1	0	1	1	1	1	N/A	N/A	N/A	N/A	N/A	N/A	N/A	N/A	N/A	N/A	N/A	N/A	N/A	N/A	N/A	N/A	N/A	N/A
Chr08	61765496	ATAAAGACTTAAAGACTTAG	ATAAAGGCTTAAAGACATAG	255		N/A	N/A	N/A	N/A		1	N/A	1		N/A	0	N/A	0	N/A	0	1	N/A	0	0	N/A	1	0	N/A	N/A	N/A	N/A	N/A	N/A	N/A	N/A	N/A	N/A	N/A	N/A	N/A	N/A	N/A	N/A	N/A	N/A	N/A	N/A	N/A	N/A
Chr08	61765502	A	G	255		N/A	N/A	N/A	N/A		1	N/A	1		N/A	0	1	0	N/A	0	1	N/A	0	0	N/A	1	0	1	1	1	1	N/A	N/A	N/A	N/A	N/A	N/A	N/A	N/A	N/A	N/A	N/A	N/A	N/A	N/A	N/A	N/A	N/A	N/A
Chr08	61765512	T	A	255		N/A	N/A	N/A	N/A		1	N/A	1		N/A	0	0	0	N/A	0	HET	N/A	0	0	N/A	HET	0	0	0	0	0	N/A	N/A	N/A	N/A	N/A	N/A	N/A	N/A	N/A	N/A	N/A	N/A	N/A	N/A	N/A	N/A	N/A	N/A
Chr08	61765519	T	G	255		N/A	N/A	N/A	N/A		1	N/A	1		N/A	0	0	0	N/A	0	HET	N/A	0	0	N/A	HET	0	1	HET	HET	N/A	N/A	N/A	N/A	N/A	N/A	N/A	N/A	N/A	N/A	N/A	N/A	N/A	N/A	N/A	N/A	N/A	N/A	N/A
Chr08	61765533	C	T	255		N/A	N/A	N/A	N/A		N/A	N/A	1		N/A	0	0	0	N/A	0	HET	N/A	0	0	N/A	HET	0	N/A	HET	N/A	N/A	N/A	N/A	N/A	N/A	N/A	N/A	N/A	N/A	N/A	N/A	N/A	N/A	N/A	N/A	N/A	N/A	N/A	N/A
Chr08	61765549	G	A	104		N/A	N/A	N/A	N/A		N/A	N/A	1		N/A	0	0	0	N/A	0	0	N/A	0	0	N/A	0	0	N/A	0	0	0	N/A	N/A	N/A	N/A	N/A	N/A	N/A	N/A	N/A	N/A	N/A	N/A	N/A	N/A	N/A	N/A	N/A	N/A
Chr08	61765565	C	T	255		N/A	N/A	N/A	N/A		N/A	N/A	1		N/A	0	0	0	N/A	0	HET	N/A	0	0	N/A	0	0	N/A	HET	N/A	N/A	0	N/A	N/A	0	N/A	N/A	N/A	N/A	N/A	N/A	N/A	N/A	N/A	N/A	N/A	N/A	N/A	N/A
Chr08	61765566	T	C	255		N/A	N/A	N/A	N/A		N/A	N/A	1		N/A	0	1	0	N/A	0	1	N/A	0	0	N/A	HET	0	N/A	N/A	N/A	1	0	N/A	N/A	N/A	N/A	N/A	N/A	N/A	N/A	N/A	N/A	N/A	N/A	N/A	N/A	N/A	N/A	N/A
Chr08	61765569	T	G	255		N/A	N/A	N/A	N/A		N/A	N/A	1		N/A	0	0	0	N/A	0	HET	N/A	0	0	N/A	HET	0	N/A	HET	HET	1	0	N/A	N/A	0	N/A	N/A	N/A	N/A	N/A	N/A	N/A	N/A	N/A	N/A	N/A	N/A	N/A	N/A
Chr08	61765578	G	A	132		N/A	N/A	N/A	N/A		N/A	N/A	0		N/A	0	0	0	N/A	0	HET	N/A	0	0	N/A	0	0	N/A	0	0	0	0	N/A	N/A	0	N/A	N/A	N/A	N/A	N/A	N/A	N/A	N/A	N/A	N/A	N/A	N/A	N/A	N/A
Chr08	61765596	C	T	255		N/A	N/A	N/A	N/A		N/A	N/A	0		N/A	0	0	0	N/A	0	0	N/A	0	0	N/A	0	0	N/A	0	0	0	0	N/A	N/A	0	N/A	N/A	N/A	N/A	N/A	N/A	N/A	N/A	N/A	N/A	N/A	N/A	N/A	N/A
Chr08	61765599	A	T	255		N/A	N/A	N/A	N/A		N/A	N/A	0		N/A	0	0	0	N/A	0	HET	N/A	0	0	N/A	N/A	0	N/A	N/A	N/A	N/A	1	N/A	N/A	N/A	N/A	N/A	N/A	N/A	N/A	N/A	N/A	N/A	N/A	N/A	N/A	N/A	N/A	N/A
Chr08	61765605	G	A	255		N/A	N/A	N/A	N/A		N/A	N/A	1		N/A	0	1	0	N/A	0	1	N/A	0	0	N/A	1	0	1	1	1	1	1	N/A	N/A	1	N/A	N/A	N/A	N/A	N/A	N/A	N/A	N/A	N/A	N/A	N/A	N/A	N/A	N/A
Chr08	61765611	G	T	255		N/A	N/A	N/A	N/A		N/A	N/A	1		N/A	0	0	0	N/A	0	HET	N/A	0	0	N/A	HET	0	N/A	HET	N/A	N/A	N/A	N/A	N/A	0	N/A	N/A	N/A	N/A	N/A	N/A	N/A	N/A	N/A	N/A	N/A	N/A	N/A	N/A
Chr08	61765619	A	G	255		N/A	N/A	N/A	N/A		N/A	N/A	1		N/A	0	0	0	N/A	0	HET	N/A	N/A	0	N/A	N/A	0	N/A	HET	N/A	N/A	0	N/A	N/A	0	N/A	N/A	N/A	N/A	N/A	N/A	N/A	N/A	N/A	N/A	N/A	N/A	N/A	N/A
Chr08	61765622	C	T	119		N/A	N/A	N/A	N/A		N/A	N/A	1		N/A	0	0	0	N/A	0	0	N/A	N/A	0	N/A	0	0	0	0	0	0	0	N/A	N/A	0	N/A	N/A	N/A	N/A	N/A	N/A	N/A	N/A	N/A	N/A	N/A	N/A	N/A	N/A
Chr08	61765626	C	T	171		N/A	N/A	N/A	N/A		N/A	N/A	0		N/A	0	0	0	N/A	0	0	N/A	N/A	0	N/A	N/A	0	N/A	HET	0	0	0	N/A	N/A	0	N/A	N/A	N/A	N/A	N/A	N/A	N/A	N/A	N/A	N/A	N/A	N/A	N/A	N/A
Chr08	61765635	G	T	255		N/A	N/A	N/A	1		0	N/A	1		N/A	0	N/A	0	N/A	0	HET	N/A	N/A	0	N/A	HET	0	N/A	N/A	N/A	N/A	1	N/A	N/A	1	N/A	N/A	N/A	N/A	N/A	N/A	N/A	N/A	N/A	N/A	N/A	N/A	N/A	N/A
Chr08	61765637	T	C	73		N/A	N/A	N/A	0		0	N/A	0		N/A	0	N/A	0	N/A	0	0	N/A	N/A	0	N/A	0	0	0	N/A	0	0	0	N/A	N/A	0	N/A	N/A	N/A	N/A	N/A	N/A	N/A	N/A	N/A	N/A	N/A	N/A	N/A	N/A
Chr08	61765654	C	T	255		N/A	N/A	N/A	0		0	N/A	1		N/A	0	N/A	0	N/A	0	HET	1	0	0	N/A	HET	0	N/A	N/A	N/A	N/A	1	N/A	N/A	HET	N/A	N/A	N/A	N/A	N/A	N/A	N/A	N/A	N/A	N/A	N/A	N/A	N/A	N/A
Chr08	61765657	A	G	52		N/A	N/A	N/A	0		0	N/A	0		N/A	0	0	0	N/A	0	0	0	0	0	N/A	0	0	0	0	0	0	0	N/A	N/A	0	N/A	N/A	N/A	N/A	N/A	N/A	N/A	N/A	N/A	N/A	N/A	N/A	N/A	N/A
Chr08	61765659	C	T	171		N/A	N/A	N/A	0		0	N/A	0		N/A	0	0	0	N/A	0	0	0	0	0	N/A	0	0	0	N/A	0	0	0	N/A	N/A	0	N/A	N/A	N/A	N/A	N/A	N/A	N/A	N/A	N/A	N/A	N/A	N/A	N/A	N/A
Chr08	61765664	G	A	255		N/A	N/A	N/A	0		0	N/A	0		N/A	0	0	0	N/A	0	0	0	0	0	N/A	HET	0	HET	HET	N/A	N/A	N/A	N/A	N/A	HET	N/A	N/A	N/A	N/A	N/A	N/A	N/A	N/A	N/A	N/A	N/A	N/A	N/A	N/A
Chr08	61765669	T	C	67		N/A	N/A	N/A	0		0	N/A	0		N/A	0	0	0	N/A	0	0	0	0	0	N/A	0	0	0	0	0	0	0	N/A	N/A	0	N/A	N/A	N/A	N/A	N/A	N/A	N/A	N/A	N/A	N/A	N/A	N/A	N/A	N/A
Chr08	61765671	A	T	65		N/A	N/A	N/A	N/A		0	N/A	0		N/A	0	0	0	N/A	0	0	0	0	0	N/A	0	N/A	0	N/A	0	0	0	N/A	N/A	0	N/A	N/A	N/A	N/A	N/A	N/A	N/A	N/A	N/A	N/A	N/A	N/A	N/A	N/A
Chr08	61765677	T	A	255		N/A	N/A	N/A	N/A		1	N/A	0		N/A	0	0	0	N/A	0	HET	N/A	0	0	N/A	N/A	N/A	0	N/A	N/A	HET	0	N/A	N/A	HET	N/A	N/A	N/A	N/A	N/A	N/A	N/A	N/A	N/A	N/A	N/A	N/A	N/A	N/A
Chr08	61765680	C	T	99		N/A	N/A	N/A	N/A		0	N/A	0		N/A	0	1	0	N/A	0	0	0	0	0	N/A	0	N/A	0	0	0	0	0	N/A	N/A	0	N/A	N/A	N/A	N/A	N/A	N/A	N/A	N/A	N/A	N/A	N/A	N/A	N/A	N/A
Chr08	61765693	C	T	104		N/A	N/A	N/A	N/A		0	N/A	0		N/A	0	0	0	N/A	0	0	0	0	0	N/A	0	0	0	0	0	0	0	N/A	N/A	1	N/A	N/A	N/A	N/A	N/A	N/A	N/A	N/A	N/A	N/A	N/A	N/A	N/A	N/A
Chr08	61765694	T	G	104		N/A	N/A	N/A	N/A		0	N/A	0		N/A	0	0	0	N/A	0	0	0	0	0	N/A	0	0	N/A	N/A	0	0	0	N/A	N/A	0	N/A	N/A	N/A	N/A	N/A	N/A	N/A	N/A	N/A	N/A	N/A	N/A	N/A	N/A
Chr08	61765705	G	T	255		N/A	N/A	N/A	N/A		N/A	N/A	0		N/A	0	0	0	N/A	0	HET	1	0	0	N/A	0	0	0	0	0	0	0	N/A	N/A	0	N/A	N/A	N/A	N/A	N/A	N/A	N/A	N/A	N/A	N/A	N/A	N/A	N/A	N/A
Chr08	61765715	C	T	73		N/A	N/A	N/A	N/A		N/A	N/A	0		N/A	0	0	0	N/A	0	0	N/A	0	0	N/A	HET	0	0	N/A	HET	N/A	N/A	N/A	N/A	0	N/A	N/A	N/A	N/A	N/A	N/A	N/A	N/A	N/A	N/A	N/A	N/A	N/A	N/A
Chr08	61765722	T	G	44		N/A	N/A	N/A	N/A		N/A	N/A	0		N/A	0	0	0	N/A	0	0	N/A	0	0	N/A	0	0	0	0	0	0	0	N/A	N/A	N/A	N/A	N/A	N/A	N/A	N/A	N/A	N/A	N/A	N/A	N/A	N/A	N/A	N/A	N/A
Chr08	61765735	G	A	70		N/A	N/A	N/A	N/A		N/A	N/A	0		N/A	0	0	0	N/A	0	0	N/A	0	0	N/A	0	0	0	0	0	0	0	N/A	N/A	0	N/A	N/A	N/A	N/A	N/A	N/A	N/A	N/A	N/A	N/A	N/A	N/A	N/A	N/A
Chr08	61765758	G	T	139		N/A	N/A	N/A	N/A		N/A	N/A	N/A		N/A	0	0	0	N/A	0	0	0	0	0	N/A	N/A	0	N/A	N/A	N/A	N/A	N/A	N/A	N/A	N/A	N/A	N/A	N/A	N/A	N/A	N/A	N/A	N/A	N/A	N/A	N/A	N/A	N/A	N/A
Chr08	61765770	A	T	139		N/A	N/A	N/A	N/A		N/A	N/A	N/A		N/A	0	N/A	0	N/A	0	0	0	0	0	N/A	N/A	0	N/A	N/A	N/A	N/A	N/A	N/A	N/A	N/A	N/A	N/A	N/A	N/A	N/A	N/A	N/A	N/A	N/A	N/A	N/A	N/A	N/A	N/A
Chr08	61765806	C	A	255		N/A	N/A	N/A	N/A		N/A	N/A	N/A		N/A	0	N/A	0	N/A	0	1	1	0	0	N/A	N/A	0	N/A	N/A	N/A	N/A	N/A	N/A	N/A	N/A	N/A	N/A	N/A	N/A	N/A	N/A	N/A	N/A	N/A	N/A	N/A	N/A	N/A	N/A
Chr08	61765819	A	G	255		N/A	N/A	N/A	N/A		N/A	N/A	N/A		N/A	0	N/A	0	N/A	0	1	N/A	0	0	N/A	N/A	0	N/A	N/A	N/A	N/A	N/A	N/A	N/A	N/A	N/A	N/A	N/A	N/A	N/A	N/A	N/A	N/A	N/A	N/A	N/A	N/A	N/A	N/A
Chr08	61765824	C	T	255		N/A	N/A	N/A	N/A		N/A	N/A	N/A		N/A	0	N/A	0	N/A	0	1	N/A	0	0	N/A	N/A	0	N/A	N/A	N/A	N/A	N/A	N/A	N/A	N/A	N/A	N/A	N/A	N/A	N/A	N/A	N/A	N/A	N/A	N/A	N/A	N/A	N/A	N/A
Chr08	61765845	A	T	139		N/A	N/A	N/A	N/A		N/A	N/A	N/A		N/A	0	N/A	0	N/A	0	0	0	0	0	N/A	N/A	0	N/A	N/A	N/A	N/A	N/A	N/A	N/A	N/A	N/A	N/A	N/A	N/A	N/A	N/A	N/A	N/A	N/A	N/A	N/A	0	N/A	N/A
Chr08	61765858	T	C	70		N/A	N/A	N/A	N/A		N/A	N/A	N/A		N/A	0	0	0	N/A	0	0	0	0	0	N/A	N/A	0	N/A	N/A	N/A	N/A	N/A	N/A	N/A	N/A	N/A	N/A	N/A	N/A	N/A	N/A	N/A	N/A	N/A	N/A	N/A	0	N/A	N/A
Chr08	61765863	C	T	255		N/A	N/A	N/A	N/A		N/A	N/A	N/A		N/A	0	0	0	N/A	0	HET	0	0	0	N/A	N/A	0	N/A	N/A	N/A	N/A	N/A	N/A	N/A	N/A	N/A	N/A	N/A	N/A	N/A	N/A	N/A	N/A	N/A	N/A	N/A	0	N/A	N/A
Chr08	61765881	C	T	139		N/A	N/A	N/A	N/A		N/A	N/A	N/A		N/A	0	N/A	0	N/A	0	0	0	0	0	N/A	N/A	0	N/A	N/A	N/A	N/A	N/A	N/A	N/A	N/A	N/A	N/A	N/A	N/A	N/A	N/A	N/A	N/A	N/A	N/A	N/A	0	N/A	N/A
Chr08	61765905	A	G	255		N/A	N/A	N/A	N/A		N/A	N/A	N/A		N/A	0	N/A	0	N/A	0	HET	0	0	0	N/A	N/A	0	N/A	0	N/A	N/A	N/A	N/A	N/A	N/A	N/A	N/A	N/A	N/A	N/A	N/A	N/A	N/A	N/A	N/A	N/A	0	N/A	N/A
Chr08	61765938	G	T	255		N/A	0	N/A	N/A		N/A	N/A	N/A		N/A	0	0	0	N/A	0	HET	1	0	0	N/A	N/A	0	N/A	N/A	N/A	N/A	N/A	N/A	N/A	N/A	N/A	N/A	N/A	N/A	N/A	N/A	N/A	N/A	N/A	N/A	N/A	N/A	N/A	N/A
Chr08	61765957	T	A	255		N/A	0	N/A	N/A		N/A	N/A	N/A		N/A	0	0	0	N/A	0	HET	N/A	0	0	N/A	0	0	N/A	0	N/A	N/A	N/A	N/A	N/A	N/A	N/A	N/A	N/A	N/A	N/A	N/A	N/A	N/A	N/A	N/A	N/A	N/A	N/A	N/A
Chr08	61765958	G	A	255		N/A	0	N/A	N/A		1	N/A	N/A		N/A	0	0	0	N/A	0	1	N/A	0	0	N/A	1	0	N/A	N/A	N/A	N/A	N/A	N/A	N/A	N/A	N/A	N/A	N/A	N/A	N/A	N/A	N/A	N/A	N/A	N/A	N/A	N/A	N/A	N/A
Chr08	61765997	G	A	105		N/A	0	N/A	N/A		0	N/A	N/A		N/A	0	0	0	N/A	0	N/A	N/A	0	0	N/A	0	0	0	0	N/A	N/A	N/A	N/A	N/A	N/A	N/A	N/A	N/A	N/A	N/A	N/A	N/A	N/A	N/A	N/A	N/A	N/A	N/A	N/A
Chr08	61766019	T	C	70		N/A	0	N/A	N/A		0	N/A	N/A		N/A	0	0	0	N/A	0	0	0	0	0	N/A	0	0	0	0	N/A	N/A	N/A	N/A	N/A	N/A	N/A	N/A	N/A	N/A	N/A	N/A	N/A	N/A	N/A	N/A	N/A	N/A	N/A	N/A
Chr08	61766031	T	C,G	255		N/A	0	N/A	N/A		N/A	N/A	N/A		N/A	0	0	0	N/A	0	0	HET	0	0	N/A	0	0	0	0	N/A	N/A	N/A	N/A	N/A	N/A	N/A	N/A	N/A	N/A	N/A	N/A	N/A	N/A	N/A	N/A	N/A	N/A	N/A	N/A
Chr08	61766040	A	T	166		N/A	0	N/A	N/A		N/A	N/A	N/A		N/A	0	N/A	0	N/A	0	0	N/A	0	0	N/A	0	0	0	0	N/A	N/A	N/A	N/A	N/A	N/A	N/A	N/A	N/A	N/A	N/A	N/A	N/A	N/A	N/A	N/A	N/A	N/A	N/A	N/A
Chr08	61766041	G	A	73		N/A	0	N/A	N/A		N/A	N/A	N/A		N/A	0	N/A	0	N/A	0	0	0	0	0	N/A	0	0	0	0	N/A	N/A	N/A	N/A	N/A	N/A	N/A	N/A	N/A	N/A	N/A	N/A	N/A	N/A	N/A	N/A	N/A	N/A	N/A	N/A
Chr08	61766052	A	G	255		N/A	0	N/A	N/A		N/A	N/A	N/A		N/A	0	N/A	0	N/A	0	0	HET	0	0	N/A	0	0	N/A	N/A	N/A	N/A	N/A	N/A	N/A	N/A	N/A	N/A	N/A	N/A	N/A	N/A	N/A	N/A	N/A	N/A	N/A	N/A	N/A	N/A
Chr08	61766082	C	T	255		N/A	N/A	N/A	N/A		N/A	N/A	N/A		N/A	0	N/A	0	N/A	0	0	HET	0	0	N/A	N/A	0	N/A	N/A	N/A	N/A	N/A	N/A	N/A	N/A	N/A	N/A	N/A	N/A	N/A	N/A	N/A	N/A	N/A	N/A	N/A	N/A	N/A	N/A
Chr08	61766084	A	G	174		N/A	N/A	N/A	N/A		N/A	N/A	N/A		N/A	0	N/A	0	N/A	0	0	HET	0	0	N/A	N/A	0	N/A	N/A	N/A	N/A	N/A	N/A	N/A	N/A	N/A	N/A	N/A	N/A	N/A	N/A	N/A	N/A	N/A	N/A	N/A	N/A	N/A	N/A
Chr08	61766085	C	G,T	255		N/A	N/A	N/A	N/A		N/A	N/A	N/A		N/A	0	N/A	0	N/A	0	0	1	0	0	N/A	N/A	0	N/A	N/A	N/A	N/A	N/A	N/A	N/A	N/A	N/A	N/A	N/A	N/A	N/A	N/A	N/A	N/A	N/A	N/A	N/A	N/A	N/A	N/A
Chr08	61766088	T	A	255		N/A	N/A	N/A	N/A		N/A	N/A	N/A		N/A	0	N/A	0	N/A	0	0	HET	0	0	N/A	N/A	0	N/A	N/A	N/A	N/A	N/A	N/A	N/A	N/A	N/A	N/A	N/A	N/A	N/A	N/A	N/A	N/A	N/A	N/A	N/A	N/A	N/A	N/A
Chr08	61766094	G	A	255		N/A	N/A	N/A	N/A		N/A	N/A	N/A		N/A	0	N/A	0	N/A	0	1	HET	0	0	N/A	N/A	0	N/A	N/A	N/A	N/A	N/A	N/A	N/A	N/A	N/A	N/A	N/A	N/A	N/A	N/A	N/A	N/A	N/A	N/A	N/A	N/A	N/A	N/A
Chr08	61766097	T	C	255		N/A	N/A	N/A	N/A		N/A	N/A	N/A		N/A	0	N/A	0	N/A	0	1	0	0	0	N/A	N/A	0	N/A	N/A	N/A	N/A	N/A	N/A	N/A	N/A	N/A	N/A	N/A	N/A	N/A	N/A	N/A	N/A	N/A	N/A	N/A	N/A	N/A	N/A
Chr08	61766113	A	G,T	255		N/A	N/A	N/A	N/A		N/A	N/A	N/A		N/A	0	N/A	0	N/A	0	HET	HET	0	0	N/A	N/A	0	N/A	N/A	N/A	N/A	N/A	N/A	N/A	N/A	N/A	N/A	N/A	N/A	N/A	N/A	N/A	N/A	N/A	N/A	N/A	N/A	N/A	N/A
Chr08	61766114	C	T	125		N/A	N/A	N/A	N/A		N/A	N/A	N/A		N/A	0	N/A	0	N/A	0	0	0	0	0	N/A	N/A	0	N/A	N/A	N/A	N/A	N/A	N/A	N/A	N/A	N/A	N/A	N/A	N/A	N/A	N/A	N/A	N/A	N/A	N/A	N/A	N/A	N/A	N/A
Chr08	61766118	A	G	255		N/A	N/A	N/A	N/A		N/A	N/A	N/A		N/A	0	N/A	0	N/A	0	0	HET	0	0	N/A	N/A	0	N/A	N/A	N/A	N/A	N/A	N/A	N/A	N/A	N/A	N/A	N/A	N/A	N/A	N/A	N/A	N/A	N/A	N/A	N/A	N/A	N/A	N/A
Chr08	61766121	G	A	255		N/A	N/A	N/A	N/A		N/A	N/A	N/A		N/A	0	N/A	0	N/A	0	HET	0	0	0	N/A	N/A	0	N/A	N/A	N/A	N/A	N/A	N/A	N/A	N/A	N/A	N/A	N/A	N/A	N/A	N/A	N/A	N/A	N/A	N/A	N/A	N/A	N/A	N/A
Chr08	61766129	G	T	255		N/A	N/A	N/A	N/A		N/A	N/A	N/A		N/A	0	N/A	0	N/A	0	1	1	0	0	N/A	N/A	0	N/A	N/A	N/A	N/A	N/A	N/A	N/A	N/A	N/A	N/A	N/A	N/A	N/A	N/A	N/A	N/A	N/A	N/A	N/A	N/A	N/A	N/A
Chr08	61766133	G	T	174		N/A	N/A	N/A	N/A		N/A	N/A	N/A		N/A	0	N/A	0	N/A	0	0	N/A	0	0	N/A	N/A	0	N/A	N/A	N/A	N/A	N/A	N/A	N/A	N/A	N/A	N/A	N/A	N/A	N/A	N/A	N/A	N/A	N/A	N/A	N/A	N/A	N/A	N/A
Chr08	61766146	A	G	255		N/A	N/A	N/A	N/A		N/A	N/A	N/A		N/A	0	N/A	0	N/A	0	1	HET	0	0	N/A	N/A	0	N/A	N/A	N/A	N/A	N/A	N/A	N/A	N/A	N/A	N/A	N/A	N/A	N/A	N/A	N/A	N/A	N/A	N/A	N/A	N/A	N/A	N/A
Chr08	61766177	A	G	255		N/A	N/A	N/A	N/A		N/A	N/A	N/A		N/A	0	N/A	0	N/A	0	HET	0	0	0	N/A	N/A	0	N/A	N/A	N/A	N/A	N/A	N/A	N/A	N/A	N/A	N/A	N/A	N/A	N/A	N/A	N/A	N/A	N/A	N/A	N/A	N/A	N/A	N/A
Chr08	61766184	G	A	255		N/A	N/A	N/A	N/A		N/A	N/A	N/A		N/A	0	N/A	0	N/A	0	HET	0	0	0	N/A	N/A	0	N/A	N/A	N/A	N/A	N/A	N/A	N/A	N/A	N/A	N/A	N/A	N/A	N/A	N/A	N/A	N/A	N/A	N/A	N/A	N/A	N/A	N/A
Chr08	61766185	T	C	255		N/A	N/A	N/A	N/A		N/A	N/A	N/A		N/A	0	N/A	0	N/A	0	HET	0	0	0	N/A	N/A	0	N/A	N/A	N/A	N/A	N/A	N/A	N/A	N/A	N/A	N/A	N/A	N/A	N/A	N/A	N/A	N/A	N/A	N/A	N/A	N/A	N/A	N/A
Chr08	61767111	G	A	255		N/A	N/A	N/A	N/A		N/A	N/A	N/A		N/A	0	N/A	0	N/A	0	HET	N/A	0	0	N/A	N/A	0	N/A	1	N/A	N/A	N/A	N/A	N/A	N/A	N/A	N/A	N/A	N/A	N/A	N/A	N/A	N/A	N/A	N/A	N/A	N/A	N/A	N/A
Chr08	61767113	T	C	255		N/A	N/A	N/A	N/A		N/A	N/A	N/A		N/A	0	N/A	0	N/A	0	HET	N/A	0	0	N/A	N/A	0	N/A	1	N/A	N/A	N/A	N/A	N/A	N/A	N/A	N/A	N/A	N/A	N/A	N/A	N/A	N/A	N/A	N/A	N/A	N/A	N/A	N/A
Chr08	61767127	C	T	255		N/A	N/A	N/A	N/A		N/A	N/A	N/A		N/A	0	N/A	0	N/A	0	HET	N/A	0	0	N/A	N/A	0	1	HET	N/A	N/A	N/A	N/A	N/A	N/A	N/A	N/A	N/A	N/A	N/A	N/A	N/A	N/A	N/A	N/A	N/A	N/A	N/A	N/A
Chr08	61767131	A	G	255		N/A	N/A	N/A	N/A		N/A	N/A	N/A		N/A	0	N/A	0	N/A	0	1	N/A	0	0	N/A	1	0	1	1	N/A	1	N/A	N/A	N/A	N/A	N/A	N/A	N/A	N/A	N/A	N/A	N/A	N/A	N/A	N/A	N/A	N/A	N/A	N/A
Chr08	61767161	C	T	255		N/A	N/A	N/A	N/A		0	N/A	0		N/A	0	N/A	0	N/A	0	HET	N/A	0	0	N/A	N/A	0	HET	HET	N/A	N/A	N/A	N/A	N/A	N/A	N/A	N/A	N/A	N/A	N/A	N/A	N/A	N/A	N/A	N/A	N/A	N/A	N/A	N/A
Chr08	61767195	C	T	255		N/A	N/A	N/A	N/A		0	N/A	0		N/A	N/A	N/A	0	N/A	0	HET	N/A	0	0	0	HET	0	N/A	HET	N/A	HET	N/A	N/A	N/A	N/A	N/A	N/A	N/A	N/A	N/A	N/A	N/A	N/A	N/A	N/A	N/A	N/A	N/A	N/A
Chr08	61767240	T	C	255		N/A	N/A	N/A	N/A		0	N/A	0		N/A	0	N/A	0	N/A	0	HET	N/A	0	0	0	0	0	HET	HET	0	HET	N/A	N/A	N/A	N/A	N/A	N/A	N/A	N/A	N/A	N/A	N/A	N/A	N/A	N/A	N/A	N/A	N/A	N/A
Chr08	61767253	G	A	255		N/A	N/A	N/A	N/A		0	N/A	0		N/A	0	N/A	0	N/A	0	HET	N/A	0	0	N/A	0	0	HET	HET	0	HET	N/A	N/A	N/A	N/A	N/A	N/A	N/A	N/A	N/A	N/A	N/A	N/A	N/A	N/A	N/A	N/A	N/A	N/A
Chr08	61767268	A	G	255		N/A	N/A	N/A	N/A		1	N/A	N/A		N/A	0	N/A	0	N/A	0	HET	N/A	0	0	N/A	N/A	0	N/A	HET	0	HET	N/A	N/A	N/A	N/A	N/A	N/A	N/A	N/A	N/A	N/A	N/A	N/A	N/A	N/A	N/A	N/A	N/A	N/A
Chr08	61767310	G	A	255		N/A	N/A	N/A	N/A		0	N/A	0		N/A	0	N/A	0	N/A	0	HET	N/A	0	0	N/A	HET	0	N/A	HET	1	HET	N/A	N/A	N/A	N/A	N/A	N/A	N/A	N/A	N/A	N/A	N/A	N/A	N/A	N/A	N/A	N/A	N/A	N/A
Chr08	61767315	CA	CAA	160		N/A	N/A	N/A	N/A		N/A	N/A	1		N/A	0	N/A	0	N/A	0	0	N/A	0	0	N/A	N/A	0	N/A	N/A	N/A	N/A	N/A	N/A	N/A	N/A	N/A	N/A	N/A	N/A	N/A	N/A	N/A	N/A	N/A	N/A	N/A	N/A	N/A	N/A
Chr08	61767350	T	A	255		N/A	N/A	N/A	N/A		N/A	N/A	N/A		N/A	0	N/A	0	N/A	0	HET	N/A	0	0	N/A	1	0	N/A	HET	1	HET	N/A	N/A	N/A	N/A	N/A	N/A	N/A	N/A	N/A	N/A	N/A	N/A	N/A	N/A	N/A	N/A	N/A	N/A
Chr08	61767612	G	A	255		N/A	N/A	N/A	N/A		N/A	N/A	N/A		N/A	0	1	0	N/A	0	1	N/A	0	0	N/A	1	0	N/A	1	N/A	1	N/A	N/A	N/A	N/A	N/A	N/A	N/A	N/A	N/A	N/A	N/A	N/A	N/A	N/A	N/A	N/A	N/A	N/A
Chr08	61767619	T	A	255		N/A	N/A	N/A	N/A		N/A	N/A	N/A		N/A	0	0	0	N/A	0	HET	N/A	0	0	N/A	0	0	N/A	0	N/A	N/A	N/A	N/A	N/A	N/A	N/A	N/A	N/A	N/A	N/A	N/A	N/A	N/A	N/A	N/A	N/A	N/A	N/A	N/A
Chr08	61767834	C	T	139		N/A	N/A	N/A	N/A		N/A	N/A	N/A		N/A	0	N/A	0	N/A	0	1	N/A	0	0	N/A	N/A	N/A	N/A	1	1	N/A	N/A	N/A	N/A	N/A	N/A	N/A	N/A	N/A	N/A	N/A	N/A	N/A	N/A	N/A	N/A	N/A	N/A	N/A
Chr08	61767933	T	C	255		0	0	N/A	N/A		N/A	N/A	N/A		N/A	0	N/A	0	N/A	0	HET	N/A	0	0	0	0	0	0	HET	0	0	N/A	0	N/A	0	N/A	N/A	N/A	N/A	N/A	N/A	N/A	N/A	N/A	N/A	N/A	N/A	N/A	N/A
Chr08	61767961	A	C	255		0	0	N/A	N/A		0	N/A	N/A		N/A	0	N/A	0	N/A	0	0	N/A	0	0	0	0	N/A	0	0	0	0	N/A	0	N/A	0	N/A	N/A	N/A	N/A	N/A	N/A	N/A	N/A	N/A	N/A	N/A	N/A	N/A	N/A
Chr08	61767962	A	G	255		0	N/A	N/A	N/A		N/A	N/A	N/A		N/A	0	N/A	0	N/A	0	HET	N/A	0	0	N/A	0	N/A	N/A	N/A	0	0	N/A	N/A	N/A	0	N/A	N/A	N/A	N/A	N/A	N/A	N/A	N/A	N/A	N/A	N/A	N/A	N/A	N/A
Chr08	61767983	C	T	73		0	0	N/A	N/A		N/A	N/A	N/A		N/A	0	N/A	0	N/A	0	0	N/A	0	0	0	0	N/A	0	0	N/A	0	N/A	0	N/A	0	N/A	N/A	N/A	N/A	N/A	N/A	N/A	N/A	N/A	N/A	N/A	N/A	N/A	N/A
Chr08	61768000	C	T	70		0	0	N/A	N/A		N/A	N/A	N/A		N/A	0	N/A	0	N/A	0	0	N/A	0	0	0	0	N/A	0	0	N/A	0	N/A	0	N/A	0	N/A	0	N/A	N/A	N/A	N/A	N/A	N/A	N/A	N/A	N/A	N/A	N/A	N/A
Chr08	61768019	C	A	255		1	N/A	N/A	N/A		N/A	N/A	N/A		N/A	0	N/A	0	N/A	0	0	N/A	0	0	N/A	1	0	N/A	1	N/A	1	N/A	N/A	N/A	1	N/A	0	N/A	N/A	N/A	N/A	N/A	N/A	N/A	N/A	N/A	N/A	N/A	N/A
Chr08	61768027	G	C	255		1	N/A	N/A	N/A		N/A	N/A	N/A		N/A	0	N/A	0	N/A	0	HET	N/A	0	0	N/A	1	0	N/A	N/A	N/A	1	N/A	N/A	N/A	1	N/A	0	N/A	N/A	N/A	N/A	N/A	N/A	N/A	N/A	N/A	N/A	N/A	N/A
Chr08	61768035	C	T	255		1	N/A	N/A	N/A		N/A	N/A	N/A		N/A	0	N/A	0	N/A	0	HET	0	0	0	N/A	1	0	N/A	N/A	N/A	1	N/A	N/A	N/A	1	N/A	0	N/A	N/A	N/A	N/A	N/A	N/A	N/A	N/A	N/A	N/A	N/A	N/A
Chr08	61768052	G	T	73		N/A	0	N/A	N/A		N/A	N/A	N/A		N/A	0	N/A	N/A	N/A	0	0	1	N/A	0	N/A	N/A	0	N/A	0	N/A	0	N/A	N/A	N/A	N/A	N/A	N/A	N/A	N/A	N/A	N/A	N/A	N/A	N/A	N/A	N/A	N/A	N/A	N/A
Chr08	61768053	A	C	70		N/A	N/A	N/A	N/A		N/A	N/A	N/A		N/A	0	N/A	0	N/A	0	0	N/A	0	0	N/A	N/A	0	N/A	1	N/A	1	N/A	N/A	N/A	N/A	N/A	N/A	N/A	N/A	N/A	N/A	N/A	N/A	N/A	N/A	N/A	N/A	N/A	N/A
Chr08	61768063	T	C	146		N/A	N/A	N/A	N/A		N/A	N/A	1		N/A	0	N/A	HET	N/A	0	HET	0	N/A	0	N/A	N/A	0	N/A	1	1	1	N/A	N/A	N/A	N/A	N/A	N/A	N/A	N/A	N/A	N/A	N/A	N/A	N/A	N/A	N/A	N/A	N/A	N/A
Chr08	61768069	A	G	255		N/A	0	N/A	N/A		N/A	1	1		N/A	0	N/A	HET	N/A	0	HET	0	N/A	0	N/A	N/A	0	N/A	0	0	0	N/A	N/A	N/A	N/A	N/A	N/A	N/A	N/A	N/A	N/A	N/A	N/A	N/A	N/A	N/A	N/A	N/A	N/A
Chr08	61768072	G	A	255		N/A	N/A	N/A	N/A		N/A	0	0		N/A	0	N/A	0	N/A	0	HET	0	0	0	N/A	N/A	0	N/A	1	1	1	N/A	N/A	N/A	N/A	N/A	N/A	N/A	N/A	N/A	N/A	N/A	N/A	N/A	N/A	N/A	N/A	N/A	N/A
Chr08	61768080	C	A	255		N/A	N/A	N/A	N/A		N/A	1	1		N/A	0	N/A	HET	N/A	0	1	HET	N/A	0	N/A	N/A	0	N/A	1	1	1	N/A	N/A	N/A	N/A	N/A	N/A	N/A	N/A	N/A	N/A	N/A	N/A	N/A	N/A	N/A	N/A	N/A	N/A
Chr08	61768091	C	T	255		N/A	0	N/A	N/A		N/A	N/A	1		N/A	0	N/A	HET	N/A	0	N/A	0	N/A	0	N/A	N/A	0	N/A	0	0	0	N/A	N/A	N/A	N/A	N/A	N/A	N/A	N/A	N/A	N/A	N/A	N/A	N/A	N/A	N/A	N/A	N/A	N/A
Chr08	61768102	A	G	255		N/A	1	N/A	N/A		N/A	N/A	0		N/A	0	N/A	0	N/A	0	N/A	HET	0	0	N/A	N/A	0	N/A	N/A	N/A	1	N/A	N/A	N/A	N/A	N/A	N/A	N/A	N/A	N/A	N/A	N/A	N/A	N/A	N/A	N/A	N/A	N/A	N/A
Chr08	61768120	C	T	41		N/A	0	N/A	N/A		N/A	0	0		N/A	0	N/A	0	0	0	0	0	0	0	N/A	N/A	0	N/A	N/A	0	0	N/A	N/A	N/A	N/A	N/A	N/A	N/A	N/A	N/A	N/A	N/A	N/A	N/A	N/A	N/A	N/A	N/A	N/A
Chr08	61769340	G	A	70		N/A	N/A	N/A	N/A		0	N/A	N/A		0	0	N/A	0	0	0	0	0	0	0	N/A	0	0	0	0	0	0	N/A	N/A	N/A	N/A	N/A	N/A	N/A	N/A	N/A	N/A	N/A	N/A	N/A	N/A	N/A	N/A	N/A	N/A
Chr08	61770403	G	A	255		N/A	N/A	N/A	N/A		N/A	N/A	N/A		0	0	N/A	0	N/A	0	HET	0	0	0	N/A	0	0	0	0	N/A	0	N/A	N/A	N/A	N/A	N/A	N/A	N/A	N/A	N/A	N/A	N/A	N/A	N/A	N/A	N/A	N/A	N/A	N/A
Chr08	61770463	CC	CTT	255		N/A	N/A	N/A	N/A		0	N/A	N/A		N/A	0	N/A	0	0	0	HET	N/A	0	0	N/A	0	0	0	N/A	0	0	N/A	N/A	N/A	N/A	N/A	N/A	N/A	N/A	N/A	N/A	N/A	N/A	N/A	N/A	N/A	N/A	N/A	N/A
Chr08	61770599	A	G	255		N/A	N/A	N/A	N/A		1	N/A	1		N/A	0	1	N/A	N/A	0	1	N/A	0	0	N/A	1	0	0	HET	1	1	N/A	N/A	N/A	N/A	N/A	N/A	N/A	N/A	N/A	N/A	N/A	N/A	N/A	N/A	N/A	N/A	N/A	N/A
Chr08	61770617	T	C	255		N/A	N/A	N/A	N/A		N/A	N/A	1		N/A	0	1	0	1	0	HET	N/A	0	0	N/A	1	0	0	HET	1	1	N/A	N/A	N/A	N/A	N/A	N/A	N/A	N/A	N/A	N/A	N/A	N/A	N/A	N/A	N/A	N/A	N/A	N/A
Chr08	61770618	G	A	255		N/A	N/A	N/A	N/A		N/A	N/A	1		N/A	0	1	0	1	0	1	N/A	0	0	N/A	1	0	0	HET	1	1	N/A	N/A	N/A	N/A	N/A	N/A	N/A	N/A	N/A	N/A	N/A	N/A	N/A	N/A	N/A	N/A	N/A	N/A
Chr08	61770620	G	T	255		N/A	N/A	N/A	N/A		N/A	N/A	1		N/A	0	1	0	1	0	HET	N/A	0	0	N/A	1	0	0	HET	1	1	N/A	N/A	N/A	N/A	N/A	N/A	N/A	N/A	N/A	N/A	N/A	N/A	N/A	N/A	N/A	N/A	N/A	N/A
Chr08	61770627	A	C	255		N/A	N/A	N/A	N/A		N/A	N/A	N/A		N/A	0	N/A	0	1	0	HET	N/A	0	0	N/A	N/A	0	0	N/A	0	0	N/A	N/A	N/A	N/A	N/A	N/A	N/A	N/A	N/A	N/A	N/A	N/A	N/A	N/A	N/A	N/A	N/A	N/A
Chr08	61770628	G	A	255		N/A	N/A	N/A	N/A		N/A	N/A	1		N/A	0	1	0	1	0	HET	N/A	0	0	N/A	1	0	0	HET	1	1	N/A	N/A	N/A	N/A	N/A	N/A	N/A	N/A	N/A	N/A	N/A	N/A	N/A	N/A	N/A	N/A	N/A	N/A
Chr08	61770651	CAA	CA	255		N/A	N/A	N/A	N/A		N/A	N/A	1		N/A	0	N/A	0	1	0	1	N/A	0	0	N/A	1	N/A	1	1	N/A	N/A	N/A	N/A	N/A	N/A	N/A	N/A	N/A	N/A	N/A	N/A	N/A	N/A	N/A	N/A	N/A	N/A	N/A	N/A
Chr08	61772856	A	G	70		N/A	N/A	N/A	N/A		N/A	N/A	N/A		N/A	0	N/A	0	N/A	0	0	N/A	0	0	N/A	N/A	N/A	N/A	0	N/A	0	N/A	N/A	N/A	N/A	N/A	N/A	N/A	N/A	N/A	N/A	N/A	N/A	N/A	N/A	N/A	N/A	N/A	N/A
Chr08	61779002	T	C	85		N/A	N/A	N/A	N/A		1	N/A	N/A		N/A	0	1	0	1	0	1	N/A	0	0	1	1	N/A	1	N/A	N/A	N/A	N/A	N/A	N/A	N/A	N/A	N/A	N/A	N/A	N/A	N/A	N/A	N/A	N/A	N/A	N/A	N/A	N/A	N/A
Chr08	61779006	A	T	67		N/A	N/A	N/A	N/A		0	N/A	N/A		N/A	0	0	0	0	0	0	N/A	0	0	0	0	N/A	1	N/A	N/A	N/A	N/A	N/A	N/A	N/A	N/A	N/A	N/A	N/A	N/A	N/A	N/A	N/A	N/A	N/A	N/A	N/A	N/A	N/A
Chr08	61779010	T	C	70		N/A	N/A	N/A	N/A		0	N/A	N/A		N/A	0	0	0	0	0	0	N/A	0	0	0	0	N/A	0	N/A	N/A	N/A	N/A	N/A	N/A	N/A	N/A	N/A	N/A	N/A	N/A	N/A	N/A	N/A	N/A	N/A	N/A	N/A	N/A	N/A
Chr08	61779039	T	C	255		N/A	N/A	N/A	1		0	N/A	1		N/A	0	N/A	0	N/A	0	0	N/A	0	0	0	0	N/A	N/A	N/A	N/A	N/A	N/A	N/A	N/A	N/A	N/A	N/A	N/A	N/A	N/A	N/A	N/A	N/A	N/A	N/A	N/A	N/A	N/A	N/A
Chr08	61779041	G	C	255		N/A	N/A	N/A	1		0	N/A	1		0	0	N/A	0	N/A	0	0	N/A	0	0	0	0	0	N/A	N/A	N/A	N/A	N/A	N/A	N/A	N/A	N/A	N/A	N/A	N/A	N/A	N/A	N/A	N/A	N/A	N/A	N/A	N/A	N/A	N/A
Chr08	61779058	G	A	255		N/A	N/A	N/A	1		N/A	N/A	0		0	0	N/A	0	N/A	0	0	N/A	0	0	0	0	0	N/A	N/A	0	N/A	N/A	N/A	N/A	N/A	N/A	N/A	N/A	N/A	N/A	N/A	N/A	N/A	N/A	N/A	N/A	N/A	N/A	N/A
Chr08	61779067	G	T	255		N/A	N/A	N/A	1		N/A	N/A	1		N/A	0	N/A	0	N/A	0	0	N/A	0	0	0	0	0	N/A	N/A	1	N/A	N/A	N/A	N/A	N/A	N/A	N/A	N/A	N/A	N/A	N/A	N/A	N/A	N/A	N/A	N/A	N/A	N/A	N/A
Chr08	61779077	T	C	255		N/A	N/A	N/A	1		N/A	N/A	1		1	0	N/A	0	N/A	0	0	N/A	0	0	0	0	0	N/A	N/A	1	N/A	N/A	N/A	N/A	N/A	N/A	N/A	N/A	N/A	N/A	N/A	N/A	N/A	N/A	N/A	N/A	N/A	N/A	N/A
Chr08	61779080	A	C	255		N/A	N/A	N/A	1		N/A	N/A	1		0	0	N/A	0	N/A	0	0	N/A	0	0	0	0	0	N/A	N/A	1	N/A	N/A	N/A	N/A	N/A	N/A	N/A	N/A	N/A	N/A	N/A	N/A	N/A	N/A	N/A	N/A	N/A	N/A	N/A
Chr08	61779087	A	G	255		N/A	N/A	N/A	1		N/A	N/A	1		0	0	0	0	N/A	0	0	N/A	0	0	0	0	0	N/A	N/A	1	N/A	N/A	N/A	N/A	N/A	N/A	N/A	N/A	N/A	N/A	N/A	N/A	N/A	N/A	N/A	N/A	N/A	N/A	N/A
Chr08	61779092	C	G	255		N/A	N/A	N/A	1		N/A	N/A	1		1	0	0	0	N/A	0	0	N/A	0	0	0	0	0	N/A	N/A	1	N/A	N/A	N/A	N/A	N/A	N/A	N/A	N/A	N/A	N/A	N/A	N/A	N/A	N/A	N/A	N/A	N/A	N/A	N/A
Chr08	61779096	T	C	255		N/A	N/A	N/A	1		N/A	N/A	1		N/A	0	0	0	N/A	0	0	N/A	0	0	0	0	0	N/A	N/A	1	N/A	N/A	N/A	N/A	N/A	N/A	N/A	N/A	N/A	N/A	N/A	N/A	N/A	N/A	N/A	N/A	N/A	N/A	N/A
Chr08	61791514	A	T	70		N/A	N/A	N/A	N/A		0	0	0		0	0	N/A	0	0	0	0	0	0	0	N/A	0	0	0	0	0	0	N/A	N/A	N/A	N/A	N/A	N/A	N/A	N/A	N/A	N/A	N/A	N/A	N/A	N/A	N/A	N/A	N/A	N/A
Chr08	61791954	T	C	88		N/A	N/A	N/A	N/A		0	0	1		0	0	0	0	0	0	0	1	0	0	0	0	0	0	1	0	0	N/A	N/A	N/A	N/A	N/A	N/A	N/A	N/A	N/A	N/A	N/A	N/A	N/A	N/A	N/A	N/A	N/A	N/A
Chr08	61791955	G	A	104		N/A	N/A	N/A	N/A		0	1	1		1	0	1	0	0	0	HET	1	0	0	0	1	0	1	1	1	1	N/A	N/A	N/A	N/A	N/A	N/A	N/A	N/A	N/A	N/A	N/A	N/A	N/A	N/A	N/A	N/A	N/A	N/A
Chr08	61792062	G	C	106		N/A	N/A	N/A	N/A		0	1	1		1	0	1	0	0	0	0	1	0	0	0	1	0	1	1	1	1	N/A	N/A	N/A	N/A	N/A	N/A	N/A	N/A	N/A	N/A	N/A	N/A	N/A	N/A	N/A	N/A	N/A	N/A
Chr08	61792096	A	G	106		N/A	N/A	N/A	N/A		0	1	1		0	0	0	0	0	0	0	0	0	0	0	0	0	1	1	1	1	N/A	N/A	N/A	N/A	N/A	N/A	N/A	N/A	N/A	N/A	N/A	N/A	N/A	N/A	N/A	N/A	N/A	N/A
Chr08	61792098	G	T	136		N/A	N/A	N/A	N/A		0	0	0		0	0	0	0	0	0	0	0	0	0	0	0	0	0	0	0	0	N/A	N/A	N/A	N/A	N/A	N/A	N/A	N/A	N/A	N/A	N/A	N/A	N/A	N/A	N/A	N/A	N/A	N/A
Chr08	61792137	C	A	91		N/A	N/A	N/A	N/A		1	N/A	1		0	0	0	0	1	0	1	1	0	0	N/A	0	0	1	1	1	1	N/A	N/A	N/A	N/A	N/A	N/A	N/A	N/A	N/A	N/A	N/A	N/A	N/A	N/A	N/A	N/A	N/A	N/A
Chr08	61792139	A	T	104		N/A	N/A	N/A	N/A		0	N/A	0		1	0	0	0	0	0	0	0	0	0	N/A	0	0	0	0	0	0	N/A	N/A	N/A	N/A	N/A	N/A	N/A	N/A	N/A	N/A	N/A	N/A	N/A	N/A	N/A	N/A	N/A	N/A
Chr08	61792802	G	C	70		N/A	N/A	N/A	N/A		0	0	0		0	0	0	0	0	0	0	0	0	0	0	0	0	0	0	0	0	N/A	N/A	N/A	N/A	N/A	N/A	N/A	N/A	N/A	N/A	N/A	N/A	N/A	N/A	N/A	N/A	N/A	N/A
Chr08	61793200	T	C	255		N/A	N/A	N/A	N/A		1	N/A	1		N/A	0	1	0	1	0	1	N/A	0	HET	N/A	1	N/A	1	1	1	N/A	N/A	N/A	N/A	N/A	N/A	N/A	N/A	N/A	N/A	N/A	N/A	N/A	N/A	N/A	N/A	N/A	N/A	N/A
Chr08	61793271	A	T	255		N/A	N/A	N/A	N/A		0	N/A	1		0	0	0	0	N/A	0	0	0	0	HET	1	0	N/A	0	HET	0	N/A	N/A	N/A	N/A	N/A	N/A	N/A	N/A	N/A	N/A	N/A	N/A	N/A	N/A	N/A	N/A	N/A	N/A	N/A
Chr08	61794337	A	T	255		N/A	N/A	N/A	N/A		0	N/A	HET		0	0	0	0	0	0	HET	N/A	0	0	0	0	0	0	0	0	0	N/A	N/A	N/A	N/A	N/A	N/A	N/A	N/A	N/A	N/A	N/A	N/A	N/A	N/A	N/A	N/A	N/A	N/A
Chr08	61794380	T	C	255		N/A	N/A	N/A	N/A		1	N/A	1		1	0	1	0	1	N/A	HET	1	0	0	1	1	0	N/A	1	1	1	N/A	N/A	N/A	N/A	N/A	N/A	N/A	N/A	N/A	N/A	N/A	N/A	N/A	N/A	N/A	N/A	N/A	N/A
Chr08	61794436	T	G	255		N/A	N/A	N/A	N/A		0	N/A	HET		0	0	0	0	0	0	HET	0	0	0	0	0	N/A	0	N/A	0	0	N/A	N/A	N/A	N/A	N/A	N/A	N/A	N/A	N/A	N/A	N/A	N/A	N/A	N/A	N/A	N/A	N/A	N/A
Chr08	61794441	G	T	255		N/A	N/A	N/A	N/A		0	N/A	HET		0	0	0	0	0	0	HET	0	0	0	0	0	N/A	0	N/A	0	0	N/A	N/A	N/A	N/A	N/A	N/A	N/A	N/A	N/A	N/A	N/A	N/A	N/A	N/A	N/A	N/A	N/A	N/A
Chr08	61794870	T	C	255		N/A	N/A	N/A	N/A		1	N/A	HET		0	0	0	0	HET	0	1	0	0	0	HET	0	0	1	HET	1	1	N/A	N/A	N/A	N/A	N/A	N/A	N/A	N/A	N/A	N/A	N/A	N/A	N/A	N/A	N/A	N/A	N/A	N/A
Chr08	61794916	A	G	157		N/A	N/A	N/A	N/A		0	1	HET		0	0	N/A	0	0	0	1	N/A	0	0	0	0	0	1	HET	1	1	N/A	N/A	N/A	N/A	N/A	N/A	N/A	N/A	N/A	N/A	N/A	N/A	N/A	N/A	N/A	N/A	N/A	N/A
Chr08	61794931	A	C	157		N/A	N/A	N/A	N/A		0	1	HET		0	0	N/A	0	0	0	1	HET	0	0	0	0	0	1	HET	1	1	N/A	N/A	N/A	N/A	N/A	N/A	N/A	N/A	N/A	N/A	N/A	N/A	N/A	N/A	N/A	N/A	N/A	N/A
Chr08	61795197	T	G	255		N/A	N/A	N/A	N/A		1	N/A	1		1	0	1	0	1	0	N/A	1	N/A	HET	1	1	0	1	1	1	1	N/A	N/A	N/A	N/A	N/A	N/A	N/A	N/A	N/A	N/A	N/A	N/A	N/A	N/A	N/A	N/A	N/A	N/A
Chr08	61795238	C	T	255		N/A	0	N/A	N/A		0	N/A	HET		0	0	N/A	0	HET	0	1	N/A	N/A	HET	HET	0	0	0	HET	0	0	N/A	N/A	N/A	0	N/A	N/A	N/A	N/A	N/A	N/A	N/A	N/A	N/A	N/A	N/A	N/A	N/A	N/A
Chr08	61795252	A	G	255		N/A	0	N/A	N/A		0	N/A	HET		0	0	N/A	0	0	0	0	N/A	0	0	0	0	0	1	N/A	1	1	N/A	N/A	N/A	0	N/A	N/A	N/A	N/A	N/A	N/A	N/A	N/A	N/A	N/A	N/A	N/A	N/A	N/A
Chr08	61795273	A	C	255		1	1	N/A	0		0	N/A	0		N/A	0	N/A	0	0	0	N/A	N/A	0	0	0	1	0	0	0	0	0	N/A	N/A	0	1	N/A	N/A	N/A	N/A	N/A	N/A	N/A	N/A	N/A	N/A	N/A	N/A	N/A	N/A
Chr08	61795278	C	T	255		1	1	N/A	0		0	N/A	0		1	0	N/A	0	0	0	0	N/A	0	0	0	1	0	0	0	0	0	N/A	N/A	0	1	N/A	N/A	N/A	N/A	N/A	N/A	N/A	N/A	N/A	N/A	N/A	N/A	N/A	N/A
Chr08	61795289	C	G	255		1	1	N/A	1		1	N/A	1		1	0	N/A	0	1	0	1	1	0	HET	1	1	0	1	1	1	1	N/A	N/A	1	1	N/A	N/A	N/A	N/A	N/A	N/A	N/A	N/A	N/A	N/A	N/A	N/A	N/A	N/A
Chr08	61795341	G	T	255		N/A	N/A	N/A	N/A		0	N/A	HET		0	0	0	0	HET	0	N/A	N/A	0	HET	HET	0	0	0	0	0	0	N/A	N/A	N/A	N/A	N/A	N/A	N/A	N/A	N/A	N/A	N/A	N/A	N/A	N/A	N/A	N/A	N/A	N/A
Chr08	61795430	T	A	104		N/A	N/A	N/A	N/A		N/A	N/A	1		1	0	N/A	0	1	0	N/A	1	0	N/A	N/A	1	0	1	1	1	1	N/A	N/A	N/A	N/A	N/A	N/A	N/A	N/A	N/A	N/A	N/A	N/A	N/A	N/A	N/A	N/A	N/A	N/A
Chr08	61795449	C	T	101		N/A	N/A	N/A	N/A		N/A	N/A	1		N/A	0	N/A	0	1	0	N/A	1	0	N/A	N/A	1	0	N/A	1	1	N/A	N/A	N/A	N/A	N/A	N/A	N/A	N/A	N/A	N/A	N/A	N/A	N/A	N/A	N/A	N/A	N/A	N/A	N/A
Chr08	61795463	TTAGGGTTTAGGG	TA	61		N/A	N/A	N/A	N/A		N/A	N/A	N/A		N/A	0	N/A	0	N/A	N/A	N/A	N/A	0	0	N/A	N/A	0	N/A	1	N/A	N/A	N/A	N/A	N/A	N/A	N/A	N/A	N/A	N/A	N/A	N/A	N/A	N/A	N/A	N/A	N/A	N/A	N/A	N/A
Chr08	61795502	T	C	109		N/A	N/A	N/A	N/A		1	N/A	1		1	1	N/A	0	1	1	N/A	N/A	1	1	N/A	1	1	1	1	1	N/A	N/A	N/A	N/A	N/A	N/A	N/A	N/A	N/A	N/A	N/A	N/A	N/A	N/A	N/A	N/A	N/A	N/A	N/A
Chr08	61795522	TT	TCACT	76		N/A	N/A	N/A	N/A		1	N/A	1		1	0	N/A	0	1	N/A	N/A	N/A	0	0	N/A	1	0	1	1	1	N/A	N/A	N/A	N/A	N/A	N/A	N/A	N/A	N/A	N/A	N/A	N/A	N/A	N/A	N/A	N/A	N/A	N/A	N/A
Chr08	61795586	GA	GATA	100		N/A	1	N/A	N/A		1	N/A	1		1	0	N/A	0	1	N/A	0	N/A	0	0	1	1	N/A	1	1	1	1	N/A	N/A	N/A	N/A	N/A	N/A	N/A	N/A	N/A	N/A	N/A	N/A	N/A	N/A	N/A	N/A	N/A	N/A
Chr08	61795593	A	T	70		N/A	0	N/A	N/A		0	N/A	0		0	0	N/A	0	0	0	1	1	0	0	0	0	0	0	0	0	0	N/A	0	N/A	0	0	N/A	N/A	N/A	N/A	N/A	N/A	N/A	N/A	N/A	N/A	N/A	N/A	N/A
Chr08	61795596	T	C	174		N/A	1	N/A	N/A		1	N/A	1		1	0	N/A	0	1	0	0	0	0	0	1	1	0	1	1	1	1	N/A	1	N/A	1	1	N/A	N/A	N/A	N/A	N/A	N/A	N/A	N/A	N/A	N/A	N/A	N/A	N/A
Chr08	61795642	G	A	70		N/A	0	N/A	N/A		0	N/A	0		0	0	N/A	0	0	0	HET	N/A	0	0	0	0	0	0	0	0	0	N/A	0	N/A	0	0	N/A	N/A	N/A	N/A	N/A	N/A	N/A	N/A	N/A	N/A	N/A	N/A	N/A
Chr08	61795654	T	G	70		N/A	0	N/A	N/A		0	N/A	0		0	0	N/A	0	0	0	HET	0	0	0	0	0	0	0	0	0	0	N/A	0	N/A	0	0	N/A	N/A	N/A	N/A	N/A	N/A	N/A	N/A	N/A	N/A	N/A	N/A	N/A
Chr08	61795682	G	T	139		0	0	0	0		0	0	0		0	0	N/A	0	0	0	HET	0	0	0	0	0	0	0	0	0	0	0	0	0	0	0	N/A	0	0	N/A	0	0	0	0	0	0	0	N/A	0
Chr08	61795689	A	G	255		0	0	1	1		1	0	0		0	0	N/A	0	N/A	0	0	0	0	0	1	0	0	0	0	0	0	1	0	1	0	0	N/A	0	0	N/A	0	0	0	0	0	0	0	N/A	0
Chr08	61795721	A	G	255		0	0	1	1		1	1	N/A		0	0	N/A	0	N/A	0	0	0	0	0	1	0	0	1	1	1	1	1	N/A	1	0	0	N/A	0	0	N/A	0	0	0	0	0	0	0	N/A	0
Chr08	61795731	G	C	255		0	0	0	0		0	0	0		0	0	0	0	0	0	0	0	0	0	0	0	0	0	0	0	0	0	0	0	0	0	N/A	0	0	N/A	0	0	0	0	0	0	0	N/A	0
Chr08	61795734	G	A	72		0	0	0	0		0	0	N/A		0	0	0	0	0	0	HET	0	0	0	0	0	0	0	0	0	0	0	0	0	0	0	N/A	0	0	N/A	0	0	0	N/A	0	0	0	N/A	0
Chr08	61795765	A	G	255		1	1	N/A	0		0	0	N/A		1	0	N/A	0	0	0	1	1	0	0	0	1	0	0	0	0	0	0	N/A	0	1	1	N/A	N/A	N/A	N/A	N/A	N/A	1	N/A	N/A	N/A	N/A	N/A	N/A
Chr08	61795866	C	G	255		N/A	N/A	N/A	N/A		0	0	0		0	0	0	0	0	0	N/A	N/A	0	0	0	0	N/A	0	0	0	0	N/A	N/A	N/A	N/A	N/A	N/A	N/A	N/A	N/A	N/A	N/A	N/A	N/A	N/A	N/A	N/A	N/A	N/A
Chr08	61795868	T	G	49		N/A	N/A	N/A	N/A		0	0	0		0	0	0	0	0	0	N/A	0	0	0	0	0	N/A	0	0	0	0	N/A	N/A	N/A	N/A	N/A	N/A	N/A	N/A	N/A	N/A	N/A	N/A	N/A	N/A	N/A	N/A	N/A	N/A
Chr08	61795869	C	A	49		N/A	N/A	N/A	N/A		0	0	0		0	0	0	0	0	0	N/A	0	0	0	0	0	N/A	0	0	0	0	N/A	N/A	N/A	N/A	N/A	N/A	N/A	N/A	N/A	N/A	N/A	N/A	N/A	N/A	N/A	N/A	N/A	N/A
Chr08	61795870	A	T	84		N/A	N/A	N/A	N/A		0	0	0		0	0	0	0	0	0	N/A	0	0	0	0	0	N/A	0	0	0	0	N/A	N/A	N/A	N/A	N/A	N/A	N/A	N/A	N/A	N/A	N/A	N/A	N/A	N/A	N/A	N/A	N/A	N/A
Chr08	61795871	G	C	52		N/A	N/A	N/A	N/A		0	0	0		0	0	0	0	0	0	N/A	0	0	0	0	0	N/A	0	0	0	0	N/A	N/A	N/A	N/A	N/A	N/A	N/A	N/A	N/A	N/A	N/A	N/A	N/A	N/A	N/A	N/A	N/A	N/A
Chr08	61795872	C	A	255		N/A	N/A	N/A	N/A		0	0	0		0	0	0	0	0	0	N/A	0	0	0	0	0	N/A	0	0	0	0	N/A	N/A	N/A	N/A	N/A	N/A	N/A	N/A	N/A	N/A	N/A	N/A	N/A	N/A	N/A	N/A	N/A	N/A
Chr08	61795900	C	T	255		N/A	N/A	N/A	N/A		0	0	0		0	0	0	0	0	0	N/A	1	0	0	0	0	N/A	0	0	0	0	N/A	0	N/A	N/A	N/A	0	N/A	N/A	N/A	N/A	N/A	N/A	N/A	N/A	0	0	N/A	N/A
Chr08	61795917	G	A	255		N/A	N/A	N/A	N/A		0	0	0		0	0	0	0	0	0	N/A	0	0	0	0	0	0	0	0	0	0	N/A	0	N/A	N/A	N/A	0	N/A	N/A	N/A	N/A	N/A	N/A	N/A	N/A	0	0	N/A	N/A
Chr08	61795987	C	A	255		N/A	N/A	N/A	N/A		0	1	1		0	0	0	0	0	0	0	0	N/A	0	0	0	0	1	1	1	1	N/A	1	N/A	N/A	N/A	N/A	N/A	N/A	N/A	N/A	N/A	N/A	N/A	N/A	0	0	N/A	N/A
Chr08	61795992	C	T	139		N/A	N/A	N/A	N/A		1	0	0		1	0	1	0	1	0	0	0	0	0	1	1	0	0	0	0	0	N/A	N/A	N/A	N/A	N/A	N/A	N/A	N/A	N/A	N/A	N/A	N/A	N/A	N/A	N/A	N/A	N/A	N/A
Chr08	61795994	A	C	70		N/A	N/A	N/A	N/A		0	0	0		0	0	0	0	0	0	0	0	0	0	0	0	0	0	0	0	0	N/A	N/A	N/A	N/A	N/A	N/A	N/A	N/A	N/A	N/A	N/A	N/A	N/A	N/A	N/A	N/A	N/A	N/A
Chr08	61795999	C	A	139		N/A	N/A	N/A	N/A		0	0	1		0	0	N/A	0	0	0	0	0	0	0	0	0	0	0	1	0	0	N/A	N/A	N/A	N/A	N/A	N/A	N/A	N/A	N/A	N/A	N/A	N/A	N/A	N/A	N/A	N/A	N/A	N/A
Chr08	61796085	A	T	104		N/A	N/A	N/A	N/A		0	1	1		0	0	N/A	0	0	0	0	0	0	0	0	0	0	1	1	1	N/A	N/A	N/A	N/A	N/A	N/A	N/A	N/A	N/A	N/A	N/A	N/A	N/A	N/A	N/A	N/A	N/A	N/A	N/A
Chr08	61796087	T	C	104		N/A	N/A	N/A	N/A		0	0	0		0	0	N/A	0	0	0	1	1	0	0	0	0	0	0	0	0	0	N/A	N/A	N/A	N/A	N/A	N/A	N/A	N/A	N/A	N/A	N/A	N/A	N/A	N/A	N/A	N/A	N/A	N/A
Chr08	61796112	A	G	70		N/A	N/A	N/A	N/A		0	0	0		0	0	0	0	0	0	0	0	0	0	0	0	0	0	0	0	0	N/A	N/A	N/A	N/A	N/A	N/A	N/A	N/A	N/A	N/A	N/A	N/A	N/A	N/A	N/A	N/A	N/A	N/A
Chr08	61800557	T	G	99		N/A	N/A	N/A	N/A		HET	0	0		0	0	N/A	0	0	0	HET	0	0	0	0	HET	0	0	0	0	0	N/A	N/A	N/A	N/A	N/A	N/A	N/A	N/A	N/A	N/A	N/A	N/A	N/A	N/A	N/A	N/A	N/A	N/A
Chr08	61800567	C	A	104		N/A	N/A	N/A	N/A		0	1	HET		0	0	N/A	0	0	0	HET	0	0	0	0	0	0	1	HET	1	1	N/A	N/A	N/A	N/A	N/A	N/A	N/A	N/A	N/A	N/A	N/A	N/A	N/A	N/A	N/A	N/A	N/A	N/A
Chr08	61800572	T	C	99		N/A	N/A	N/A	N/A		0	0	0		0	0	N/A	0	0	0	HET	0	0	0	0	0	0	0	0	0	0	N/A	N/A	N/A	N/A	N/A	N/A	N/A	N/A	N/A	N/A	N/A	N/A	N/A	N/A	N/A	N/A	N/A	N/A
Chr08	61800671	G	A	103		N/A	N/A	N/A	N/A		0	N/A	N/A		0	0	N/A	0	N/A	0	0	0	0	1	1	0	0	0	1	0	0	N/A	N/A	N/A	N/A	N/A	N/A	N/A	N/A	N/A	N/A	N/A	N/A	N/A	N/A	N/A	N/A	N/A	N/A
Chr08	61800677	A	G	94		N/A	N/A	N/A	N/A		0	N/A	1		0	0	N/A	0	1	0	1	1	0	1	1	0	0	0	1	0	0	N/A	N/A	N/A	N/A	N/A	N/A	N/A	N/A	N/A	N/A	N/A	N/A	N/A	N/A	N/A	N/A	N/A	N/A
Chr08	61800686	A	G	100		N/A	N/A	N/A	N/A		0	N/A	1		0	0	N/A	0	1	0	1	0	0	1	1	0	0	0	1	0	0	N/A	N/A	N/A	N/A	N/A	N/A	N/A	N/A	N/A	N/A	N/A	N/A	N/A	N/A	N/A	N/A	N/A	N/A
Chr08	61800690	G	C	94		N/A	N/A	N/A	N/A		0	N/A	1		0	0	N/A	0	1	0	1	1	0	1	1	0	0	0	1	0	0	N/A	N/A	N/A	N/A	N/A	N/A	N/A	N/A	N/A	N/A	N/A	N/A	N/A	N/A	N/A	N/A	N/A	N/A
Chr08	61800713	A	C	97		N/A	N/A	N/A	N/A		0	0	0		0	0	0	0	1	0	1	HET	0	1	1	0	0	0	1	0	0	N/A	N/A	N/A	N/A	N/A	N/A	N/A	N/A	N/A	N/A	N/A	N/A	N/A	N/A	N/A	N/A	N/A	N/A
Chr08	61801001	A	G	255		N/A	N/A	N/A	N/A		N/A	N/A	HET		0	0	N/A	0	HET	0	N/A	0	0	1	N/A	0	0	0	HET	HET	N/A	N/A	N/A	N/A	N/A	N/A	N/A	N/A	N/A	N/A	N/A	N/A	N/A	N/A	N/A	N/A	N/A	N/A	N/A
Chr08	61801024	T	C	100		N/A	N/A	N/A	N/A		1	1	1		0	0	N/A	0	1	0	1	1	0	1	1	N/A	0	1	1	1	1	N/A	N/A	N/A	N/A	N/A	N/A	N/A	N/A	N/A	N/A	N/A	N/A	N/A	N/A	N/A	N/A	N/A	N/A
Chr08	61801032	C	G	255		N/A	N/A	N/A	N/A		HET	0	HET		0	0	N/A	0	N/A	0	N/A	1	0	1	N/A	N/A	0	N/A	HET	N/A	N/A	N/A	N/A	N/A	N/A	N/A	N/A	N/A	N/A	N/A	N/A	N/A	N/A	N/A	N/A	N/A	N/A	N/A	N/A
Chr08	61801063	T	C	255		N/A	N/A	N/A	N/A		0	N/A	HET		0	0	0	0	0	0	0	0	0	1	N/A	0	0	0	HET	0	0	N/A	N/A	N/A	N/A	N/A	N/A	N/A	N/A	N/A	N/A	N/A	N/A	N/A	N/A	N/A	N/A	N/A	N/A
Chr08	61801067	A	T	255		N/A	N/A	N/A	N/A		0	0	HET		0	0	N/A	0	0	0	0	0	0	1	N/A	0	0	0	HET	0	0	N/A	N/A	N/A	N/A	N/A	N/A	N/A	N/A	N/A	N/A	N/A	N/A	N/A	N/A	N/A	N/A	N/A	N/A
Chr08	61801073	T	C	132		N/A	N/A	N/A	N/A		0	0	N/A		0	0	0	0	N/A	0	N/A	N/A	0	1	N/A	0	0	0	HET	0	0	N/A	N/A	N/A	N/A	N/A	N/A	N/A	N/A	N/A	N/A	N/A	N/A	N/A	N/A	N/A	N/A	N/A	N/A
Chr08	61802946	A	G	67		N/A	0	N/A	N/A		0	N/A	N/A		0	0	0	0	N/A	N/A	0	0	0	0	N/A	0	0	0	N/A	0	0	N/A	N/A	N/A	N/A	N/A	N/A	N/A	N/A	N/A	N/A	N/A	N/A	N/A	N/A	N/A	N/A	N/A	N/A
Chr08	61802949	A	G	70		N/A	0	N/A	N/A		0	N/A	N/A		0	0	0	0	N/A	N/A	0	0	0	0	N/A	0	0	0	N/A	0	0	N/A	N/A	N/A	N/A	N/A	N/A	N/A	N/A	N/A	N/A	N/A	N/A	N/A	N/A	N/A	N/A	N/A	N/A
Chr08	61802979	C	T	76		N/A	0	N/A	N/A		0	N/A	N/A		0	0	0	0	N/A	0	1	1	0	1	N/A	0	0	0	1	0	0	N/A	N/A	N/A	N/A	N/A	N/A	N/A	N/A	N/A	N/A	N/A	N/A	N/A	N/A	N/A	N/A	N/A	N/A
Chr08	61802999	C	T	255		1	1	N/A	N/A		1	N/A	1		1	0	1	0	N/A	0	1	1	0	1	N/A	1	N/A	1	1	1	1	1	1	N/A	0	N/A	N/A	N/A	N/A	N/A	N/A	N/A	N/A	N/A	N/A	N/A	N/A	N/A	N/A
Chr08	61803008	T	A	255		0	0	N/A	N/A		0	N/A	0		0	0	0	0	N/A	0	1	0	0	0	N/A	0	0	0	0	0	0	0	0	N/A	0	N/A	N/A	N/A	N/A	N/A	N/A	N/A	N/A	N/A	N/A	N/A	N/A	N/A	N/A
Chr08	61803026	T	A	255		0	0	N/A	N/A		0	N/A	0		0	0	0	0	0	0	1	0	N/A	0	N/A	0	0	0	0	0	0	0	0	N/A	0	N/A	N/A	N/A	N/A	N/A	N/A	N/A	N/A	N/A	N/A	N/A	N/A	N/A	N/A
Chr08	61803040	T	A	255		0	0	N/A	N/A		0	N/A	N/A		0	0	0	0	0	0	1	0	0	0	N/A	0	0	0	0	0	0	0	0	N/A	0	N/A	N/A	N/A	N/A	N/A	N/A	N/A	N/A	N/A	N/A	N/A	N/A	N/A	N/A
Chr08	61803046	A	T	139		0	0	N/A	N/A		0	N/A	N/A		0	0	N/A	0	0	0	0	0	0	0	N/A	0	0	0	0	0	0	0	0	N/A	0	N/A	N/A	N/A	N/A	N/A	N/A	N/A	N/A	N/A	N/A	N/A	N/A	N/A	N/A
Chr08	61803056	A	G	255		0	0	N/A	N/A		0	N/A	1		0	0	N/A	0	1	0	HET	0	0	1	N/A	0	0	0	1	0	0	0	0	N/A	0	N/A	N/A	N/A	N/A	N/A	N/A	N/A	N/A	N/A	N/A	N/A	N/A	N/A	N/A
Chr08	61803057	T	A	255		0	0	N/A	N/A		0	N/A	1		0	0	N/A	0	1	0	HET	0	0	1	N/A	0	0	0	1	0	0	0	0	N/A	0	N/A	N/A	N/A	N/A	N/A	N/A	N/A	N/A	N/A	N/A	N/A	N/A	N/A	N/A
Chr08	61803061	G	A	255		0	0	N/A	N/A		0	N/A	1		0	0	N/A	0	1	0	1	HET	0	1	N/A	0	0	0	1	0	0	0	0	N/A	0	N/A	N/A	N/A	N/A	N/A	N/A	N/A	N/A	N/A	N/A	N/A	N/A	N/A	N/A
Chr08	61803062	T	C	255		0	0	N/A	N/A		0	N/A	1		0	0	N/A	0	1	0	1	0	0	1	N/A	0	0	0	1	0	0	0	0	N/A	0	N/A	N/A	N/A	N/A	N/A	N/A	N/A	N/A	N/A	N/A	N/A	N/A	N/A	N/A
Chr08	61803204	G	A	255		N/A	N/A	N/A	N/A		0	N/A	N/A		0	0	N/A	0	HET	0	0	0	0	0	N/A	0	0	HET	0	N/A	N/A	N/A	N/A	N/A	N/A	N/A	N/A	N/A	N/A	N/A	N/A	N/A	N/A	N/A	N/A	N/A	N/A	N/A	N/A
Chr08	61803211	A	G	154		N/A	N/A	N/A	N/A		N/A	N/A	1		N/A	0	N/A	0	1	0	0	HET	0	1	1	HET	0	N/A	N/A	N/A	N/A	N/A	N/A	N/A	N/A	N/A	N/A	N/A	N/A	N/A	N/A	N/A	N/A	N/A	N/A	N/A	N/A	N/A	N/A
Chr08	61803215	T	G	154		N/A	N/A	N/A	N/A		HET	N/A	1		N/A	0	N/A	0	1	0	0	HET	0	1	1	HET	0	HET	N/A	N/A	N/A	N/A	N/A	N/A	N/A	N/A	N/A	N/A	N/A	N/A	N/A	N/A	N/A	N/A	N/A	N/A	N/A	N/A	N/A
Chr08	61803221	G	T	255		N/A	N/A	N/A	N/A		HET	N/A	1		N/A	0	N/A	0	1	0	0	0	0	1	1	HET	0	HET	N/A	N/A	N/A	N/A	N/A	N/A	N/A	N/A	N/A	N/A	N/A	N/A	N/A	N/A	N/A	N/A	N/A	N/A	N/A	N/A	N/A
Chr08	61803234	A	C	255		N/A	N/A	N/A	N/A		HET	N/A	N/A		0	0	N/A	0	HET	0	0	0	0	0	N/A	0	0	HET	0	N/A	N/A	N/A	N/A	N/A	N/A	N/A	N/A	N/A	N/A	N/A	N/A	N/A	N/A	N/A	N/A	N/A	N/A	N/A	N/A
Chr08	61803426	T	C	255		0	0	N/A	N/A		0	N/A	N/A		0	0	0	0	1	0	1	1	0	1	1	0	0	0	1	0	0	0	0	N/A	0	N/A	N/A	N/A	N/A	N/A	N/A	N/A	N/A	N/A	N/A	N/A	N/A	N/A	N/A
Chr08	61803435	A	G	255		1	1	N/A	N/A		0	N/A	N/A		0	0	1	0	0	0	0	0	0	0	0	1	0	0	0	0	0	0	N/A	N/A	0	N/A	N/A	N/A	N/A	N/A	N/A	N/A	N/A	N/A	N/A	N/A	N/A	N/A	N/A
Chr08	61803471	A	T	103		N/A	N/A	N/A	N/A		N/A	N/A	N/A		0	0	0	0	1	0	0	0	0	1	1	0	0	0	1	0	0	N/A	N/A	N/A	0	N/A	N/A	N/A	N/A	N/A	N/A	N/A	N/A	N/A	N/A	N/A	N/A	N/A	N/A
Chr08	61803481	T	G	97		N/A	N/A	N/A	N/A		0	N/A	N/A		0	0	0	0	1	0	0	N/A	0	1	1	0	N/A	0	1	0	0	N/A	N/A	N/A	0	N/A	N/A	N/A	N/A	N/A	N/A	N/A	N/A	N/A	N/A	N/A	N/A	N/A	N/A
Chr08	61803487	C	A	73		N/A	N/A	N/A	N/A		0	N/A	N/A		0	0	0	0	0	0	1	0	0	0	0	0	N/A	0	0	0	0	N/A	N/A	N/A	0	N/A	N/A	N/A	N/A	N/A	N/A	N/A	N/A	N/A	N/A	N/A	N/A	N/A	N/A
Chr08	61803537	A	C	100		N/A	N/A	N/A	N/A		0	N/A	N/A		0	0	0	0	1	0	1	1	0	1	1	0	0	0	1	0	0	N/A	N/A	N/A	0	N/A	N/A	N/A	N/A	N/A	N/A	N/A	N/A	N/A	N/A	N/A	N/A	N/A	N/A
Chr08	61803567	T	C	82		N/A	N/A	N/A	N/A		0	N/A	0		0	0	0	0	0	0	1	0	0	0	0	0	0	0	0	0	0	N/A	N/A	N/A	0	N/A	N/A	N/A	N/A	N/A	N/A	N/A	N/A	N/A	N/A	N/A	N/A	N/A	N/A
Chr08	61803574	GG	GA,GAT	104		N/A	N/A	N/A	N/A		0	N/A	2/2		0	0	0	0	0	0	2/2	1	0	0	0	0	0	0	0	0	0	N/A	N/A	N/A	0	N/A	N/A	N/A	N/A	N/A	N/A	N/A	N/A	N/A	N/A	N/A	N/A	N/A	N/A
Chr08	61803575	G	A	104		N/A	N/A	N/A	N/A		0	N/A	N/A		0	0	0	0	0	0	N/A	1	0	0	0	0	0	0	0	0	0	N/A	N/A	N/A	0	N/A	N/A	N/A	N/A	N/A	N/A	N/A	N/A	N/A	N/A	N/A	N/A	N/A	N/A
Chr08	61803599	G	A	104		N/A	N/A	N/A	N/A		0	N/A	1		0	0	0	0	0	0	1	1	0	0	N/A	0	0	0	0	0	N/A	N/A	N/A	N/A	0	N/A	N/A	N/A	N/A	N/A	N/A	N/A	N/A	N/A	N/A	N/A	N/A	N/A	N/A
Chr08	61803631	T	C	139		N/A	N/A	N/A	N/A		0	N/A	1		0	0	0	0	0	0	0	0	0	0	N/A	0	0	0	0	0	N/A	N/A	N/A	N/A	0	N/A	N/A	N/A	N/A	N/A	N/A	N/A	N/A	N/A	N/A	N/A	0	N/A	N/A
Chr08	61803666	C	T	144		N/A	N/A	N/A	N/A		0	N/A	0		0	0	0	0	0	0	HET	0	0	0	0	0	0	0	0	0	0	N/A	N/A	N/A	0	N/A	N/A	N/A	N/A	N/A	N/A	N/A	N/A	N/A	N/A	N/A	0	N/A	N/A
Chr08	61803702	A	G	70		N/A	N/A	N/A	N/A		0	N/A	0		0	0	N/A	0	0	N/A	0	0	0	0	0	0	0	0	0	0	0	N/A	N/A	N/A	0	N/A	N/A	N/A	N/A	N/A	N/A	N/A	N/A	N/A	N/A	N/A	0	N/A	N/A
Chr08	61803703	A	T	70		N/A	N/A	N/A	N/A		0	N/A	0		0	0	N/A	0	0	N/A	0	0	0	0	0	0	N/A	0	0	0	0	N/A	N/A	N/A	0	N/A	N/A	N/A	N/A	N/A	N/A	N/A	N/A	N/A	N/A	N/A	0	N/A	N/A
Chr08	61803717	G	T	255		0	0	N/A	0		0	N/A	0		0	0	0	0	0	0	HET	0	0	0	0	0	0	0	0	0	0	0	0	0	0	0	N/A	0	0	N/A	0	0	0	N/A	N/A	0	0	N/A	0
Chr08	61803740	T	G	255		0	0	N/A	0		0	N/A	0		0	0	N/A	0	0	0	HET	1	0	0	0	0	0	0	0	0	0	0	0	0	0	0	N/A	0	0	N/A	0	0	0	N/A	N/A	0	0	N/A	0
Chr08	61803756	A	G	255		0	0	N/A	0		0	N/A	0		0	0	N/A	0	0	0	0	0	0	0	N/A	0	0	0	0	0	0	0	0	0	0	0	N/A	0	0	N/A	0	0	0	N/A	N/A	0	0	N/A	0
Chr08	61803769	A	G	137		0	0	N/A	0		0	N/A	0		0	0	0	0	0	0	HET	1	0	0	N/A	0	N/A	0	0	0	0	0	0	0	0	0	0	0	0	N/A	0	0	0	N/A	N/A	0	0	N/A	0
Chr08	61803792	T	C	43		0	0	N/A	0		0	N/A	0		0	0	0	0	0	0	0	0	0	0	0	0	N/A	0	0	0	0	0	0	0	0	0	0	N/A	N/A	N/A	N/A	N/A	0	N/A	N/A	N/A	N/A	N/A	N/A
Chr08	61803819	A	G	255		0	0	0	0		0	N/A	0		0	0	0	0	0	0	HET	0	0	0	0	0	0	0	0	0	0	0	0	0	0	0	0	0	0	N/A	0	0	0	0	N/A	0	0	N/A	N/A
Chr08	61803827	G	T	151		0	0	0	0		0	N/A	0		0	0	0	0	0	0	0	HET	0	0	0	N/A	0	0	0	0	N/A	0	0	0	0	0	0	0	0	N/A	0	0	0	0	N/A	0	0	N/A	N/A
Chr08	61803864	C	T	255		0	0	0	0		0	0	0		0	0	N/A	0	0	0	HET	0	0	0	0	0	0	0	0	N/A	0	0	0	0	0	0	N/A	0	0	N/A	0	0	0	0	N/A	0	0	N/A	N/A
Chr08	61803897	G	C	255		0	0	0	0		0	N/A	0		0	0	N/A	0	0	0	0	0	0	0	0	0	0	0	0	0	0	N/A	0	0	N/A	0	N/A	0	0	N/A	0	0	0	0	N/A	0	0	N/A	N/A
Chr08	61803901	C	G	50		0	0	N/A	N/A		0	N/A	0		0	0	N/A	0	0	0	0	N/A	0	0	0	0	0	0	0	0	0	0	0	N/A	0	0	N/A	0	0	0	N/A	0	0	0	0	0	N/A	0	0
Chr08	61803906	G	A	255		0	0	N/A	N/A		0	N/A	0		0	0	N/A	0	0	0	0	0	0	0	0	0	0	0	0	0	0	0	0	N/A	0	0	N/A	0	0	0	N/A	0	0	0	0	0	0	0	0
Chr08	61803917	A	G	255		0	0	N/A	N/A		0	N/A	0		0	0	N/A	0	0	0	0	1	0	0	0	0	0	0	0	0	0	0	0	N/A	0	0	0	0	0	0	N/A	0	0	0	0	0	0	0	0
Chr08	61803923	A	C	255		0	0	N/A	N/A		0	N/A	0		0	0	N/A	0	0	0	0	0	0	0	0	0	0	0	0	0	0	0	0	N/A	0	0	0	0	0	0	N/A	0	0	0	0	0	0	0	0
Chr08	61803952	A	T	70		0	0	N/A	N/A		0	0	0		0	0	N/A	0	0	0	0	N/A	0	0	N/A	0	0	0	0	0	0	0	0	N/A	0	0	0	0	0	0	0	0	0	0	0	0	0	0	0
Chr08	61803957	G	A	255		0	0	N/A	N/A		0	0	0		0	0	N/A	0	0	0	1	N/A	0	0	N/A	0	0	0	1	0	0	0	0	N/A	0	0	0	0	0	0	0	0	0	0	0	0	0	0	0
Chr08	61803959	G	C	255		0	0	N/A	N/A		0	0	0		0	0	N/A	0	0	0	0	N/A	0	0	N/A	0	0	0	0	0	0	0	0	N/A	0	1	0	0	0	0	0	0	0	0	0	0	0	0	0
Chr08	61803973	T	A	255		0	0	N/A	N/A		0	0	0		0	0	N/A	0	0	0	0	N/A	0	0	0	0	0	0	0	0	0	0	0	N/A	0	1	0	0	0	0	0	0	0	0	0	0	0	0	0
Chr08	61803981	A	G	255		0	0	N/A	N/A		0	0	0		0	0	0	0	0	0	1	0	0	0	N/A	0	0	0	1	0	0	0	0	N/A	0	0	0	0	0	0	0	0	0	0	0	0	0	0	0
Chr08	61803982	A	G	90		0	0	N/A	N/A		0	0	0		0	0	N/A	0	0	0	0	0	0	0	N/A	0	0	0	0	0	0	0	0	N/A	0	0	0	0	0	0	0	0	0	0	0	0	0	0	0
Chr08	61804027	C	A,G,T	96		N/A	N/A	N/A	N/A		0	0	0		0	0	0	0	0	0	0	0	0	0	0	0	0	0	0	0	0	N/A	N/A	N/A	N/A	N/A	N/A	N/A	N/A	N/A	N/A	N/A	N/A	N/A	N/A	N/A	N/A	N/A	N/A
Chr08	61804029	A	G	52		N/A	N/A	N/A	N/A		0	0	0		0	0	0	0	0	0	0	0	0	0	0	0	0	0	0	0	0	N/A	N/A	N/A	N/A	N/A	N/A	N/A	N/A	N/A	N/A	N/A	N/A	N/A	N/A	N/A	N/A	N/A	N/A
Chr08	61804031	A	C	103		N/A	N/A	N/A	N/A		0	0	0		0	0	0	0	0	0	1	1	0	0	0	0	0	0	0	0	0	N/A	N/A	N/A	N/A	N/A	N/A	N/A	N/A	N/A	N/A	N/A	N/A	N/A	N/A	N/A	N/A	N/A	N/A
Chr08	61804032	C	A	59		N/A	N/A	N/A	N/A		0	0	0		0	0	0	0	0	0	0	0	0	0	0	0	0	0	0	0	0	N/A	N/A	N/A	N/A	N/A	N/A	N/A	N/A	N/A	N/A	N/A	N/A	N/A	N/A	N/A	N/A	N/A	N/A
Chr08	61804043	T	C	70		N/A	N/A	N/A	N/A		0	N/A	0		0	0	0	0	0	0	0	0	0	0	0	0	0	0	0	0	0	N/A	N/A	N/A	N/A	N/A	N/A	N/A	N/A	N/A	N/A	N/A	N/A	N/A	N/A	N/A	N/A	N/A	N/A
Chr08	61804077	G	T	157		N/A	N/A	N/A	N/A		0	N/A	0		0	0	N/A	0	1	0	HET	N/A	0	1	1	0	0	0	0	0	0	N/A	N/A	N/A	N/A	N/A	N/A	N/A	N/A	N/A	N/A	N/A	N/A	N/A	N/A	N/A	N/A	N/A	N/A
Chr08	61804090	T	A	157		N/A	N/A	N/A	N/A		0	N/A	0		0	0	N/A	0	1	0	HET	0	0	1	1	0	0	0	1	0	0	N/A	N/A	N/A	N/A	N/A	N/A	N/A	N/A	N/A	N/A	N/A	N/A	N/A	N/A	N/A	N/A	N/A	N/A
Chr08	61804091	A	T	139		N/A	N/A	N/A	N/A		0	N/A	0		0	0	N/A	0	1	0	HET	N/A	0	1	1	0	0	0	1	0	0	N/A	N/A	N/A	N/A	N/A	N/A	N/A	N/A	N/A	N/A	N/A	N/A	N/A	N/A	N/A	N/A	N/A	N/A
Chr08	61804140	A	C	70		N/A	N/A	N/A	N/A		0	N/A	0		0	0	N/A	0	0	0	N/A	0	0	0	0	0	0	0	0	0	0	N/A	N/A	N/A	N/A	N/A	N/A	N/A	N/A	N/A	N/A	N/A	N/A	N/A	N/A	N/A	N/A	N/A	N/A
Chr08	61805697	G	A	70		N/A	N/A	N/A	N/A		N/A	0	1		0	0	0	0	0	0	1	0	0	0	0	0	0	0	N/A	0	0	N/A	N/A	N/A	N/A	N/A	N/A	N/A	N/A	N/A	N/A	N/A	N/A	N/A	N/A	N/A	N/A	N/A	N/A
Chr08	61805738	A	G	174		N/A	N/A	N/A	N/A		1	N/A	1		0	0	0	0	0	0	1	1	0	0	0	0	0	0	N/A	0	0	N/A	N/A	N/A	N/A	N/A	N/A	N/A	N/A	N/A	N/A	N/A	N/A	N/A	N/A	N/A	N/A	N/A	N/A
Chr08	61805741	C	G	174		N/A	N/A	N/A	N/A		1	N/A	1		0	0	0	0	0	0	1	N/A	0	0	0	0	0	0	N/A	0	N/A	N/A	N/A	N/A	N/A	N/A	N/A	N/A	N/A	N/A	N/A	N/A	N/A	N/A	N/A	N/A	N/A	N/A	N/A
Chr08	61805754	A	G	174		N/A	N/A	N/A	N/A		1	N/A	1		0	0	N/A	0	0	0	1	N/A	0	0	0	0	0	0	N/A	0	0	N/A	N/A	N/A	N/A	N/A	N/A	N/A	N/A	N/A	N/A	N/A	N/A	N/A	N/A	N/A	N/A	N/A	N/A
Chr08	61805776	A	G	174		N/A	N/A	N/A	N/A		1	N/A	1		0	0	0	0	0	0	1	N/A	0	0	0	0	0	0	1	0	0	N/A	N/A	N/A	N/A	N/A	N/A	N/A	N/A	N/A	N/A	N/A	N/A	N/A	N/A	N/A	N/A	N/A	N/A
Chr08	61805783	C	T	174		N/A	N/A	N/A	N/A		1	N/A	1		0	0	0	0	0	0	1	N/A	0	0	0	0	0	0	1	0	0	N/A	N/A	N/A	N/A	N/A	N/A	N/A	N/A	N/A	N/A	N/A	N/A	N/A	N/A	N/A	N/A	N/A	N/A
Chr08	61805794	G	C	174		N/A	N/A	N/A	N/A		1	N/A	N/A		0	0	0	0	0	0	1	N/A	0	0	0	0	0	0	1	0	0	N/A	N/A	N/A	N/A	N/A	N/A	N/A	N/A	N/A	N/A	N/A	N/A	N/A	N/A	N/A	N/A	N/A	N/A
Chr08	61810695	T	A	104		N/A	N/A	N/A	N/A		0	N/A	0		0	0	N/A	0	0	0	0	0	0	0	0	0	0	0	0	0	0	N/A	N/A	N/A	N/A	N/A	N/A	N/A	N/A	N/A	N/A	N/A	N/A	N/A	N/A	N/A	N/A	N/A	N/A
Chr08	61810735	CT	CATTT	60		N/A	N/A	N/A	N/A		N/A	N/A	N/A		0	0	N/A	0	N/A	0	N/A	N/A	0	N/A	N/A	N/A	0	N/A	N/A	N/A	N/A	N/A	N/A	N/A	N/A	N/A	N/A	N/A	N/A	N/A	N/A	N/A	N/A	N/A	N/A	N/A	N/A	N/A	N/A
Chr08	61816710	ATTGCT	AT	255		N/A	N/A	N/A	N/A		N/A	N/A	N/A		N/A	0	0	0	0	0	0	N/A	0	0	0	0	N/A	0	0	0	0	N/A	N/A	N/A	N/A	N/A	N/A	N/A	N/A	N/A	N/A	N/A	N/A	N/A	N/A	N/A	N/A	N/A	N/A
Chr08	61816725	AC	AGC	255		N/A	N/A	N/A	N/A		0	N/A	0		N/A	0	0	0	0	N/A	0	N/A	0	0	0	0	0	0	0	0	0	N/A	N/A	N/A	N/A	N/A	N/A	N/A	N/A	N/A	N/A	N/A	N/A	N/A	N/A	N/A	N/A	N/A	N/A
Chr08	61816732	T	C	255		N/A	N/A	N/A	N/A		0	0	0		1	0	0	0	0	0	0	N/A	0	0	0	0	0	0	0	0	0	N/A	N/A	N/A	N/A	N/A	N/A	N/A	N/A	N/A	N/A	N/A	N/A	N/A	N/A	N/A	N/A	N/A	N/A
Chr08	61816735	G	C	255		N/A	N/A	N/A	N/A		0	0	0		1	0	0	0	0	0	0	N/A	0	0	0	0	0	0	0	0	0	N/A	N/A	N/A	N/A	N/A	N/A	N/A	N/A	N/A	N/A	N/A	N/A	N/A	N/A	N/A	N/A	N/A	N/A
Chr08	61816750	G	T	255		N/A	N/A	N/A	N/A		1	0	1		1	0	0	0	0	0	1	N/A	0	0	0	0	0	0	1	0	0	N/A	N/A	N/A	N/A	N/A	N/A	N/A	N/A	N/A	N/A	N/A	N/A	N/A	N/A	N/A	N/A	N/A	N/A
Chr08	61816765	A	T	255		N/A	N/A	N/A	N/A		0	0	0		1	0	0	0	0	0	0	N/A	N/A	0	0	0	0	0	0	0	0	N/A	N/A	N/A	N/A	N/A	N/A	N/A	N/A	N/A	N/A	N/A	N/A	N/A	N/A	N/A	N/A	N/A	N/A
Chr08	61816767	T	C	255		N/A	N/A	N/A	N/A		1	0	1		1	0	0	0	0	0	1	N/A	N/A	0	0	0	0	0	1	0	0	N/A	N/A	N/A	N/A	N/A	N/A	N/A	N/A	N/A	N/A	N/A	N/A	N/A	N/A	N/A	N/A	N/A	N/A
Chr08	61816786	G	A	255		N/A	N/A	N/A	N/A		0	0	0		1	0	0	0	0	0	0	N/A	N/A	0	0	0	0	0	0	0	0	N/A	N/A	N/A	N/A	N/A	N/A	N/A	N/A	N/A	N/A	N/A	N/A	N/A	N/A	N/A	N/A	N/A	N/A
Chr08	61816856	C	T	255		N/A	N/A	N/A	N/A		0	0	0		1	0	N/A	0	0	0	0	0	0	0	0	0	0	0	0	0	0	N/A	N/A	N/A	N/A	N/A	N/A	N/A	N/A	N/A	N/A	N/A	N/A	N/A	N/A	N/A	N/A	N/A	N/A
Chr08	61816966	G	A	70		N/A	N/A	N/A	N/A		0	0	0		1	0	0	0	0	0	0	N/A	0	0	0	0	0	0	0	0	0	N/A	N/A	N/A	N/A	N/A	N/A	N/A	N/A	N/A	N/A	N/A	N/A	N/A	N/A	N/A	N/A	N/A	N/A
Chr08	61817007	C	G	70		N/A	N/A	N/A	N/A		0	0	0		1	0	N/A	0	0	0	0	0	0	0	0	0	0	0	0	0	0	N/A	N/A	N/A	N/A	N/A	N/A	N/A	N/A	N/A	N/A	N/A	N/A	N/A	N/A	N/A	N/A	N/A	N/A
Chr08	61817020	C	A	97		N/A	N/A	N/A	N/A		0	0	0		1	0	N/A	0	0	0	1	1	0	0	0	0	0	0	1	0	0	N/A	N/A	N/A	N/A	N/A	N/A	N/A	N/A	N/A	N/A	N/A	N/A	N/A	N/A	N/A	N/A	N/A	N/A
Chr08	61817032	A	T	67		N/A	N/A	N/A	N/A		0	0	0		1	0	N/A	0	0	0	0	0	0	0	0	0	0	0	0	0	0	N/A	N/A	N/A	N/A	N/A	N/A	N/A	N/A	N/A	N/A	N/A	N/A	N/A	N/A	N/A	N/A	N/A	N/A
Chr08	61817039	A	G	91		N/A	N/A	N/A	N/A		0	0	0		1	0	N/A	0	0	0	1	1	0	0	0	0	0	0	1	0	0	N/A	N/A	N/A	N/A	N/A	N/A	N/A	N/A	N/A	N/A	N/A	N/A	N/A	N/A	N/A	N/A	N/A	N/A
Chr08	61817962	C	T	97		N/A	N/A	N/A	N/A		0	0	N/A		1	0	0	0	0	0	1	1	0	1	1	0	N/A	1	0	0	0	N/A	N/A	N/A	N/A	N/A	N/A	N/A	N/A	N/A	N/A	N/A	N/A	N/A	N/A	N/A	N/A	N/A	N/A
Chr08	61817975	A	G	73		N/A	N/A	N/A	N/A		0	0	0		0	0	N/A	0	0	0	0	0	0	0	0	1	0	0	1	0	0	N/A	N/A	N/A	N/A	N/A	N/A	N/A	N/A	N/A	N/A	N/A	N/A	N/A	N/A	N/A	N/A	N/A	N/A
Chr08	61818012	C	A,T	97		N/A	N/A	N/A	N/A		0	N/A	0		0	0	1	0	0	0	0	2/2	0	0	0	1	0	0	0	2/2	N/A	N/A	N/A	N/A	N/A	N/A	N/A	N/A	N/A	N/A	N/A	N/A	N/A	N/A	N/A	N/A	N/A	N/A	N/A
Chr08	61818018	T	C	70		N/A	N/A	N/A	N/A		0	N/A	0		0	0	0	0	0	0	0	0	0	0	0	0	0	0	0	1	1	N/A	N/A	N/A	N/A	N/A	N/A	N/A	N/A	N/A	N/A	N/A	N/A	N/A	N/A	N/A	N/A	N/A	N/A
Chr08	61818028	C	A	70		N/A	N/A	N/A	N/A		0	N/A	0		0	0	0	0	0	0	N/A	0	0	0	0	0	0	0	0	1	1	N/A	N/A	N/A	N/A	N/A	N/A	N/A	N/A	N/A	N/A	N/A	N/A	N/A	N/A	N/A	N/A	N/A	N/A
Chr08	61818035	C	T	70		N/A	N/A	N/A	N/A		1	N/A	0		0	0	0	0	0	0	N/A	1	0	0	0	0	0	0	0	1	1	N/A	N/A	N/A	N/A	N/A	N/A	N/A	N/A	N/A	N/A	N/A	N/A	N/A	N/A	N/A	N/A	N/A	N/A
Chr08	61818126	A	C	255		0	0	0	0		0	0	0		0	0	0	0	0	0	0	0	0	0	0	0	0	0	0	0	0	0	0	0	0	N/A	N/A	0	0	0	0	0	0	0	0	0	0	0	0
Chr08	61818177	T	C	255		0	0	N/A	N/A		1	1	1		1	0	0	0	0	0	1	1	0	1	N/A	0	0	1	1	1	1	N/A	N/A	N/A	0	N/A	N/A	N/A	N/A	N/A	N/A	N/A	1	N/A	N/A	N/A	N/A	N/A	N/A
Chr08	61818199	G	C	104		0	0	N/A	N/A		0	0	0		0	0	0	0	0	0	0	0	0	0	N/A	0	0	0	0	0	0	N/A	0	0	1	N/A	N/A	N/A	N/A	N/A	N/A	N/A	0	N/A	N/A	N/A	N/A	N/A	N/A
Chr08	61818248	A	G	255		0	N/A	N/A	N/A		0	0	0		0	0	N/A	0	0	0	0	N/A	0	0	0	0	0	0	0	N/A	0	N/A	0	N/A	0	N/A	N/A	N/A	N/A	N/A	N/A	N/A	0	N/A	N/A	N/A	N/A	N/A	N/A
Chr08	61818251	CAAAAAAAAAAAC	CAAAAAAAAAAC,CAAAAAAAAAC	255		N/A	N/A	N/A	N/A		2/2	1	1		2/2	0	N/A	0	N/A	0	N/A	N/A	0	N/A	N/A	N/A	0	N/A	N/A	N/A	1	N/A	N/A	N/A	0	N/A	N/A	N/A	N/A	N/A	N/A	N/A	N/A	N/A	N/A	N/A	N/A	N/A	N/A
Chr08	61818265	C	A,T	255		N/A	N/A	N/A	N/A		0	0	0		2/2	0	N/A	0	0	0	0	N/A	0	0	0	0	0	0	0	N/A	0	N/A	0	N/A	N/A	N/A	N/A	N/A	N/A	N/A	N/A	N/A	1	N/A	N/A	N/A	N/A	N/A	N/A
Chr08	61818266	A	C,G	122		N/A	N/A	N/A	N/A		0	0	0		0	0	N/A	0	0	0	0	N/A	0	0	0	0	0	0	0	N/A	0	N/A	N/A	0	0	N/A	N/A	N/A	N/A	N/A	N/A	N/A	N/A	N/A	N/A	N/A	N/A	N/A	N/A
Chr08	61818269	T	A	120		N/A	N/A	N/A	N/A		0	0	0		0	0	0	0	0	0	0	0	0	0	0	0	0	0	0	N/A	0	N/A	N/A	N/A	N/A	N/A	N/A	N/A	N/A	N/A	N/A	N/A	N/A	N/A	N/A	N/A	N/A	N/A	N/A
Chr08	61818271	G	A	49		N/A	N/A	N/A	N/A		0	0	0		0	0	0	0	0	0	0	N/A	0	0	0	0	N/A	0	N/A	0	0	N/A	N/A	N/A	N/A	N/A	N/A	N/A	N/A	N/A	N/A	N/A	N/A	N/A	N/A	N/A	N/A	N/A	N/A
Chr08	61818299	CAAATAAAAAATCAAAAAG	CAAATAAAAAATAAAAAAAG	255		N/A	N/A	N/A	N/A		N/A	N/A	0		1	0	0	0	0	0	0	N/A	0	0	N/A	0	N/A	0	0	0	0	N/A	N/A	N/A	N/A	N/A	N/A	N/A	N/A	N/A	N/A	N/A	N/A	N/A	N/A	N/A	N/A	N/A	N/A
Chr08	61818323	A	C	255		N/A	0	N/A	N/A		0	N/A	0		0	0	0	0	1	0	0	N/A	0	1	1	0	0	1	0	0	0	0	N/A	1	0	N/A	N/A	N/A	N/A	N/A	N/A	N/A	N/A	N/A	N/A	N/A	N/A	N/A	N/A
Chr08	61818325	T	C	255		N/A	0	N/A	N/A		0	N/A	0		1	0	0	0	0	0	0	N/A	0	0	0	0	0	0	0	0	0	0	0	0	0	N/A	N/A	N/A	N/A	N/A	N/A	N/A	N/A	N/A	N/A	N/A	N/A	N/A	N/A
Chr08	61818333	CATCACGATCACGATG	CATCACCATCACGATG,CATCACGATCACGGCG,CATCACGATG,CATCACGGCG,CATCACGGTG	255		0	0	N/A	N/A		3/3	N/A	3/3		4/4	0	0	0	3/3	0	3/3	N/A	0	3/3	3/3	0	0	N/A	3/3	3/3	3/3	3/3	N/A	3/3	0	N/A	N/A	N/A	N/A	N/A	N/A	N/A	N/A	N/A	N/A	N/A	N/A	N/A	N/A
Chr08	61818339	G	C	52		0	0	N/A	N/A		1	N/A	N/A		N/A	0	0	0	N/A	0	N/A	N/A	0	N/A	N/A	0	0	N/A	N/A	N/A	1	N/A	0	N/A	0	N/A	N/A	N/A	N/A	N/A	N/A	N/A	N/A	N/A	N/A	N/A	N/A	N/A	N/A
Chr08	61818346	A	G	255		0	0	N/A	N/A		0	N/A	0		1	0	0	0	0	0	0	N/A	0	0	0	0	0	0	0	0	0	0	0	0	0	N/A	N/A	N/A	N/A	N/A	N/A	N/A	N/A	N/A	N/A	N/A	N/A	N/A	N/A
Chr08	61818347	T	C	255		0	0	N/A	N/A		0	N/A	0		1	0	0	0	0	0	0	N/A	0	0	0	0	0	0	0	0	0	0	0	0	0	N/A	N/A	N/A	N/A	N/A	N/A	N/A	N/A	N/A	N/A	N/A	N/A	N/A	N/A
Chr08	61818373	T	C	255		0	0	N/A	N/A		0	N/A	0		1	0	N/A	0	0	0	0	N/A	0	0	0	0	0	0	0	0	0	0	0	0	0	N/A	N/A	N/A	N/A	N/A	N/A	N/A	N/A	N/A	N/A	N/A	N/A	N/A	N/A
Chr08	61818374	G	A	255		0	0	N/A	N/A		0	N/A	0		1	0	0	0	0	0	0	N/A	0	0	0	0	0	0	0	0	0	0	0	0	0	N/A	N/A	N/A	N/A	N/A	N/A	N/A	N/A	N/A	N/A	N/A	N/A	N/A	N/A
Chr08	61818393	G	A,C	255		0	0	N/A	N/A		2/2	N/A	2/2		0	0	0	0	2/2	N/A	2/2	N/A	0	2/2	2/2	0	0	2/2	2/2	2/2	2/2	2/2	N/A	2/2	0	N/A	N/A	N/A	N/A	N/A	N/A	N/A	N/A	N/A	N/A	N/A	N/A	N/A	N/A
Chr08	61818402	G	T	255		0	0	N/A	N/A		1	N/A	1		0	0	N/A	0	1	0	1	N/A	0	1	1	0	0	1	1	1	1	1	N/A	1	0	N/A	N/A	N/A	N/A	N/A	N/A	N/A	N/A	N/A	N/A	N/A	N/A	N/A	N/A
Chr08	61818404	T	C	255		0	0	N/A	N/A		0	N/A	0		0	0	N/A	0	0	0	0	N/A	0	0	0	0	0	0	0	0	0	0	0	0	0	N/A	N/A	N/A	N/A	N/A	N/A	N/A	N/A	N/A	N/A	N/A	N/A	N/A	N/A
Chr08	61818410	AAGA	AA	255		1	1	N/A	N/A		N/A	N/A	1		1	0	N/A	0	1	N/A	1	N/A	0	1	1	1	N/A	N/A	1	1	1	N/A	1	N/A	0	N/A	N/A	N/A	N/A	N/A	N/A	N/A	N/A	N/A	N/A	N/A	N/A	N/A	N/A
Chr08	61818422	CA	CAA	100		0	0	N/A	N/A		N/A	N/A	0		0	0	N/A	0	0	N/A	0	N/A	0	0	0	0	N/A	0	0	0	0	N/A	0	N/A	0	N/A	N/A	N/A	N/A	N/A	N/A	N/A	N/A	N/A	N/A	N/A	N/A	N/A	N/A
Chr08	61818424	T	A	139		0	0	N/A	N/A		0	N/A	0		0	0	N/A	0	0	0	0	N/A	0	0	0	0	N/A	0	0	0	0	0	0	0	0	N/A	N/A	N/A	N/A	N/A	N/A	N/A	N/A	N/A	N/A	N/A	N/A	N/A	N/A
Chr08	61818425	G	A	255		0	0	N/A	N/A		0	N/A	0		1	0	N/A	0	0	0	0	N/A	0	0	0	0	N/A	0	0	0	0	0	0	0	0	N/A	N/A	N/A	N/A	N/A	N/A	N/A	N/A	N/A	N/A	N/A	N/A	N/A	N/A
Chr08	61819785	A	G	136		N/A	N/A	N/A	N/A		0	N/A	0		0	0	N/A	0	0	0	1	0	0	0	0	N/A	0	0	1	N/A	0	N/A	N/A	N/A	N/A	N/A	N/A	N/A	N/A	N/A	N/A	N/A	N/A	N/A	N/A	N/A	N/A	N/A	N/A
Chr08	61819819	T	C	79		N/A	N/A	N/A	N/A		0	N/A	0		0	0	N/A	0	0	0	0	0	0	0	0	0	0	0	1	0	0	N/A	N/A	N/A	N/A	N/A	N/A	N/A	N/A	N/A	N/A	N/A	N/A	N/A	N/A	N/A	N/A	N/A	N/A
Chr08	61820554	A	G	43		0	0	0	0		0	0	0		0	0	N/A	0	0	0	0	0	0	0	0	0	0	0	0	0	0	N/A	0	0	0	N/A	N/A	N/A	0	N/A	N/A	0	0	N/A	0	0	0	N/A	N/A
Chr08	61820567	G	A	70		0	0	0	0		0	0	0		0	0	N/A	0	0	N/A	0	0	0	0	0	0	0	0	0	0	0	N/A	0	0	0	N/A	N/A	N/A	0	N/A	N/A	0	0	N/A	0	0	0	0	N/A
Chr08	61820590	G	A	255		0	0	0	0		0	0	0		0	0	N/A	0	0	0	0	0	0	0	0	0	0	0	0	0	0	N/A	0	0	0	N/A	N/A	N/A	0	N/A	N/A	0	0	N/A	0	0	0	0	N/A
Chr08	61820610	T	A	255		0	0	0	0		0	0	0		0	0	N/A	0	0	0	0	1	0	0	0	0	0	0	0	0	0	N/A	0	0	0	N/A	N/A	N/A	0	N/A	N/A	0	0	N/A	0	0	0	0	N/A
Chr08	61820614	T	C	70		0	0	0	0		0	0	0		0	0	N/A	0	0	0	0	0	0	0	0	0	0	0	0	0	0	N/A	0	0	0	N/A	N/A	N/A	0	N/A	N/A	0	0	N/A	0	0	0	0	N/A
Chr08	61820625	C	G	255		0	0	0	0		1	0	0		1	0	N/A	0	0	0	1	1	0	0	0	0	0	0	1	0	0	N/A	0	0	0	N/A	N/A	N/A	0	N/A	N/A	0	0	N/A	0	0	0	0	N/A
Chr08	61823951	A	C	149		N/A	N/A	N/A	N/A		0	N/A	0		0	0	N/A	0	0	0	0	0	0	0	0	0	0	0	0	1	1	N/A	N/A	N/A	N/A	N/A	N/A	N/A	N/A	N/A	N/A	N/A	N/A	N/A	N/A	N/A	N/A	N/A	N/A
Chr08	61823952	A	C	255		N/A	N/A	N/A	N/A		0	N/A	0		1	0	N/A	0	0	0	1	1	0	0	0	0	0	0	1	1	1	N/A	N/A	N/A	N/A	N/A	N/A	N/A	N/A	N/A	N/A	N/A	N/A	N/A	N/A	N/A	N/A	N/A	N/A
Chr08	61823965	C	G	255		N/A	N/A	N/A	N/A		0	N/A	0		1	0	N/A	0	0	0	1	0	0	0	0	0	0	0	0	1	1	N/A	N/A	N/A	N/A	N/A	N/A	N/A	N/A	N/A	N/A	N/A	N/A	N/A	N/A	N/A	N/A	N/A	N/A
Chr08	61824282	A	T	255		N/A	1	N/A	1		1	0	1		1	0	N/A	0	1	0	1	1	0	1	1	1	0	1	1	0	0	1	N/A	N/A	0	N/A	N/A	N/A	N/A	N/A	N/A	N/A	N/A	N/A	N/A	N/A	N/A	N/A	N/A
Chr08	61824291	T	G	171		N/A	0	N/A	0		0	0	0		1	0	N/A	0	0	0	0	0	0	0	0	0	0	0	0	0	0	0	0	0	0	N/A	N/A	N/A	N/A	N/A	N/A	N/A	N/A	N/A	N/A	N/A	N/A	N/A	N/A
Chr08	61824300	A	G	255		N/A	1	N/A	1		1	0	1		1	0	N/A	0	1	0	1	1	0	1	1	1	0	1	1	0	0	1	N/A	N/A	0	N/A	N/A	N/A	N/A	N/A	N/A	N/A	N/A	N/A	N/A	N/A	N/A	N/A	N/A
Chr08	61824303	C	G	174		N/A	0	N/A	0		0	0	0		1	0	N/A	0	0	0	0	0	0	0	0	0	0	0	0	0	0	0	0	0	0	N/A	N/A	N/A	N/A	N/A	N/A	N/A	N/A	N/A	N/A	N/A	N/A	N/A	N/A
Chr08	61824375	C	A	104		N/A	0	N/A	0		0	N/A	0		0	0	0	0	0	0	0	0	0	0	0	0	0	0	0	0	0	0	0	0	0	N/A	N/A	N/A	N/A	N/A	N/A	N/A	N/A	N/A	N/A	N/A	N/A	N/A	N/A
Chr08	61824381	T	C	73		N/A	0	N/A	0		1	N/A	0		0	0	0	0	0	0	0	0	0	0	0	0	0	0	0	0	0	1	0	0	0	N/A	N/A	N/A	N/A	N/A	N/A	N/A	N/A	N/A	N/A	N/A	N/A	N/A	N/A
Chr08	61824393	T	C	255		N/A	N/A	N/A	N/A		0	N/A	0		0	0	0	0	0	0	0	0	0	0	0	0	0	0	0	0	0	0	0	0	0	N/A	N/A	N/A	N/A	N/A	N/A	N/A	N/A	N/A	N/A	N/A	N/A	N/A	N/A
Chr08	61824403	G	T	51		N/A	N/A	N/A	N/A		0	N/A	0		0	0	0	0	0	0	0	0	0	0	0	0	0	0	0	0	0	0	0	0	0	N/A	N/A	N/A	N/A	N/A	N/A	N/A	N/A	N/A	N/A	N/A	N/A	N/A	N/A
Chr08	61824419	C	T	88		N/A	N/A	N/A	N/A		1	N/A	1		1	0	1	0	1	0	1	1	0	1	1	1	0	1	1	1	1	N/A	N/A	N/A	N/A	N/A	N/A	N/A	N/A	N/A	N/A	N/A	N/A	N/A	N/A	N/A	N/A	N/A	N/A
Chr08	61824461	A	C	136		N/A	N/A	N/A	N/A		0	N/A	0		N/A	0	N/A	0	1	0	0	0	0	0	N/A	1	0	0	0	1	1	N/A	N/A	N/A	N/A	N/A	N/A	N/A	N/A	N/A	N/A	N/A	N/A	N/A	N/A	N/A	N/A	N/A	N/A
Chr08	61824584	G	T	79		N/A	0	N/A	0		N/A	N/A	1		1	0	0	0	0	0	1	1	N/A	1	1	0	0	1	0	0	0	N/A	0	0	0	N/A	N/A	N/A	N/A	N/A	N/A	N/A	N/A	N/A	N/A	N/A	N/A	N/A	N/A
Chr08	61824587	T	A	79		N/A	0	N/A	0		1	N/A	1		1	0	0	0	0	0	1	1	0	1	1	0	0	1	0	0	0	N/A	0	0	0	N/A	N/A	N/A	N/A	N/A	N/A	N/A	N/A	N/A	N/A	N/A	N/A	N/A	N/A
Chr08	61824593	C	T	79		N/A	0	N/A	0		1	N/A	1		1	0	0	0	0	0	1	1	0	1	1	0	0	1	0	0	0	N/A	0	0	0	N/A	N/A	N/A	N/A	N/A	N/A	N/A	N/A	N/A	N/A	N/A	N/A	N/A	N/A
Chr08	61824606	G	A	104		N/A	N/A	N/A	N/A		0	N/A	0		1	0	0	0	0	0	0	0	0	0	0	0	0	0	0	0	0	N/A	N/A	N/A	N/A	N/A	N/A	N/A	N/A	N/A	N/A	N/A	N/A	N/A	N/A	N/A	N/A	N/A	N/A
Chr08	61824623	A	T	255		N/A	N/A	N/A	N/A		0	0	1		0	0	0	0	0	0	0	0	0	1	1	0	0	1	0	0	0	N/A	N/A	N/A	N/A	N/A	N/A	N/A	N/A	N/A	N/A	N/A	N/A	N/A	N/A	N/A	N/A	N/A	N/A
Chr08	61824633	C	G	49		N/A	N/A	N/A	N/A		0	0	0		0	0	0	0	0	0	0	0	0	0	0	0	0	0	0	0	0	N/A	N/A	N/A	N/A	N/A	N/A	N/A	N/A	N/A	N/A	N/A	N/A	N/A	N/A	N/A	N/A	N/A	N/A
Chr08	61824634	C	A	49		N/A	N/A	N/A	N/A		0	0	0		0	0	0	0	0	0	0	0	0	0	0	0	0	0	0	0	0	N/A	N/A	N/A	N/A	N/A	N/A	N/A	N/A	N/A	N/A	N/A	N/A	N/A	N/A	N/A	N/A	N/A	N/A
Chr08	61824737	A	T	255		0	0	0	0		0	0	0		0	0	0	0	0	0	1	1	0	0	0	0	0	0	0	0	0	0	0	0	0	0	N/A	0	0	0	0	0	0	0	0	0	0	N/A	0
Chr08	61824761	G	T	255		0	0	0	0		0	0	0		0	0	0	0	0	0	1	0	0	0	0	0	0	0	0	0	0	0	0	0	0	0	N/A	0	0	0	0	0	0	0	0	0	0	0	0
Chr08	61824776	A	T	70		0	0	0	0		0	0	0		0	0	0	0	0	0	0	0	0	0	0	0	0	0	0	0	0	0	0	0	0	0	N/A	0	0	0	0	0	0	0	0	0	0	0	0
Chr08	61824916	C	A	139		N/A	N/A	N/A	N/A		0	N/A	0		0	0	0	0	0	0	1	0	0	0	0	0	0	0	0	0	0	N/A	N/A	N/A	0	N/A	N/A	N/A	N/A	N/A	N/A	N/A	N/A	N/A	N/A	N/A	N/A	N/A	N/A
Chr08	61824961	A	G	103		N/A	N/A	N/A	N/A		1	N/A	0		1	0	0	0	0	N/A	1	1	0	0	0	0	0	0	1	0	0	N/A	N/A	N/A	N/A	N/A	N/A	N/A	N/A	N/A	N/A	N/A	N/A	N/A	N/A	N/A	N/A	N/A	N/A
Chr08	61824977	T	C	94		N/A	N/A	N/A	N/A		1	N/A	1		1	0	0	0	0	0	1	1	0	1	1	0	0	1	1	0	0	N/A	N/A	N/A	N/A	N/A	N/A	N/A	N/A	N/A	N/A	N/A	N/A	N/A	N/A	N/A	N/A	N/A	N/A
Chr08	61825100	A	G	73		N/A	N/A	N/A	N/A		0	N/A	0		0	0	0	0	0	0	0	0	0	1	1	0	0	1	0	0	0	N/A	N/A	N/A	0	N/A	N/A	N/A	N/A	N/A	N/A	N/A	N/A	N/A	N/A	N/A	N/A	N/A	N/A
Chr08	61825206	C	T	255		N/A	0	N/A	N/A		N/A	N/A	0		0	0	N/A	0	0	0	0	0	0	0	0	0	0	0	0	1	1	N/A	N/A	N/A	0	N/A	N/A	N/A	N/A	N/A	N/A	N/A	N/A	N/A	N/A	N/A	N/A	N/A	N/A
Chr08	61825208	T	G	255		N/A	0	N/A	N/A		N/A	N/A	0		1	0	N/A	0	0	0	0	0	0	0	0	0	0	0	0	0	0	N/A	N/A	N/A	0	N/A	N/A	N/A	N/A	N/A	N/A	N/A	N/A	N/A	N/A	N/A	N/A	N/A	N/A
Chr08	61825262	A	G	255		0	0	N/A	0		1	N/A	0		1	0	0	0	0	0	1	0	0	1	1	0	0	1	1	0	0	N/A	N/A	N/A	N/A	N/A	N/A	N/A	N/A	N/A	N/A	N/A	N/A	N/A	N/A	N/A	N/A	N/A	N/A
Chr08	61825286	A	G	255		1	1	1	1		1	N/A	1		1	0	1	0	1	0	1	1	0	1	1	1	0	1	1	0	0	1	N/A	N/A	0	1	0	1	1	1	1	1	1	1	1	0	N/A	1	1
Chr08	61825296	T	C	70		0	0	0	0		0	N/A	0		0	0	0	0	0	0	0	0	0	0	0	0	0	0	0	0	0	0	0	0	0	0	0	0	0	0	0	0	0	0	0	0	0	0	0
Chr08	61825300	G	T	255		0	0	0	0		1	N/A	0		1	0	0	0	0	0	1	0	0	1	1	0	0	1	1	0	0	1	0	0	0	0	0	1	0	1	1	0	0	1	0	0	N/A	0	1
Chr08	61825332	A	G	255		0	0	0	0		1	N/A	0		1	0	0	0	0	0	1	1	0	0	0	0	0	0	1	0	0	1	0	0	0	0	0	1	0	1	1	0	0	1	0	0	N/A	0	1
Chr08	61825334	A	G	255		1	1	1	1		0	N/A	1		0	0	1	0	1	0	0	0	0	0	0	1	0	0	0	0	0	0	N/A	N/A	0	1	0	0	1	0	0	1	1	0	1	0	0	1	0
Chr08	61825339	C	G,T	255		0	0	0	0		1	N/A	0		1	0	0	0	0	0	1	1	0	0	0	0	0	0	1	0	0	1	0	0	0	0	0	1	0	1	1	0	0	1	0	0	N/A	0	1
Chr08	61825363	G	T	104		N/A	0	0	N/A		0	N/A	0		0	0	0	0	0	0	0	0	0	0	0	0	0	0	1	0	0	N/A	0	0	0	N/A	N/A	N/A	N/A	N/A	N/A	N/A	N/A	N/A	N/A	N/A	N/A	N/A	N/A
Chr08	61825377	A	G	106		N/A	0	0	N/A		N/A	N/A	0		0	0	0	0	0	0	0	0	0	1	1	0	0	1	0	0	0	N/A	0	0	0	N/A	N/A	N/A	N/A	N/A	N/A	N/A	N/A	N/A	N/A	N/A	N/A	N/A	N/A
Chr08	61825380	TTGAGATATGAGATATA	TAGAGCAGGAGGGTGAGATATG,TAGATCACAAGGGTGAGATATG,TTGAAAGGTGAGATATG,TTGAAATATGAGATATG,TTGAGATGTGAGATATG,TTGCACTATGAGATATG,TTGCAGGAGGGTGAGATATG,TTGCAGGGTTAGATATG	255		N/A	0	0	N/A		N/A	N/A	0		N/A	0	0	0	0	0	N/A	N/A	0	2/2	2/2	0	0	N/A	N/A	N/A	N/A	N/A	N/A	0	0	N/A	N/A	N/A	N/A	N/A	N/A	N/A	N/A	N/A	N/A	N/A	N/A	N/A	N/A
Chr08	61825383	A	C	255		N/A	0	0	N/A		N/A	N/A	0		N/A	0	0	0	0	0	1	N/A	0	N/A	N/A	0	0	N/A	0	N/A	N/A	N/A	N/A	0	0	N/A	N/A	N/A	N/A	N/A	N/A	N/A	N/A	N/A	N/A	N/A	N/A	N/A	N/A
Chr08	61825384	G	A	255		N/A	0	0	N/A		N/A	N/A	0		N/A	0	0	0	0	0	1	N/A	0	1	N/A	0	0	N/A	1	N/A	N/A	N/A	N/A	0	0	N/A	N/A	N/A	N/A	N/A	N/A	N/A	N/A	N/A	N/A	N/A	N/A	N/A	N/A
Chr08	61825385	A	C,G	255		N/A	0	0	N/A		N/A	N/A	0		N/A	0	0	0	0	0	2/2	N/A	0	N/A	N/A	0	0	N/A	2/2	N/A	N/A	N/A	N/A	0	0	N/A	N/A	N/A	N/A	N/A	N/A	N/A	N/A	N/A	N/A	N/A	N/A	N/A	N/A
Chr08	61825386	T	G	171		N/A	0	0	N/A		N/A	N/A	0		N/A	0	0	0	0	0	1	N/A	0	1	N/A	0	0	N/A	1	N/A	N/A	N/A	0	0	0	N/A	N/A	N/A	N/A	N/A	N/A	N/A	N/A	N/A	N/A	N/A	N/A	N/A	N/A
Chr08	61825387	A	G	104		N/A	0	0	N/A		N/A	N/A	0		1	0	0	0	0	0	1	N/A	0	1	N/A	0	0	N/A	1	N/A	N/A	N/A	0	0	0	N/A	N/A	N/A	N/A	N/A	N/A	N/A	N/A	N/A	N/A	N/A	N/A	N/A	N/A
Chr08	61825389	G	T	104		N/A	0	0	N/A		N/A	N/A	0		0	0	0	0	0	0	0	N/A	0	0	0	0	0	N/A	0	N/A	N/A	N/A	0	0	0	N/A	N/A	N/A	N/A	N/A	N/A	N/A	N/A	N/A	N/A	N/A	N/A	N/A	N/A
Chr08	61825396	A	G	255		N/A	0	0	N/A		1	N/A	0		1	0	0	0	0	0	1	N/A	0	1	1	0	0	N/A	1	N/A	N/A	N/A	N/A	0	0	N/A	N/A	N/A	N/A	N/A	N/A	N/A	N/A	N/A	N/A	N/A	N/A	N/A	N/A
Chr08	61825431	CA	CAATA	255		N/A	0	N/A	N/A		N/A	N/A	0		N/A	0	N/A	0	0	0	N/A	N/A	0	1	N/A	0	0	1	N/A	1	1	N/A	N/A	0	0	N/A	N/A	N/A	N/A	N/A	N/A	N/A	N/A	N/A	N/A	N/A	N/A	N/A	N/A
Chr08	61825475	C	G	139		N/A	N/A	N/A	N/A		0	N/A	0		N/A	0	N/A	0	0	0	0	0	0	0	0	0	0	0	1	0	0	N/A	0	0	0	N/A	N/A	N/A	N/A	N/A	N/A	N/A	N/A	N/A	N/A	N/A	N/A	N/A	N/A
Chr08	61825481	T	A	255		N/A	N/A	N/A	N/A		1	N/A	0		N/A	0	0	0	0	0	1	1	0	1	1	0	0	1	1	1	1	N/A	N/A	0	0	N/A	N/A	N/A	N/A	N/A	N/A	N/A	N/A	N/A	N/A	N/A	N/A	N/A	N/A
Chr08	61825494	T	C	255		N/A	N/A	N/A	N/A		0	N/A	0		0	0	1	0	1	0	0	0	0	0	0	1	0	0	0	0	0	N/A	1	1	N/A	N/A	N/A	N/A	N/A	N/A	N/A	N/A	N/A	N/A	N/A	N/A	N/A	N/A	N/A
Chr08	61825497	T	A	139		N/A	N/A	N/A	N/A		1	N/A	0		1	0	0	0	0	0	1	0	0	0	0	0	0	0	1	0	0	N/A	N/A	N/A	N/A	N/A	N/A	N/A	N/A	N/A	N/A	N/A	N/A	N/A	N/A	N/A	N/A	N/A	N/A
Chr08	61825553	C	T	174		N/A	N/A	N/A	N/A		1	N/A	0		0	0	0	0	0	0	1	0	0	1	1	0	0	1	0	0	0	1	N/A	0	0	N/A	N/A	N/A	N/A	N/A	N/A	N/A	N/A	N/A	N/A	N/A	N/A	N/A	N/A
Chr08	61825567	T	C	174		N/A	0	N/A	N/A		1	N/A	0		0	0	0	0	0	0	1	0	0	1	N/A	0	0	1	0	0	0	1	N/A	0	0	N/A	N/A	N/A	N/A	N/A	N/A	N/A	N/A	N/A	N/A	N/A	N/A	N/A	N/A
Chr08	61825571	C	T	174		N/A	0	N/A	N/A		1	N/A	0		0	0	0	0	0	0	1	0	0	1	N/A	0	0	1	0	0	0	1	N/A	0	0	N/A	N/A	N/A	N/A	N/A	N/A	N/A	N/A	N/A	N/A	N/A	N/A	N/A	N/A
Chr08	61825572	C	A	174		N/A	0	N/A	N/A		1	N/A	0		0	0	0	0	0	0	1	0	0	1	N/A	0	0	1	0	0	0	1	N/A	0	0	N/A	N/A	N/A	N/A	N/A	N/A	N/A	N/A	N/A	N/A	N/A	N/A	N/A	N/A
Chr08	61825578	C	G,T	255		N/A	0	N/A	N/A		2/2	N/A	0		1	0	0	0	0	0	2/2	0	0	2/2	N/A	0	0	2/2	0	0	0	2/2	N/A	0	0	N/A	N/A	N/A	N/A	N/A	N/A	N/A	N/A	N/A	N/A	N/A	N/A	N/A	N/A
Chr08	61825581	A	G	174		N/A	0	N/A	N/A		1	N/A	0		0	0	0	0	0	0	1	0	0	1	N/A	0	0	1	0	0	0	1	N/A	0	0	N/A	N/A	N/A	N/A	N/A	N/A	N/A	N/A	N/A	N/A	N/A	N/A	N/A	N/A
Chr08	61825598	TT	TTCACAT	100		N/A	0	N/A	N/A		1	N/A	0		0	0	N/A	0	0	0	1	0	0	1	N/A	0	N/A	N/A	0	0	0	1	N/A	0	N/A	N/A	N/A	N/A	N/A	N/A	N/A	N/A	N/A	N/A	N/A	N/A	N/A	N/A	0
Chr08	61825607	A	C	255		N/A	0	N/A	N/A		1	N/A	0		1	0	N/A	0	0	0	1	0	0	1	N/A	0	N/A	1	1	0	0	1	N/A	0	0	N/A	N/A	N/A	N/A	N/A	N/A	N/A	N/A	N/A	N/A	N/A	N/A	N/A	1
Chr08	61825611	T	C	255		N/A	0	N/A	N/A		1	N/A	0		1	0	N/A	0	0	0	1	1	0	1	N/A	0	N/A	1	1	1	1	1	N/A	0	0	N/A	N/A	N/A	N/A	N/A	N/A	N/A	N/A	N/A	N/A	N/A	N/A	N/A	1
Chr08	61825638	G	A	255		N/A	0	N/A	N/A		1	N/A	0		1	0	N/A	0	0	0	1	0	0	1	1	0	0	1	1	0	0	1	N/A	0	0	N/A	N/A	N/A	N/A	N/A	N/A	N/A	N/A	N/A	N/A	N/A	N/A	N/A	1
Chr08	61825644	T	A	255		N/A	0	N/A	N/A		0	N/A	0		1	0	N/A	0	0	0	0	0	0	0	0	0	0	0	1	0	0	0	N/A	0	0	N/A	N/A	N/A	N/A	N/A	N/A	N/A	N/A	N/A	N/A	N/A	N/A	N/A	1
Chr08	61825657	C	T	255		N/A	0	N/A	N/A		0	N/A	0		0	0	N/A	0	0	0	0	0	0	0	0	0	0	0	0	1	1	0	N/A	0	0	N/A	N/A	N/A	N/A	N/A	N/A	N/A	N/A	N/A	N/A	N/A	N/A	N/A	0
Chr08	61825677	C	T	174		0	0	N/A	0		0	N/A	0		0	0	0	0	0	0	0	0	0	0	0	0	0	0	0	0	0	0	0	0	0	0	N/A	0	N/A	N/A	N/A	N/A	0	N/A	N/A	N/A	0	N/A	0
Chr08	61825678	T	C	255		0	0	N/A	0		1	N/A	0		1	0	0	0	0	0	1	1	0	1	1	0	0	1	1	0	0	1	0	0	0	0	N/A	1	N/A	N/A	N/A	N/A	0	N/A	N/A	N/A	0	N/A	1
Chr08	61825693	T	C	255		0	0	N/A	0		0	N/A	0		1	0	0	0	0	0	0	0	0	0	0	0	0	0	1	0	0	0	0	0	0	0	N/A	1	N/A	N/A	N/A	N/A	0	N/A	N/A	N/A	0	N/A	1
Chr08	61825696	C	T	255		0	0	N/A	0		0	N/A	0		0	0	0	0	0	0	0	0	0	0	0	0	0	0	0	0	0	0	0	0	0	0	N/A	0	N/A	N/A	N/A	N/A	0	N/A	N/A	N/A	0	N/A	0
Chr08	61825711	A	G	255		0	0	N/A	N/A		1	N/A	0		1	0	0	0	0	0	1	0	0	1	1	0	N/A	1	1	0	0	1	0	0	0	0	N/A	1	N/A	N/A	N/A	N/A	0	N/A	N/A	N/A	0	N/A	1
Chr08	61825714	C	T	255		0	0	N/A	0		0	N/A	0		0	0	0	0	0	0	0	0	0	0	0	0	N/A	0	0	0	0	0	0	0	0	0	N/A	0	N/A	N/A	N/A	N/A	0	N/A	N/A	N/A	0	N/A	0
Chr08	61825725	TT	TTGTACTATGT,TTGTACTCTGT	255		0	0	N/A	0		N/A	N/A	0		2/2	0	0	0	0	0	2/2	0	0	2/2	N/A	0	0	2/2	2/2	0	0	2/2	0	0	0	0	N/A	2/2	N/A	N/A	N/A	N/A	0	N/A	N/A	N/A	0	N/A	2/2
Chr08	61825742	GAATAATAATAAGATAAGATAAA	AAATAATAATAAGATAAGATAAA,AAATAATAATAAGATAAGCTAAA,GAATAATAATAAGATAAGCTAAA	255		0	0	N/A	0		N/A	N/A	0		0	0	N/A	0	0	0	2/2	N/A	0	2/2	2/2	0	N/A	2/2	0	0	0	N/A	0	0	0	0	N/A	N/A	N/A	N/A	N/A	N/A	0	N/A	N/A	N/A	N/A	N/A	N/A
Chr08	61825760	A	C	255		0	0	N/A	0		1	N/A	0		0	0	0	0	0	0	1	0	0	1	1	0	0	1	0	0	0	1	0	0	0	0	N/A	N/A	N/A	N/A	N/A	N/A	0	N/A	N/A	N/A	N/A	N/A	N/A
Chr08	61825765	T	G	255		0	0	N/A	0		0	N/A	0		1	0	N/A	0	0	0	0	0	0	0	0	0	0	0	1	0	0	0	0	0	0	0	N/A	N/A	N/A	N/A	N/A	N/A	0	N/A	N/A	N/A	N/A	N/A	N/A
Chr08	61825775	A	T	255		0	0	N/A	0		0	N/A	0		1	0	N/A	0	0	0	0	0	0	0	0	0	0	0	1	0	0	0	0	0	0	0	N/A	N/A	N/A	N/A	N/A	N/A	0	N/A	N/A	N/A	N/A	N/A	N/A
Chr08	61825787	C	A	255		N/A	N/A	N/A	N/A		0	N/A	0		0	0	N/A	0	0	0	0	0	0	0	0	0	0	0	0	1	1	0	0	0	0	0	N/A	N/A	N/A	N/A	N/A	N/A	0	N/A	N/A	N/A	N/A	N/A	N/A
Chr08	61825796	TTCT	TT	255		N/A	N/A	N/A	N/A		1	N/A	0		1	0	N/A	0	0	0	1	1	0	0	0	0	0	0	1	0	0	N/A	0	0	0	0	N/A	N/A	N/A	N/A	N/A	N/A	N/A	N/A	N/A	N/A	N/A	N/A	N/A
Chr08	61825801	G	A	255		N/A	N/A	N/A	N/A		0	N/A	0		1	0	N/A	0	0	0	0	0	0	0	0	0	0	0	1	0	0	N/A	0	0	N/A	0	N/A	N/A	N/A	N/A	N/A	N/A	0	N/A	N/A	N/A	N/A	N/A	N/A
Chr08	61825829	A	C	255		N/A	N/A	N/A	N/A		0	N/A	0		1	0	0	0	0	N/A	0	0	0	0	0	0	0	0	1	0	0	N/A	N/A	N/A	N/A	N/A	N/A	N/A	N/A	N/A	1	N/A	N/A	N/A	N/A	N/A	N/A	N/A	N/A
Chr08	61825843	C	T	255		N/A	N/A	N/A	N/A		0	N/A	0		1	0	0	0	0	0	0	0	0	0	0	0	0	0	1	0	0	N/A	N/A	N/A	N/A	N/A	N/A	N/A	N/A	N/A	1	N/A	N/A	N/A	N/A	N/A	N/A	N/A	N/A
Chr08	61825851	G	A	255		N/A	N/A	N/A	N/A		0	N/A	0		0	0	0	0	0	0	0	0	0	0	0	0	0	0	0	0	0	N/A	N/A	N/A	N/A	N/A	N/A	N/A	N/A	N/A	0	N/A	0	N/A	N/A	N/A	N/A	N/A	N/A
Chr08	61825881	C	T	255		0	0	N/A	0		0	N/A	0		1	0	0	0	0	0	0	0	0	0	0	0	0	0	1	0	0	0	0	0	0	0	N/A	N/A	N/A	N/A	1	N/A	0	N/A	N/A	N/A	N/A	N/A	N/A
Chr08	61825882	T	C	255		0	0	N/A	0		0	N/A	0		1	0	0	0	0	0	0	0	0	0	0	0	0	0	1	0	0	0	0	0	0	0	N/A	N/A	N/A	N/A	1	N/A	0	N/A	N/A	N/A	N/A	N/A	N/A
Chr08	61825886	T	C	255		0	0	N/A	0		0	N/A	0		1	0	0	0	0	0	0	0	0	0	0	0	0	0	0	0	0	0	0	0	0	0	N/A	N/A	N/A	N/A	1	N/A	0	N/A	N/A	N/A	N/A	N/A	N/A
Chr08	61825888	G	T	255		0	0	N/A	0		1	N/A	0		0	0	0	0	0	0	1	0	0	0	0	0	0	0	0	0	0	1	0	0	0	0	N/A	0	N/A	0	0	N/A	0	0	N/A	N/A	N/A	N/A	0
Chr08	61825896	C	T	255		0	0	N/A	0		1	0	0		0	0	0	0	0	0	1	0	0	0	N/A	0	0	0	0	0	0	1	0	0	0	0	N/A	0	N/A	0	0	N/A	0	0	N/A	N/A	N/A	N/A	0
Chr08	61825915	G	A	255		1	1	N/A	N/A		0	0	0		0	0	1	0	1	0	0	0	0	0	N/A	1	0	0	0	0	0	0	N/A	N/A	0	0	N/A	0	N/A	0	0	N/A	0	0	N/A	N/A	N/A	N/A	0
Chr08	61825918	A	T	255		0	0	N/A	0		1	0	0		1	0	0	0	0	0	1	1	0	0	N/A	0	0	0	1	0	0	1	0	0	0	0	N/A	1	N/A	1	1	N/A	0	1	N/A	N/A	N/A	N/A	1
Chr08	61825924	C	A	255		0	0	N/A	0		0	0	0		0	0	N/A	0	0	0	0	0	0	0	N/A	0	0	0	1	0	0	0	0	0	0	N/A	N/A	0	N/A	0	0	N/A	0	0	N/A	N/A	N/A	N/A	0
Chr08	61825958	C	A	255		0	0	N/A	0		1	0	0		0	0	0	0	0	0	1	0	0	0	0	0	0	0	0	0	0	1	0	0	0	0	N/A	0	N/A	0	0	N/A	0	0	N/A	N/A	N/A	N/A	0
Chr08	61825966	G	A	255		0	0	N/A	0		0	0	0		0	0	0	0	0	N/A	0	0	0	0	0	0	0	0	1	0	0	0	0	0	0	0	N/A	0	N/A	0	0	N/A	0	0	N/A	N/A	N/A	N/A	0
Chr08	61825995	G	C	255		N/A	N/A	N/A	0		1	1	0		1	0	0	0	0	N/A	1	0	0	0	0	0	0	0	1	1	1	N/A	N/A	N/A	N/A	N/A	N/A	1	N/A	N/A	N/A	N/A	0	N/A	N/A	0	N/A	N/A	N/A
Chr08	61826003	G	C	255		N/A	N/A	N/A	0		0	0	0		0	0	0	0	0	0	0	0	0	1	1	0	0	1	0	0	0	N/A	N/A	N/A	0	0	N/A	0	N/A	N/A	N/A	N/A	0	N/A	N/A	0	N/A	N/A	N/A
Chr08	61826008	G	T	139		N/A	N/A	N/A	0		1	0	0		0	0	0	0	0	0	0	0	0	0	0	0	0	0	0	0	0	N/A	N/A	N/A	0	0	N/A	0	N/A	N/A	N/A	N/A	0	N/A	N/A	0	N/A	N/A	N/A
Chr08	61826015	T	C	70		N/A	0	N/A	0		0	0	0		0	0	0	0	0	0	0	0	0	0	0	0	0	0	0	0	0	N/A	N/A	N/A	0	0	N/A	0	N/A	N/A	N/A	N/A	0	N/A	N/A	0	N/A	N/A	N/A
Chr08	61826038	G	A	255		N/A	0	N/A	0		0	N/A	0		0	0	0	0	0	0	0	0	0	1	1	0	0	1	0	0	0	N/A	N/A	N/A	0	0	N/A	0	N/A	N/A	N/A	N/A	1	N/A	N/A	N/A	N/A	N/A	N/A
Chr08	61826053	G	A	255		N/A	0	0	0		0	1	0		0	0	0	0	0	0	0	0	0	0	0	0	0	0	0	1	1	N/A	N/A	N/A	0	0	N/A	0	0	N/A	N/A	N/A	0	N/A	0	N/A	0	N/A	0
Chr08	61826154	A	C	255		0	0	N/A	0		0	0	0		0	0	0	0	0	0	0	0	0	0	N/A	0	0	0	1	0	0	N/A	N/A	N/A	N/A	N/A	N/A	N/A	N/A	N/A	N/A	N/A	N/A	N/A	N/A	N/A	0	N/A	N/A
Chr08	61826227	C	T	70		0	0	N/A	0		N/A	N/A	N/A		0	N/A	N/A	0	N/A	0	N/A	N/A	0	N/A	N/A	0	N/A	0	N/A	N/A	N/A	N/A	N/A	N/A	N/A	N/A	N/A	N/A	N/A	N/A	N/A	N/A	N/A	N/A	N/A	N/A	N/A	N/A	N/A
Chr08	61826229	C	T	70		0	0	N/A	0		N/A	N/A	N/A		0	N/A	N/A	0	N/A	0	N/A	1	0	N/A	N/A	0	N/A	0	N/A	N/A	N/A	N/A	N/A	N/A	N/A	N/A	N/A	N/A	N/A	N/A	N/A	N/A	N/A	N/A	N/A	N/A	N/A	N/A	N/A
Chr08	61826231	T	C	70		0	0	N/A	0		N/A	N/A	N/A		0	N/A	N/A	0	N/A	0	N/A	1	0	N/A	N/A	0	N/A	0	N/A	N/A	N/A	N/A	N/A	N/A	N/A	N/A	N/A	N/A	N/A	N/A	N/A	N/A	N/A	N/A	N/A	N/A	N/A	N/A	N/A
Chr08	61826232	T	C	255		1	1	N/A	1		N/A	N/A	N/A		1	N/A	N/A	0	N/A	0	N/A	0	0	N/A	N/A	1	N/A	1	N/A	N/A	N/A	N/A	N/A	N/A	N/A	N/A	N/A	N/A	N/A	N/A	N/A	N/A	N/A	N/A	N/A	N/A	N/A	N/A	N/A
Chr08	61826233	C	T	255		1	1	N/A	1		N/A	N/A	N/A		1	N/A	N/A	0	N/A	0	N/A	0	0	N/A	N/A	1	N/A	1	N/A	N/A	N/A	N/A	N/A	N/A	N/A	N/A	N/A	N/A	N/A	N/A	N/A	N/A	N/A	N/A	N/A	N/A	N/A	N/A	N/A
Chr08	61826234	T	G	255		1	1	N/A	1		N/A	N/A	N/A		1	N/A	N/A	0	N/A	0	N/A	0	0	N/A	N/A	1	N/A	1	N/A	N/A	N/A	N/A	N/A	N/A	N/A	N/A	N/A	N/A	N/A	N/A	N/A	N/A	N/A	N/A	N/A	N/A	N/A	N/A	N/A
Chr08	61826235	G	C	255		1	1	N/A	1		N/A	N/A	N/A		1	N/A	N/A	0	N/A	0	N/A	0	0	N/A	N/A	1	N/A	1	N/A	N/A	N/A	N/A	N/A	N/A	N/A	N/A	N/A	N/A	N/A	N/A	N/A	N/A	N/A	N/A	N/A	N/A	N/A	N/A	N/A
Chr08	61826236	G	C	255		1	1	N/A	1		N/A	N/A	N/A		1	N/A	N/A	0	N/A	0	N/A	0	0	N/A	N/A	1	N/A	1	N/A	N/A	N/A	N/A	N/A	N/A	N/A	N/A	N/A	N/A	N/A	N/A	N/A	N/A	N/A	N/A	N/A	N/A	N/A	N/A	N/A
Chr08	61826392	G	A	255		N/A	N/A	N/A	N/A		1	1	1		1	0	0	0	0	0	1	1	0	1	1	0	0	1	1	1	1	1	N/A	0	0	0	N/A	N/A	N/A	N/A	N/A	N/A	N/A	N/A	N/A	N/A	N/A	N/A	N/A
Chr08	61826466	T	C	174		0	0	N/A	0		1	0	0		0	0	0	0	0	0	0	0	0	0	0	0	0	0	0	0	0	1	0	0	0	0	N/A	N/A	N/A	N/A	N/A	N/A	N/A	N/A	N/A	N/A	N/A	N/A	0
Chr08	61826467	G	A	157		0	0	N/A	0		1	0	0		0	0	0	0	0	0	0	0	0	0	0	0	0	0	0	0	0	1	0	0	0	0	N/A	N/A	N/A	N/A	N/A	N/A	N/A	N/A	N/A	N/A	N/A	N/A	0
Chr08	61826476	T	G	255		1	1	N/A	1		0	0	0		0	0	1	0	1	0	0	0	0	1	1	1	0	1	0	0	0	0	N/A	1	0	1	N/A	N/A	N/A	N/A	N/A	N/A	N/A	N/A	N/A	N/A	N/A	N/A	0
Chr08	61826534	C	T	255		N/A	N/A	N/A	N/A		0	0	0		0	0	0	0	0	0	HET	0	0	0	0	0	N/A	0	0	0	0	N/A	N/A	N/A	N/A	N/A	N/A	N/A	N/A	N/A	N/A	N/A	N/A	N/A	N/A	N/A	N/A	N/A	N/A
Chr08	61826577	T	A	255		N/A	N/A	N/A	N/A		0	0	0		1	0	0	0	0	0	0	0	0	0	0	0	0	0	0	0	N/A	N/A	N/A	N/A	N/A	N/A	N/A	N/A	N/A	N/A	N/A	N/A	N/A	N/A	N/A	N/A	N/A	N/A	N/A
Chr08	61826589	G	A	255		N/A	N/A	N/A	N/A		1	0	1		0	0	1	0	1	0	HET	1	0	1	1	1	0	1	0	0	0	N/A	N/A	N/A	N/A	N/A	N/A	N/A	N/A	N/A	N/A	N/A	N/A	N/A	N/A	N/A	N/A	N/A	N/A
Chr08	61826631	C	T	255		N/A	N/A	N/A	N/A		1	0	1		0	0	1	0	1	0	HET	0	0	1	1	1	0	1	1	0	0	N/A	N/A	N/A	N/A	N/A	N/A	N/A	N/A	N/A	N/A	N/A	N/A	N/A	N/A	N/A	N/A	N/A	N/A
Chr08	61826671	T	C	255		N/A	N/A	N/A	N/A		1	0	0		0	0	1	0	1	0	HET	0	0	1	1	1	0	1	1	0	0	N/A	N/A	N/A	N/A	N/A	N/A	N/A	N/A	N/A	N/A	N/A	N/A	N/A	N/A	N/A	N/A	N/A	N/A
Chr08	61826680	A	G	61		N/A	N/A	N/A	N/A		0	0	0		1	0	0	0	0	0	0	0	0	0	0	0	0	0	0	0	0	N/A	N/A	N/A	N/A	N/A	N/A	N/A	N/A	N/A	N/A	N/A	N/A	N/A	N/A	N/A	N/A	N/A	N/A
Chr08	61827259	C	A	255		N/A	N/A	N/A	N/A		1	1	N/A		1	0	N/A	0	1	0	HET	N/A	0	N/A	N/A	1	0	N/A	1	1	1	N/A	N/A	N/A	N/A	N/A	N/A	N/A	N/A	N/A	N/A	N/A	N/A	N/A	N/A	N/A	N/A	N/A	N/A
Chr08	61827338	A	T	139		N/A	N/A	N/A	N/A		1	1	1		1	0	1	0	1	0	1	1	0	1	1	1	0	1	1	1	1	N/A	N/A	N/A	N/A	N/A	N/A	N/A	N/A	N/A	N/A	N/A	N/A	N/A	N/A	N/A	N/A	N/A	N/A
Chr08	61827654	T	C	104		0	0	N/A	0		0	0	0		0	0	0	0	0	0	0	0	0	1	1	0	0	N/A	0	0	0	N/A	N/A	N/A	N/A	N/A	N/A	N/A	N/A	N/A	N/A	N/A	N/A	N/A	N/A	N/A	N/A	N/A	N/A
Chr08	61827666	A	C	255		0	0	N/A	0		1	N/A	0		1	0	0	0	0	0	HET	0	0	0	0	0	0	0	0	0	0	N/A	N/A	N/A	N/A	N/A	N/A	N/A	N/A	N/A	N/A	N/A	N/A	N/A	N/A	N/A	N/A	N/A	N/A
Chr08	61827707	ATGTT	AT	180		N/A	N/A	N/A	N/A		1	N/A	1		1	0	1	0	1	0	1	1	0	1	1	1	N/A	1	1	1	1	N/A	N/A	N/A	N/A	N/A	N/A	N/A	N/A	N/A	N/A	N/A	N/A	N/A	N/A	N/A	N/A	N/A	N/A
Chr08	61827715	G	A	255		N/A	N/A	N/A	N/A		1	N/A	1		1	0	1	0	1	0	1	1	0	1	1	1	0	1	1	1	1	N/A	N/A	N/A	N/A	N/A	N/A	N/A	N/A	N/A	N/A	N/A	N/A	N/A	N/A	N/A	N/A	N/A	N/A
Chr08	61827729	C	A	104		N/A	N/A	N/A	N/A		0	N/A	0		0	0	1	0	1	0	0	0	0	1	1	1	0	1	N/A	1	1	N/A	N/A	N/A	N/A	N/A	N/A	N/A	N/A	N/A	N/A	N/A	N/A	N/A	N/A	N/A	N/A	N/A	N/A
Chr08	61827730	A	G	255		N/A	N/A	N/A	N/A		1	N/A	1		1	0	1	0	1	0	1	1	0	1	1	1	0	1	N/A	1	1	N/A	N/A	N/A	N/A	N/A	N/A	N/A	N/A	N/A	N/A	N/A	N/A	N/A	N/A	N/A	N/A	N/A	N/A
Chr08	61827741	A	G	104		N/A	N/A	N/A	N/A		0	N/A	0		0	0	1	0	1	0	0	0	0	0	0	1	0	0	0	1	1	N/A	N/A	N/A	N/A	N/A	N/A	N/A	N/A	N/A	N/A	N/A	N/A	N/A	N/A	N/A	N/A	N/A	N/A
Chr08	61827762	A	T	104		N/A	N/A	N/A	N/A		0	N/A	0		0	0	0	0	0	0	0	N/A	0	0	0	0	0	0	0	0	0	N/A	N/A	N/A	N/A	N/A	N/A	N/A	N/A	N/A	N/A	N/A	N/A	N/A	N/A	N/A	N/A	N/A	N/A
Chr08	61827783	A	G	255		N/A	N/A	N/A	N/A		1	0	0		1	0	0	0	0	0	HET	0	0	0	0	0	0	0	0	0	N/A	N/A	N/A	N/A	N/A	N/A	N/A	N/A	N/A	N/A	N/A	N/A	N/A	N/A	N/A	N/A	N/A	N/A	N/A
Chr08	61827792	A	T	255		N/A	N/A	N/A	N/A		1	0	0		1	0	0	0	0	0	HET	0	0	0	0	0	0	0	0	0	0	N/A	N/A	N/A	N/A	N/A	N/A	N/A	N/A	N/A	N/A	N/A	N/A	N/A	N/A	N/A	N/A	N/A	N/A
Chr08	61827839	G	A	106		N/A	N/A	N/A	N/A		0	1	1		0	0	1	0	1	N/A	0	0	0	1	1	1	0	1	0	1	1	N/A	N/A	N/A	N/A	N/A	N/A	N/A	N/A	N/A	N/A	N/A	N/A	N/A	N/A	N/A	N/A	N/A	N/A
Chr08	61827979	A	T	49		N/A	N/A	N/A	N/A		0	N/A	0		0	0	0	0	0	0	0	0	0	0	0	0	0	0	0	0	0	N/A	N/A	N/A	N/A	N/A	N/A	N/A	N/A	N/A	N/A	N/A	N/A	N/A	N/A	N/A	N/A	N/A	N/A
Chr08	61828021	A	C	255		N/A	N/A	N/A	N/A		1	N/A	1		1	0	N/A	0	1	0	1	1	0	1	1	N/A	0	1	1	1	1	N/A	N/A	N/A	N/A	N/A	N/A	N/A	N/A	N/A	N/A	N/A	N/A	N/A	N/A	N/A	N/A	N/A	N/A
Chr08	61828038	CA	CATA	180		N/A	N/A	N/A	N/A		1	N/A	0		1	0	N/A	0	0	0	HET	0	0	0	0	0	0	0	0	0	0	N/A	N/A	N/A	N/A	N/A	N/A	N/A	N/A	N/A	N/A	N/A	N/A	N/A	N/A	N/A	N/A	N/A	N/A
Chr08	61828063	G	A	255		1	1	N/A	1		1	N/A	1		1	0	1	0	1	0	HET	1	0	1	N/A	1	0	1	1	1	1	1	1	1	N/A	1	N/A	N/A	1	N/A	1	N/A	1	N/A	1	N/A	N/A	N/A	1
Chr08	61828070	T	C	255		1	1	N/A	1		0	N/A	0		0	0	N/A	0	1	0	HET	0	0	1	1	1	0	1	0	1	1	0	1	1	N/A	1	N/A	N/A	0	N/A	0	N/A	0	N/A	0	N/A	N/A	N/A	0
Chr08	61828071	A	C	255		0	0	N/A	0		0	N/A	1		0	0	N/A	0	0	0	0	0	0	0	0	0	0	0	0	0	0	0	0	0	N/A	0	N/A	N/A	0	N/A	0	N/A	0	N/A	0	N/A	N/A	N/A	0
Chr08	61828086	T	C	255		0	0	N/A	0		0	N/A	0		0	0	N/A	0	N/A	0	HET	0	0	0	0	0	0	N/A	0	N/A	0	0	0	0	N/A	0	N/A	N/A	0	N/A	0	N/A	0	N/A	0	N/A	N/A	N/A	0
Chr08	61828087	AA	AATGGTA	255		0	0	N/A	0		0	N/A	N/A		N/A	0	N/A	0	N/A	0	0	0	0	0	N/A	N/A	0	N/A	0	N/A	N/A	0	0	0	N/A	0	N/A	N/A	0	N/A	0	N/A	0	N/A	0	N/A	N/A	N/A	N/A
Chr08	61828089	TGAAAAAC	TGAAAATA,TGAAAATC,TGAAATAC,TGAAATGTGAAA,TGAAATTA,TGGAAAAA,TGGAAACA,TGGAATGTAAAA,TGGAATGTGAAA,TGGAATGTGAAC,TGGTATATAATA,TGGTATGAAATA,TGGTATGTAATA,TGGTATGTAATAC,TGTAATAC	255		13/	13/	N/A	13/		N/A	N/A	14/		N/A	0	N/A	0	N/A	0	0	N/A	0	13/	13/	N/A	0	N/A	0	N/A	N/A	N/A	13/	13/	N/A	13/	N/A	N/A	N/A	N/A	N/A	N/A	N/A	N/A	N/A	N/A	N/A	N/A	N/A
Chr08	61828091	A	G,T	255		N/A	N/A	N/A	N/A		N/A	N/A	2/2		N/A	0	N/A	0	N/A	0	0	N/A	0	N/A	N/A	N/A	0	N/A	0	N/A	N/A	N/A	N/A	N/A	N/A	N/A	N/A	N/A	N/A	N/A	N/A	N/A	N/A	N/A	N/A	N/A	N/A	N/A	N/A
Chr08	61828092	A	T	255		1	1	N/A	1		1	N/A	0		N/A	0	N/A	0	N/A	0	HET	N/A	0	1	1	N/A	0	N/A	0	N/A	N/A	1	1	1	N/A	1	N/A	N/A	1	N/A	1	N/A	1	N/A	1	N/A	N/A	N/A	1
Chr08	61828094	A	T	255		0	0	N/A	0		0	N/A	1		N/A	0	N/A	0	N/A	0	0	N/A	0	0	0	N/A	0	N/A	0	N/A	N/A	0	0	0	N/A	0	N/A	N/A	0	N/A	0	N/A	0	N/A	0	N/A	N/A	N/A	0
Chr08	61828095	A	C,T	255		2/2	2/2	N/A	2/2		2/2	N/A	0		N/A	0	N/A	0	N/A	0	0/2	N/A	0	2/2	2/2	N/A	0	N/A	0	N/A	N/A	2/2	2/2	2/2	N/A	2/2	N/A	N/A	2/2	N/A	2/2	N/A	2/2	N/A	2/2	N/A	N/A	N/A	2/2
Chr08	61828096	C	A	255		1	1	N/A	1		1	N/A	0		N/A	0	N/A	0	N/A	0	HET	N/A	0	1	1	N/A	0	N/A	0	N/A	N/A	1	1	1	N/A	1	N/A	N/A	1	N/A	1	N/A	1	N/A	1	N/A	N/A	N/A	1
Chr08	61828097	C	A	255		0	0	N/A	0		0	N/A	1		0	0	N/A	0	N/A	0	0	N/A	0	0	0	N/A	0	N/A	0	N/A	N/A	0	0	0	N/A	0	N/A	N/A	0	N/A	0	N/A	0	N/A	0	N/A	N/A	N/A	0
Chr08	61828105	A	T	255		1	1	N/A	1		1	1	1		1	0	N/A	0	N/A	0	1	1	0	1	1	N/A	0	N/A	1	1	1	N/A	1	1	N/A	1	N/A	N/A	1	N/A	1	N/A	1	N/A	1	N/A	N/A	N/A	1
Chr08	61828108	CATA	CA	255		1	1	N/A	1		0	N/A	0		0	0	N/A	0	N/A	0	0	N/A	0	0	0	N/A	0	N/A	0	N/A	N/A	0	1	1	N/A	1	N/A	N/A	0	N/A	0	N/A	0	N/A	0	N/A	N/A	N/A	N/A
Chr08	61828113	G	T	255		0	0	N/A	0		0	0	0		0	0	N/A	0	N/A	0	HET	0	0	0	0	0	0	0	0	0	0	0	0	0	N/A	0	N/A	N/A	0	N/A	0	N/A	0	N/A	0	N/A	N/A	N/A	0
Chr08	61828125	G	A	255		0	0	N/A	0		0	0	0		0	0	N/A	0	0	0	0	0	0	1	1	0	N/A	1	0	0	0	0	0	0	N/A	0	N/A	N/A	0	N/A	0	N/A	0	N/A	0	N/A	N/A	N/A	0
Chr08	61828135	G	A	255		0	0	N/A	0		0	0	0		1	0	N/A	0	0	0	0	0	0	0	0	0	N/A	0	0	0	0	0	0	0	N/A	0	N/A	N/A	N/A	N/A	N/A	N/A	0	N/A	N/A	N/A	N/A	N/A	N/A
Chr08	61828139	G	A	255		0	0	N/A	0		0	0	1		0	0	N/A	0	0	0	0	0	0	0	0	0	N/A	0	0	0	0	0	0	0	N/A	0	N/A	N/A	N/A	N/A	N/A	N/A	0	N/A	N/A	N/A	N/A	N/A	N/A
Chr08	61828146	T	C	255		1	1	N/A	1		1	1	0		1	0	N/A	0	1	0	HET	1	0	0	0	1	N/A	0	0	1	1	1	1	1	N/A	1	N/A	N/A	N/A	N/A	N/A	N/A	1	N/A	N/A	N/A	N/A	N/A	N/A
Chr08	61828161	T	C	255		0	0	N/A	0		0	0	1		0	0	N/A	0	0	0	0	0	0	0	0	0	0	0	0	0	0	0	0	0	N/A	0	N/A	N/A	N/A	N/A	N/A	N/A	0	N/A	N/A	N/A	N/A	N/A	N/A
Chr08	61828170	T	A	255		N/A	N/A	N/A	N/A		0	1	0		0	0	N/A	0	1	0	0	0	0	1	1	1	0	1	0	1	1	0	1	1	N/A	1	N/A	N/A	N/A	N/A	N/A	N/A	1	N/A	N/A	N/A	N/A	N/A	N/A
Chr08	61828199	T	C	255		N/A	N/A	N/A	N/A		0	N/A	0		0	0	1	0	1	0	0	0	0	0	0	1	0	0	0	1	1	0	1	1	N/A	1	N/A	N/A	N/A	N/A	N/A	N/A	0	N/A	N/A	N/A	N/A	N/A	N/A
Chr08	61828205	A	G	255		0	0	N/A	0		0	N/A	0		0	0	0	0	0	0	0	0	0	1	1	0	0	1	0	0	0	0	N/A	0	N/A	0	N/A	N/A	N/A	N/A	N/A	N/A	0	N/A	N/A	N/A	N/A	N/A	N/A
Chr08	61828211	A	G	157		0	0	N/A	0		1	N/A	0		0	0	0	0	0	0	0	0	0	0	0	0	0	0	0	0	0	1	0	0	N/A	0	N/A	N/A	N/A	N/A	N/A	N/A	0	N/A	N/A	N/A	N/A	N/A	N/A
Chr08	61828228	C	A	255		1	1	N/A	1		0	N/A	N/A		0	0	1	0	1	0	0	0	0	0	0	1	0	0	0	1	1	0	N/A	1	N/A	1	N/A	N/A	N/A	N/A	N/A	N/A	0	N/A	N/A	N/A	N/A	N/A	N/A
Chr08	61828235	G	A	255		1	1	N/A	1		1	N/A	N/A		1	0	1	0	1	0	1	1	0	0	0	1	0	0	1	1	1	1	1	1	N/A	1	N/A	1	1	N/A	1	N/A	1	N/A	N/A	N/A	N/A	N/A	N/A
Chr08	61828244	T	A	255		0	0	N/A	0		0	N/A	0		0	0	0	0	0	0	0	0	0	0	0	0	0	0	1	0	0	0	0	0	N/A	0	N/A	0	0	N/A	0	N/A	0	N/A	N/A	N/A	N/A	N/A	N/A
Chr08	61828246	TTAAAAAAT	TAAAAAAAAT,TAAAAAAAT	255		1	1	N/A	1		2/2	N/A	N/A		2/2	0	1	0	1	0	2/2	1	0	2/2	2/2	1	0	2/2	2/2	2/2	2/2	2/2	N/A	1	N/A	1	N/A	2/2	1	N/A	2/2	N/A	1	N/A	N/A	N/A	N/A	N/A	N/A
Chr08	61828247	T	A	255		N/A	N/A	N/A	N/A		1	N/A	N/A		1	0	N/A	0	N/A	0	1	N/A	0	1	1	N/A	0	1	1	1	1	1	N/A	N/A	N/A	N/A	N/A	1	N/A	N/A	1	N/A	N/A	N/A	N/A	N/A	N/A	N/A	N/A
Chr08	61828279	T	C	255		0	0	N/A	0		0	N/A	N/A		0	0	N/A	0	0	0	HET	0	0	1	1	0	0	1	0	0	0	0	0	0	N/A	0	N/A	0	0	N/A	0	N/A	0	N/A	N/A	N/A	N/A	N/A	N/A
Chr08	61828294	T	C	255		1	1	N/A	1		1	N/A	0		1	0	N/A	0	1	0	HET	0	0	0	0	1	0	0	1	1	1	1	1	1	N/A	1	N/A	1	0	N/A	1	N/A	0	N/A	N/A	N/A	N/A	N/A	N/A
Chr08	61835819	A	G	255		0	0	N/A	0		0	0	0		1	0	0	0	0	0	0	0	0	0	0	0	0	0	0	0	0	N/A	N/A	N/A	0	N/A	N/A	1	N/A	1	1	N/A	0	1	N/A	N/A	N/A	N/A	1
Chr08	61835835	A	C	255		1	1	N/A	0		1	0	0		1	0	1	0	0	0	1	1	0	1	1	1	0	1	1	0	0	N/A	N/A	N/A	0	N/A	N/A	1	N/A	1	1	N/A	0	1	N/A	N/A	N/A	N/A	1
Chr08	61835889	T	C	255		N/A	N/A	N/A	N/A		0	0	0		1	0	0	0	0	0	0	0	0	0	0	0	0	0	0	0	0	N/A	N/A	N/A	0	N/A	N/A	N/A	N/A	N/A	N/A	N/A	N/A	N/A	N/A	N/A	N/A	N/A	N/A
Chr08	61835927	T	C	139		N/A	N/A	N/A	N/A		0	N/A	0		0	0	0	0	0	N/A	0	0	0	0	0	0	0	0	0	0	0	N/A	N/A	N/A	0	N/A	N/A	N/A	N/A	N/A	N/A	N/A	N/A	N/A	N/A	N/A	N/A	N/A	N/A
Chr08	61835938	CTGT	CT	180		N/A	N/A	N/A	N/A		0	N/A	0		0	0	N/A	0	1	N/A	0	0	0	0	N/A	0	0	0	0	0	0	N/A	N/A	N/A	0	N/A	N/A	N/A	N/A	N/A	N/A	N/A	N/A	N/A	N/A	N/A	N/A	N/A	N/A
Chr08	61835958	C	T	255		N/A	N/A	N/A	N/A		0	N/A	0		1	0	0	0	0	0	0	0	0	0	N/A	0	0	0	0	0	0	N/A	N/A	N/A	0	N/A	N/A	N/A	N/A	N/A	N/A	N/A	N/A	N/A	N/A	N/A	N/A	N/A	N/A
Chr08	61836289	T	G	255		N/A	N/A	N/A	N/A		1	0	0		1	0	0	0	0	0	0	0	0	0	0	0	0	0	0	0	0	N/A	N/A	N/A	0	N/A	N/A	N/A	N/A	N/A	N/A	N/A	N/A	N/A	N/A	N/A	N/A	N/A	N/A
Chr08	61836298	G	T	255		N/A	N/A	N/A	N/A		0	1	0		0	0	N/A	0	0	0	0	0	0	0	0	0	0	0	0	1	1	N/A	N/A	N/A	0	N/A	N/A	N/A	N/A	N/A	N/A	N/A	N/A	N/A	N/A	N/A	N/A	N/A	N/A
Chr08	61836377	TT	TCT	160		N/A	N/A	N/A	N/A		1	1	0		1	0	1	0	0	0	1	N/A	0	1	N/A	1	N/A	1	1	1	1	N/A	N/A	N/A	N/A	N/A	N/A	N/A	N/A	N/A	N/A	N/A	N/A	N/A	N/A	N/A	N/A	N/A	N/A
Chr08	61836390	A	C	255		N/A	N/A	N/A	N/A		1	1	0		1	0	1	0	0	0	1	0	0	1	1	1	N/A	1	1	1	1	N/A	N/A	N/A	0	N/A	N/A	N/A	N/A	N/A	N/A	N/A	N/A	N/A	N/A	N/A	N/A	N/A	N/A
Chr08	61836396	GG	GAG	160		N/A	N/A	N/A	N/A		1	1	0		1	0	0	0	0	0	0	1	0	0	N/A	0	N/A	0	0	N/A	1	N/A	N/A	N/A	N/A	N/A	N/A	N/A	N/A	N/A	N/A	N/A	N/A	N/A	N/A	N/A	N/A	N/A	N/A
Chr08	61837868	C	T	255		0	0	N/A	N/A		0	0	1		0	0	0	0	0	0	0	0	0	0	0	0	0	0	0	0	0	N/A	N/A	0	N/A	0	N/A	N/A	N/A	N/A	N/A	N/A	N/A	N/A	N/A	N/A	N/A	N/A	N/A
Chr08	61837869	T	C	70		0	0	N/A	0		0	0	0		0	0	0	0	0	0	1	0	0	0	0	0	0	0	0	0	0	N/A	N/A	0	N/A	0	N/A	N/A	N/A	N/A	N/A	N/A	N/A	N/A	N/A	N/A	N/A	N/A	N/A
Chr08	61837887	C	T	255		0	0	N/A	0		1	0	1		1	0	0	0	0	0	1	1	0	0	0	0	0	0	1	0	0	N/A	N/A	0	N/A	0	N/A	N/A	N/A	N/A	N/A	N/A	N/A	N/A	N/A	N/A	N/A	N/A	N/A
Chr08	61837890	C	A	255		0	0	N/A	0		0	0	0		0	0	0	0	0	0	0	1	0	0	0	0	0	0	0	0	0	N/A	N/A	0	N/A	0	N/A	N/A	N/A	N/A	N/A	N/A	N/A	N/A	N/A	N/A	N/A	N/A	N/A
Chr08	61837909	G	T	255		0	0	N/A	0		0	0	0		0	0	0	0	0	0	0	0	0	0	0	0	0	0	0	0	0	N/A	N/A	0	N/A	0	N/A	N/A	N/A	N/A	N/A	N/A	N/A	N/A	N/A	N/A	N/A	N/A	N/A
Chr08	61837920	T	C	255		0	0	N/A	N/A		1	0	1		1	0	0	0	0	N/A	0	0	0	0	0	0	0	0	1	0	0	N/A	N/A	0	N/A	N/A	N/A	N/A	N/A	N/A	N/A	N/A	N/A	N/A	N/A	N/A	N/A	N/A	N/A
Chr08	61837927	G	A	255		0	0	N/A	N/A		0	0	1		0	0	0	0	0	N/A	0	0	0	0	0	0	0	0	0	0	0	N/A	N/A	0	N/A	N/A	N/A	N/A	N/A	N/A	N/A	N/A	N/A	N/A	N/A	N/A	N/A	N/A	N/A
Chr08	61837931	C	A	104		N/A	N/A	N/A	N/A		0	0	0		0	0	0	0	0	N/A	0	0	0	0	0	0	0	0	0	0	0	N/A	N/A	N/A	N/A	N/A	N/A	N/A	N/A	N/A	N/A	N/A	N/A	N/A	N/A	N/A	N/A	N/A	N/A
Chr08	61837968	C	T	255		N/A	0	N/A	0		1	0	0		1	0	0	0	0	0	0	0	0	0	0	0	0	0	1	0	0	1	0	0	0	N/A	N/A	1	0	N/A	1	N/A	N/A	1	N/A	0	N/A	N/A	1
Chr08	61837991	T	C	255		N/A	0	N/A	0		1	N/A	0		1	0	N/A	0	0	0	0	0	0	0	0	0	0	0	1	0	0	1	0	0	0	0	N/A	1	0	N/A	1	N/A	0	1	N/A	0	N/A	N/A	1
Chr08	61837995	A	T	255		N/A	0	N/A	0		1	0	0		1	0	N/A	0	0	0	0	1	0	0	0	0	0	0	1	0	0	1	0	0	0	0	N/A	1	0	N/A	1	N/A	0	1	N/A	0	N/A	N/A	1
Chr08	61838006	AGAAAAATGGG	AG,AGAAAAATGTG,GGAAAAATGGG	80		0	0	N/A	0		0	0	0		0	0	N/A	0	0	0	0	1	0	0	0	0	0	0	0	0	0	0	0	0	0	0	N/A	0	0	N/A	0	N/A	0	0	N/A	0	N/A	N/A	0
Chr08	61838006	A	G	73		0	0	N/A	0		0	0	0		0	0	N/A	0	0	0	0	N/A	0	0	0	0	0	0	0	0	0	0	0	0	0	0	N/A	0	0	N/A	0	N/A	0	0	N/A	0	N/A	N/A	0
Chr08	61838015	G	T	70		0	0	N/A	0		0	0	0		0	0	N/A	0	0	0	0	N/A	0	0	0	0	0	0	0	0	0	0	0	0	0	0	N/A	0	0	N/A	0	N/A	0	0	N/A	0	N/A	N/A	0
Chr08	61838022	C	A	139		0	0	N/A	0		0	0	0		0	0	N/A	0	0	0	0	1	0	0	0	0	0	0	0	0	0	0	0	0	0	0	N/A	0	0	N/A	0	N/A	0	0	N/A	0	N/A	N/A	0
Chr08	61838052	A	G	255		0	0	0	0		1	1	1		N/A	0	0	0	0	0	N/A	1	0	0	0	0	0	0	1	1	1	1	0	0	0	0	N/A	N/A	0	N/A	1	N/A	0	1	N/A	0	N/A	N/A	1
Chr08	61838060	A	G	70		0	0	0	0		0	0	0		0	0	0	0	0	0	0	0	0	0	0	0	0	0	0	0	0	0	0	0	0	0	N/A	N/A	0	N/A	0	N/A	0	0	N/A	0	0	N/A	0
Chr08	61838065	T	C	255		0	0	0	0		1	1	1		1	0	0	0	0	0	N/A	0	0	0	0	0	0	0	1	1	1	1	N/A	0	0	0	N/A	N/A	0	N/A	1	N/A	0	1	N/A	0	N/A	N/A	1
Chr08	61838068	T	C	67		0	0	0	0		0	0	0		0	0	0	0	0	0	0	0	0	0	0	0	0	0	0	0	0	0	0	0	0	0	N/A	N/A	0	N/A	0	N/A	0	0	N/A	0	0	N/A	0
Chr08	61838088	A	T	70		N/A	0	0	0		0	0	0		0	0	0	0	0	0	0	1	0	0	0	0	0	0	0	0	0	0	0	0	0	0	N/A	N/A	0	N/A	0	N/A	0	0	N/A	0	0	N/A	0
Chr08	61838089	G	A	65		N/A	0	0	0		0	0	0		0	0	0	0	0	0	0	0	0	0	0	0	0	0	0	0	0	0	0	0	0	0	N/A	N/A	0	N/A	0	N/A	0	0	N/A	0	0	N/A	0
Chr08	61838100	A	G	255		N/A	0	0	0		1	1	1		1	0	0	0	0	0	0	1	0	0	0	0	0	0	1	1	1	1	0	0	0	0	N/A	N/A	0	N/A	1	N/A	0	1	N/A	0	N/A	N/A	1
Chr08	61838112	C	G	70		N/A	0	0	0		0	0	0		0	0	0	0	0	0	0	1	0	0	0	0	0	0	0	0	0	0	0	0	0	0	N/A	N/A	0	N/A	0	N/A	N/A	0	N/A	0	N/A	N/A	0
Chr08	61838113	A	G	70		N/A	0	0	0		0	0	0		0	0	N/A	0	0	0	0	1	0	0	0	0	0	0	0	0	0	0	0	0	0	0	N/A	N/A	0	N/A	0	N/A	N/A	0	N/A	0	0	N/A	0
Chr08	61838215	A	G	255		0	0	0	0		0	0	0		0	0	0	0	0	0	0	1	0	0	0	0	0	0	0	0	0	0	0	0	0	0	N/A	0	0	0	0	0	0	0	0	0	0	0	0
Chr08	61838236	T	C	70		0	0	0	0		0	0	0		0	0	0	0	0	0	0	0	0	0	0	0	0	0	0	0	0	0	0	0	0	0	N/A	0	0	0	0	0	0	0	0	0	0	0	0
Chr08	61838238	C	T	255		0	0	0	0		0	0	0		0	0	0	0	0	0	0	1	0	0	0	0	0	0	0	0	0	0	0	0	0	0	N/A	0	0	0	0	0	0	0	0	0	0	0	0
Chr08	61838246	A	G	70		0	0	0	0		0	0	0		0	0	0	0	0	0	0	0	0	0	0	0	0	0	0	0	0	0	0	0	0	0	N/A	0	0	0	0	0	0	0	N/A	0	0	0	0
Chr08	61838298	G	A	104		N/A	N/A	N/A	0		1	0	0		1	0	N/A	0	0	0	0	0	0	0	0	0	0	0	0	0	0	N/A	N/A	N/A	N/A	N/A	N/A	N/A	N/A	N/A	N/A	N/A	N/A	N/A	N/A	N/A	N/A	N/A	N/A
Chr08	61838319	T	A	104		N/A	N/A	N/A	0		1	0	0		1	0	N/A	0	0	0	1	0	0	0	0	0	0	0	0	0	0	N/A	N/A	N/A	N/A	N/A	N/A	N/A	N/A	N/A	N/A	N/A	N/A	N/A	N/A	N/A	N/A	N/A	N/A
Chr08	61838322	C	G	104		N/A	N/A	N/A	0		1	0	0		1	0	N/A	0	0	0	1	1	0	0	0	0	0	0	1	0	0	N/A	N/A	N/A	N/A	N/A	N/A	N/A	N/A	N/A	N/A	N/A	N/A	N/A	N/A	N/A	N/A	N/A	N/A
Chr08	61838326	T	G	104		N/A	N/A	N/A	0		1	0	0		1	0	N/A	0	0	0	1	0	0	0	0	0	0	0	0	0	0	N/A	N/A	N/A	N/A	N/A	N/A	N/A	N/A	N/A	N/A	N/A	N/A	N/A	N/A	N/A	N/A	N/A	N/A
Chr08	61838333	A	T	104		N/A	N/A	N/A	0		1	0	0		1	0	N/A	0	0	0	1	0	0	0	N/A	0	0	0	0	0	0	N/A	N/A	N/A	N/A	N/A	N/A	N/A	N/A	N/A	N/A	N/A	N/A	N/A	N/A	N/A	N/A	N/A	N/A
Chr08	61838534	G	A	87		N/A	N/A	N/A	0		0	N/A	0		0	1	0	0	0	0	0	0	0	0	0	0	1	0	0	0	0	N/A	N/A	N/A	N/A	N/A	N/A	N/A	N/A	N/A	N/A	N/A	N/A	N/A	N/A	N/A	N/A	N/A	N/A
Chr08	61838536	C	T	136		N/A	N/A	N/A	1		0	N/A	0		0	0	0	0	1	0	0	0	0	0	0	0	0	0	0	0	0	N/A	N/A	N/A	N/A	N/A	N/A	N/A	N/A	N/A	N/A	N/A	N/A	N/A	N/A	N/A	N/A	N/A	N/A
Chr08	61843146	G	A	255		N/A	N/A	N/A	0		0	N/A	0		1	0	1	0	0	0	0	1	0	1	0	1	0	1	0	0	0	N/A	N/A	N/A	N/A	N/A	N/A	N/A	N/A	N/A	N/A	N/A	N/A	N/A	N/A	N/A	N/A	N/A	N/A
Chr08	61843147	A	C	104		N/A	N/A	N/A	0		0	N/A	0		0	0	0	0	0	0	0	0	0	0	0	0	0	0	0	0	0	N/A	N/A	N/A	N/A	N/A	N/A	N/A	N/A	N/A	N/A	N/A	N/A	N/A	N/A	N/A	N/A	N/A	N/A
Chr08	61843155	T	G	146		N/A	N/A	N/A	0		0	N/A	0		0	0	1	0	0	0	0	1	0	1	0	1	0	1	0	0	0	N/A	N/A	N/A	N/A	N/A	N/A	N/A	N/A	N/A	N/A	N/A	N/A	N/A	N/A	N/A	N/A	N/A	N/A
Chr08	61843172	C	G	255		N/A	N/A	N/A	0		0	N/A	0		1	0	0	0	0	0	0	1	0	0	0	0	0	0	0	0	0	N/A	N/A	N/A	N/A	N/A	N/A	N/A	N/A	N/A	N/A	N/A	N/A	N/A	N/A	N/A	N/A	N/A	N/A
Chr08	61843183	G	A	139		N/A	N/A	N/A	0		0	N/A	0		0	0	0	0	0	N/A	0	1	0	0	0	0	0	0	0	0	0	N/A	N/A	N/A	N/A	N/A	N/A	N/A	N/A	N/A	N/A	N/A	N/A	N/A	N/A	N/A	N/A	N/A	N/A
Chr08	61843217	C	G	255		N/A	N/A	N/A	0		1	N/A	0		0	0	0	0	0	0	1	N/A	0	0	0	0	0	0	0	1	1	N/A	N/A	N/A	N/A	N/A	N/A	N/A	N/A	N/A	N/A	N/A	N/A	N/A	N/A	N/A	N/A	N/A	N/A
Chr08	61843230	G	A	255		N/A	N/A	N/A	0		1	N/A	0		0	0	0	0	0	0	1	N/A	0	0	1	0	0	0	1	1	1	N/A	N/A	N/A	N/A	N/A	N/A	N/A	N/A	N/A	N/A	N/A	N/A	N/A	N/A	N/A	N/A	N/A	N/A
Chr08	61843239	A	G	255		N/A	N/A	N/A	N/A		1	N/A	1		1	0	1	0	1	0	1	N/A	0	1	1	1	0	1	1	1	1	N/A	N/A	N/A	N/A	N/A	N/A	N/A	N/A	N/A	N/A	N/A	N/A	N/A	N/A	N/A	N/A	N/A	N/A
Chr08	61843241	G	T	191		N/A	N/A	N/A	N/A		0	N/A	0		1	0	0	0	0	0	0	N/A	0	0	0	0	0	0	0	0	0	N/A	N/A	N/A	N/A	N/A	N/A	N/A	N/A	N/A	N/A	N/A	N/A	N/A	N/A	N/A	N/A	N/A	N/A
Chr08	61843252	G	A	139		N/A	N/A	N/A	N/A		0	N/A	1		1	0	1	0	1	0	0	N/A	0	1	0	1	0	1	0	0	0	N/A	N/A	N/A	N/A	N/A	N/A	N/A	N/A	N/A	N/A	N/A	N/A	N/A	N/A	N/A	N/A	N/A	N/A
Chr08	61843334	A	G	255		N/A	N/A	N/A	N/A		0	N/A	0		1	0	0	0	0	0	0	0	0	0	1	0	0	0	1	N/A	1	N/A	1	N/A	0	N/A	N/A	N/A	N/A	N/A	N/A	N/A	N/A	N/A	N/A	N/A	N/A	N/A	N/A
Chr08	61843354	G	A	255		N/A	N/A	N/A	1		1	N/A	1		1	0	1	0	1	0	1	1	0	1	1	1	0	1	1	N/A	1	N/A	1	N/A	0	N/A	N/A	N/A	N/A	N/A	N/A	N/A	N/A	N/A	N/A	N/A	N/A	N/A	N/A
Chr08	61843359	G	C	255		N/A	N/A	N/A	0		0	N/A	0		1	0	0	0	0	0	0	0	0	0	1	0	0	0	1	N/A	1	N/A	1	N/A	0	N/A	N/A	N/A	N/A	N/A	N/A	N/A	N/A	N/A	N/A	N/A	N/A	N/A	N/A
Chr08	61843381	C	T	255		N/A	N/A	N/A	0		1	N/A	0		1	0	1	0	0	0	1	0	0	1	1	1	0	1	1	1	1	N/A	1	N/A	0	N/A	N/A	N/A	N/A	N/A	N/A	N/A	N/A	N/A	N/A	N/A	N/A	N/A	N/A
Chr08	61843399	T	A	255		N/A	N/A	N/A	0		1	N/A	0		1	0	1	0	0	0	1	1	0	1	1	1	0	1	1	1	1	N/A	1	N/A	0	N/A	N/A	N/A	N/A	N/A	N/A	N/A	N/A	N/A	N/A	N/A	N/A	N/A	N/A
Chr08	61843438	T	G	139		N/A	N/A	N/A	0		0	N/A	0		0	0	0	0	0	0	0	1	0	0	0	0	0	0	0	0	0	N/A	0	N/A	0	N/A	N/A	N/A	N/A	N/A	N/A	N/A	N/A	N/A	N/A	N/A	N/A	N/A	N/A
Chr08	61843446	C	A	255		N/A	N/A	N/A	0		0	N/A	0		1	0	0	0	0	0	0	0	0	0	1	0	0	0	1	0	0	N/A	0	N/A	0	N/A	N/A	N/A	N/A	N/A	N/A	N/A	N/A	N/A	N/A	N/A	N/A	N/A	N/A
Chr08	61843466	GAA	GA	100		N/A	N/A	N/A	N/A		0	N/A	1		0	0	0	0	1	0	0	0	0	0	N/A	0	0	0	0	0	0	N/A	N/A	N/A	N/A	N/A	N/A	N/A	N/A	N/A	N/A	N/A	N/A	N/A	N/A	N/A	N/A	N/A	N/A
Chr08	61843525	T	C	104		N/A	N/A	N/A	N/A		0	N/A	0		1	0	0	0	0	0	0	0	0	0	1	0	0	0	1	1	1	N/A	N/A	N/A	N/A	N/A	N/A	N/A	N/A	N/A	N/A	N/A	N/A	N/A	N/A	N/A	N/A	N/A	N/A
Chr08	61843535	CAA	CA	60		N/A	N/A	N/A	N/A		0	N/A	0		0	0	N/A	0	0	0	0	0	0	0	0	0	0	0	0	1	1	N/A	N/A	N/A	N/A	N/A	N/A	N/A	N/A	N/A	N/A	N/A	N/A	N/A	N/A	N/A	N/A	N/A	N/A
Chr08	61843547	A	T	104		N/A	N/A	N/A	N/A		1	N/A	0		1	0	N/A	0	0	0	1	1	0	0	1	0	0	0	1	1	1	N/A	N/A	N/A	N/A	N/A	N/A	N/A	N/A	N/A	N/A	N/A	N/A	N/A	N/A	N/A	N/A	N/A	N/A
Chr08	61843549	G	A	112		N/A	N/A	N/A	N/A		1	N/A	0		1	0	N/A	0	0	0	1	1	0	1	1	1	0	1	1	1	1	N/A	N/A	N/A	N/A	N/A	N/A	N/A	N/A	N/A	N/A	N/A	N/A	N/A	N/A	N/A	N/A	N/A	N/A
Chr08	61843569	C	T	104		N/A	N/A	N/A	N/A		0	N/A	0		0	0	N/A	0	0	0	0	0	0	0	0	0	0	0	0	1	1	N/A	N/A	N/A	N/A	N/A	N/A	N/A	N/A	N/A	N/A	N/A	N/A	N/A	N/A	N/A	N/A	N/A	N/A
Chr08	61843579	G	T	104		N/A	N/A	N/A	N/A		0	N/A	0		1	0	N/A	0	0	0	0	0	0	0	1	0	0	0	1	0	0	N/A	N/A	N/A	N/A	N/A	N/A	N/A	N/A	N/A	N/A	N/A	N/A	N/A	N/A	N/A	N/A	N/A	N/A
Chr08	61843586	G	A	104		N/A	N/A	N/A	N/A		0	N/A	0		1	0	N/A	0	0	0	0	0	0	0	1	0	0	0	1	0	0	N/A	N/A	N/A	N/A	N/A	N/A	N/A	N/A	N/A	N/A	N/A	N/A	N/A	N/A	N/A	N/A	N/A	N/A
Chr08	61843961	T	C	104		N/A	N/A	N/A	N/A		1	1	1		1	0	1	0	1	0	1	1	0	1	1	1	0	1	1	1	1	N/A	N/A	N/A	N/A	N/A	N/A	N/A	N/A	N/A	N/A	N/A	N/A	N/A	N/A	N/A	N/A	N/A	N/A
Chr08	61843989	G	A	104		N/A	N/A	N/A	N/A		0	1	0		0	0	0	0	0	0	0	0	0	0	0	0	0	0	0	1	1	N/A	N/A	N/A	N/A	N/A	N/A	N/A	N/A	N/A	N/A	N/A	N/A	N/A	N/A	N/A	N/A	N/A	N/A
Chr08	61844238	G	A	255		1	1	N/A	0		0	0	0		0	0	N/A	0	0	0	0	0	0	1	0	1	0	1	0	0	0	0	N/A	0	0	0	N/A	0	N/A	N/A	N/A	N/A	0	N/A	N/A	N/A	N/A	N/A	N/A
Chr08	61844278	G	A	70		0	0	N/A	0		0	0	0		0	0	N/A	0	0	0	0	0	0	0	0	0	0	0	0	0	0	0	0	0	0	0	0	0	N/A	N/A	N/A	N/A	0	N/A	N/A	N/A	N/A	N/A	N/A
Chr08	61844280	T	A	255		1	1	N/A	1		1	1	1		0	0	N/A	0	1	0	1	1	0	1	1	1	0	1	1	1	1	1	1	HET	0	1	0	N/A	N/A	N/A	N/A	N/A	1	N/A	N/A	N/A	N/A	N/A	N/A
Chr08	61844294	A	T	255		1	1	N/A	0		0	0	0		0	0	1	0	0	0	0	0	0	0	0	1	0	0	0	0	0	0	HET	0	0	0	0	N/A	N/A	N/A	N/A	N/A	0	N/A	N/A	N/A	N/A	N/A	N/A
Chr08	61844318	T	A	70		0	0	N/A	0		0	0	0		0	0	0	0	0	0	0	0	0	0	0	0	0	0	0	0	0	0	0	0	0	0	0	N/A	N/A	N/A	N/A	N/A	0	0	N/A	N/A	N/A	N/A	0
Chr08	61844352	G	A	255		0	0	N/A	0		0	0	0		0	0	0	0	0	0	0	0	0	0	0	0	0	0	0	0	0	0	0	0	0	0	N/A	N/A	0	N/A	N/A	N/A	0	0	N/A	N/A	N/A	N/A	0
Chr08	61844358	A	C	255		0	0	N/A	0		0	0	0		1	0	0	0	0	0	0	1	0	0	0	0	N/A	0	0	0	0	0	0	0	0	0	N/A	N/A	0	N/A	N/A	N/A	0	1	N/A	N/A	N/A	N/A	1
Chr08	61844370	A	T	255		0	0	N/A	0		0	0	0		0	0	0	0	0	0	0	0	0	0	0	0	0	0	0	0	0	0	0	0	0	0	N/A	N/A	1	N/A	N/A	N/A	1	0	N/A	N/A	N/A	N/A	0
Chr08	61844396	A	G	52		0	0	N/A	0		0	0	0		0	0	0	0	0	0	0	0	0	0	0	0	0	0	0	0	0	0	0	0	0	0	N/A	N/A	0	N/A	N/A	N/A	0	0	N/A	N/A	N/A	N/A	0
Chr08	61844397	A	T	67		0	0	N/A	0		0	0	0		0	0	0	0	0	0	0	0	0	0	0	0	0	0	0	0	0	0	0	0	0	0	N/A	N/A	0	N/A	N/A	N/A	0	0	N/A	N/A	N/A	N/A	0
Chr08	61844398	G	A,C,T	70		0	0	N/A	0		0	0	0		0	0	0	0	0	0	0	0	0	0	0	0	0	0	0	0	0	0	0	0	0	0	N/A	N/A	0	N/A	N/A	N/A	0	0	N/A	N/A	N/A	N/A	0
Chr08	61844421	A	G	70		N/A	N/A	0	0		N/A	0	0		0	0	N/A	0	0	0	0	0	0	0	0	0	0	0	0	0	0	0	N/A	0	0	0	0	0	0	N/A	0	0	0	0	0	N/A	0	0	0
Chr08	61844427	T	A,C	255		N/A	N/A	N/A	0		N/A	2/2	0		1	0	N/A	0	0	0	0	0	0	0	0	0	0	0	0	2/2	N/A	0	N/A	0	0	0	0	1	0	N/A	1	0	0	1	0	N/A	N/A	0	1
Chr08	61844441	C	T	70		N/A	N/A	0	0		0	0	0		0	0	N/A	0	0	0	0	0	0	0	0	0	0	0	0	0	0	0	N/A	0	0	0	0	0	0	0	0	0	0	0	0	0	0	0	0
Chr08	61844472	C	A	255		N/A	N/A	0	0		0	0	0		0	0	0	0	0	0	0	0	0	0	1	0	0	0	1	0	0	0	N/A	0	0	0	0	0	0	0	0	0	0	0	0	0	0	0	0
Chr08	61844522	C	G	70		N/A	N/A	N/A	N/A		0	0	0		0	0	N/A	0	0	0	0	0	0	0	0	0	N/A	0	0	0	0	N/A	N/A	1	N/A	N/A	N/A	N/A	N/A	N/A	N/A	N/A	N/A	N/A	N/A	N/A	N/A	N/A	N/A
Chr08	61844524	C	T	52		N/A	N/A	N/A	N/A		0	0	0		0	0	N/A	0	0	0	0	0	0	0	0	0	N/A	0	0	0	0	N/A	N/A	1	N/A	N/A	N/A	N/A	N/A	N/A	N/A	N/A	N/A	N/A	N/A	N/A	N/A	N/A	N/A
Chr08	61844527	T	G	49		N/A	N/A	N/A	N/A		0	0	0		0	0	N/A	0	0	0	0	0	0	0	0	0	N/A	0	0	0	0	N/A	N/A	N/A	N/A	N/A	N/A	N/A	N/A	N/A	N/A	N/A	N/A	N/A	N/A	N/A	N/A	N/A	N/A
Chr08	61844528	T	A	67		N/A	N/A	N/A	N/A		0	0	0		0	0	N/A	0	0	0	0	0	0	0	0	0	N/A	0	0	0	0	N/A	N/A	N/A	N/A	N/A	N/A	N/A	N/A	N/A	N/A	N/A	N/A	N/A	N/A	N/A	N/A	N/A	N/A
Chr08	61844530	A	G	52		N/A	N/A	N/A	N/A		0	0	0		0	0	N/A	0	0	0	0	0	0	0	0	0	N/A	0	0	0	0	N/A	N/A	1	0	N/A	N/A	N/A	N/A	N/A	N/A	N/A	N/A	N/A	N/A	N/A	N/A	N/A	N/A
Chr08	61844619	A	G	122		N/A	N/A	N/A	N/A		0	0	1		0	0	0	0	1	0	0	0	0	0	0	0	0	0	0	0	0	N/A	N/A	N/A	N/A	N/A	N/A	N/A	N/A	N/A	N/A	N/A	N/A	N/A	N/A	N/A	N/A	N/A	N/A
Chr08	61845284	C	T	104		N/A	N/A	N/A	N/A		0	0	1		0	0	N/A	0	1	0	0	0	0	0	0	0	0	0	0	0	0	N/A	N/A	N/A	N/A	N/A	N/A	N/A	N/A	N/A	N/A	N/A	N/A	N/A	N/A	N/A	N/A	N/A	N/A
Chr08	61846018	A	G	139		N/A	N/A	N/A	N/A		0	0	0		1	0	0	0	0	0	0	0	0	0	0	0	0	0	0	0	0	N/A	N/A	N/A	N/A	N/A	N/A	N/A	N/A	N/A	N/A	N/A	N/A	N/A	N/A	N/A	N/A	N/A	N/A
Chr08	61846271	A	G	70		N/A	0	N/A	0		0	N/A	0		0	0	0	0	0	0	0	0	0	0	0	0	0	0	0	0	0	N/A	N/A	N/A	N/A	N/A	N/A	N/A	N/A	N/A	N/A	N/A	N/A	N/A	N/A	N/A	N/A	N/A	N/A
Chr08	61846288	A	G	70		N/A	0	N/A	0		0	N/A	0		0	0	N/A	0	0	0	0	0	0	0	0	0	0	0	0	0	0	N/A	N/A	N/A	N/A	N/A	N/A	N/A	N/A	N/A	N/A	N/A	N/A	N/A	N/A	N/A	N/A	N/A	N/A
Chr08	61846292	T	C	70		N/A	0	N/A	0		0	N/A	0		0	0	N/A	0	0	0	0	0	0	0	0	0	0	0	0	N/A	0	N/A	N/A	N/A	N/A	N/A	N/A	N/A	N/A	N/A	N/A	N/A	N/A	N/A	N/A	N/A	N/A	N/A	N/A
Chr08	61846336	T	C	52		N/A	0	N/A	0		0	0	0		0	0	N/A	0	0	0	0	0	0	0	N/A	0	0	0	0	0	0	N/A	N/A	N/A	N/A	N/A	N/A	N/A	N/A	N/A	N/A	N/A	N/A	N/A	N/A	N/A	N/A	N/A	N/A
Chr08	61846346	A	T	255		N/A	0	N/A	0		0	1	0		0	0	N/A	0	0	0	0	0	0	0	N/A	0	0	0	0	1	1	N/A	N/A	N/A	N/A	N/A	N/A	N/A	N/A	N/A	N/A	N/A	N/A	N/A	N/A	N/A	N/A	N/A	N/A
Chr08	61846349	G	A	255		N/A	0	N/A	0		0	0	0		1	0	N/A	0	0	0	0	0	0	0	N/A	0	0	0	0	0	0	N/A	N/A	N/A	N/A	N/A	N/A	N/A	N/A	N/A	N/A	N/A	N/A	N/A	N/A	N/A	N/A	N/A	N/A
Chr08	61846386	C	T	70		0	0	N/A	0		0	0	0		0	0	0	0	0	0	0	0	0	0	0	0	0	0	0	0	0	N/A	N/A	N/A	0	N/A	N/A	N/A	N/A	N/A	N/A	N/A	N/A	0	N/A	N/A	N/A	N/A	0
Chr08	61846414	A	G	70		0	0	N/A	0		0	0	0		0	0	0	0	0	0	0	0	0	0	0	0	0	0	0	0	0	N/A	N/A	N/A	0	N/A	N/A	N/A	N/A	N/A	N/A	N/A	0	0	N/A	N/A	0	N/A	0
Chr08	61846415	A	G	255		0	0	N/A	0		0	0	0		1	0	0	0	0	0	0	0	0	0	0	0	0	0	0	0	0	N/A	N/A	N/A	0	N/A	N/A	N/A	N/A	N/A	N/A	N/A	0	1	N/A	N/A	0	N/A	1
Chr08	61846428	C	A	255		0	0	N/A	0		N/A	0	0		0	0	0	0	0	0	0	0	0	0	1	0	0	0	1	0	0	N/A	N/A	N/A	N/A	N/A	N/A	N/A	N/A	N/A	N/A	N/A	N/A	N/A	N/A	N/A	0	N/A	N/A
Chr08	61846437	C	A	68		N/A	N/A	N/A	N/A		0	0	0		0	0	0	0	0	0	0	0	0	0	0	0	0	0	0	0	0	N/A	N/A	N/A	N/A	N/A	N/A	N/A	N/A	N/A	N/A	N/A	N/A	N/A	N/A	N/A	N/A	N/A	N/A
Chr08	61848766	C	T	79		N/A	N/A	N/A	N/A		1	N/A	1		1	N/A	0	0	0	0	1	1	0	0	1	0	N/A	0	1	0	0	N/A	N/A	N/A	N/A	N/A	N/A	N/A	N/A	N/A	N/A	N/A	N/A	N/A	N/A	N/A	N/A	N/A	N/A
Chr08	61848951	T	C	70		N/A	N/A	N/A	N/A		0	N/A	0		0	N/A	N/A	0	0	0	0	0	0	0	0	0	N/A	0	0	0	0	N/A	N/A	N/A	N/A	N/A	N/A	N/A	N/A	N/A	N/A	N/A	N/A	N/A	N/A	N/A	N/A	N/A	N/A
Chr08	61848982	C	T	94		N/A	N/A	N/A	N/A		1	N/A	1		1	N/A	N/A	0	1	0	1	1	0	1	1	1	N/A	1	1	1	1	N/A	N/A	N/A	N/A	N/A	N/A	N/A	N/A	N/A	N/A	N/A	N/A	N/A	N/A	N/A	N/A	N/A	N/A
Chr08	61848983	A	C	94		N/A	N/A	N/A	N/A		0	0	1		0	N/A	N/A	0	1	0	0	0	0	1	0	1	N/A	1	0	1	1	N/A	N/A	N/A	N/A	N/A	N/A	N/A	N/A	N/A	N/A	N/A	N/A	N/A	N/A	N/A	N/A	N/A	N/A
Chr08	61848994	A	G	94		N/A	N/A	N/A	N/A		1	0	1		1	N/A	N/A	0	0	0	1	N/A	0	1	1	0	N/A	1	1	1	1	N/A	N/A	N/A	N/A	N/A	N/A	N/A	N/A	N/A	N/A	N/A	N/A	N/A	N/A	N/A	N/A	N/A	N/A
Chr08	61854564	G	T	97		N/A	0	N/A	N/A		0	N/A	0		1	0	N/A	0	0	0	0	0	0	0	1	0	0	0	1	0	0	N/A	0	0	N/A	0	N/A	N/A	N/A	N/A	N/A	N/A	N/A	N/A	N/A	N/A	N/A	N/A	N/A
Chr08	61854768	G	A	255		N/A	N/A	N/A	N/A		0	N/A	0		0	0	N/A	0	0	0	0	0	0	0	0	0	0	0	0	0	0	N/A	0	0	N/A	N/A	N/A	N/A	N/A	N/A	N/A	N/A	N/A	N/A	N/A	N/A	N/A	N/A	N/A
Chr08	61854804	T	C	82		N/A	0	N/A	N/A		1	N/A	0		0	0	N/A	0	0	0	0	0	0	0	N/A	0	N/A	0	1	0	0	N/A	0	0	N/A	N/A	N/A	N/A	N/A	N/A	N/A	N/A	N/A	N/A	N/A	N/A	N/A	N/A	N/A
Chr08	61854847	G	C	91		N/A	0	N/A	N/A		1	N/A	0		1	0	N/A	0	0	0	1	1	0	0	1	0	N/A	0	1	0	0	N/A	0	0	N/A	N/A	N/A	N/A	N/A	N/A	N/A	N/A	N/A	N/A	N/A	N/A	N/A	N/A	N/A
Chr08	61854859	A	G	97		N/A	0	N/A	N/A		0	N/A	0		0	0	N/A	0	0	0	0	1	0	0	1	0	N/A	0	1	0	0	N/A	0	0	N/A	N/A	N/A	N/A	N/A	N/A	N/A	N/A	N/A	N/A	N/A	N/A	N/A	N/A	N/A
Chr08	61854866	C	T	94		N/A	0	N/A	N/A		0	0	0		0	0	N/A	0	0	0	0	0	0	0	1	0	0	0	1	0	0	N/A	0	0	N/A	N/A	N/A	N/A	N/A	N/A	N/A	N/A	N/A	N/A	N/A	N/A	N/A	N/A	N/A
Chr08	61855467	G	C	104		N/A	N/A	N/A	N/A		1	N/A	1		1	0	N/A	0	1	0	1	1	0	1	1	1	0	1	1	1	1	N/A	N/A	N/A	1	N/A	N/A	N/A	N/A	N/A	N/A	N/A	N/A	N/A	N/A	N/A	N/A	N/A	N/A
Chr08	61855517	GC	GCC	108		N/A	N/A	N/A	N/A		0	1	1		0	0	1	0	1	0	1	0	0	1	0	1	N/A	1	0	1	1	N/A	N/A	N/A	N/A	N/A	N/A	N/A	N/A	N/A	N/A	N/A	N/A	N/A	N/A	N/A	N/A	N/A	N/A
Chr08	61856876	A	C	70		N/A	0	N/A	0		0	N/A	0		0	0	0	0	0	0	0	1	0	0	0	0	N/A	0	0	N/A	0	0	N/A	N/A	0	N/A	N/A	N/A	N/A	N/A	N/A	N/A	N/A	N/A	N/A	N/A	N/A	N/A	N/A
Chr08	61856883	A	T	70		N/A	0	N/A	0		0	N/A	0		0	0	0	0	0	0	0	1	0	0	0	0	N/A	0	0	N/A	0	0	N/A	N/A	0	N/A	N/A	N/A	N/A	N/A	N/A	N/A	N/A	N/A	N/A	N/A	N/A	N/A	N/A
Chr08	61856915	A	G	255		N/A	0	N/A	0		1	N/A	0		1	0	N/A	0	0	0	0	0	0	0	1	0	0	0	1	0	0	1	N/A	N/A	1	N/A	N/A	N/A	N/A	N/A	N/A	N/A	N/A	N/A	N/A	N/A	N/A	N/A	N/A
Chr08	61856921	T	C	255		N/A	0	N/A	0		0	N/A	0		0	0	N/A	0	0	0	0	0	0	0	0	0	0	0	0	0	0	0	N/A	N/A	0	N/A	N/A	N/A	N/A	N/A	N/A	N/A	N/A	N/A	N/A	N/A	N/A	N/A	N/A
Chr08	61856935	T	C	139		N/A	0	N/A	0		0	N/A	1		0	0	N/A	0	0	0	0	0	0	0	0	0	0	0	0	0	0	0	N/A	N/A	0	N/A	N/A	N/A	N/A	N/A	N/A	N/A	N/A	N/A	N/A	N/A	N/A	N/A	N/A
Chr08	61856945	TAAAAAAAT	TAAAAAAAAAAAAT,TAAAAAAAAAAAT,TAAAAAAAC	255		N/A	0	N/A	0		1	N/A	N/A		2/2	0	N/A	0	0	0	N/A	N/A	0	0	N/A	0	0	0	N/A	0	0	1	N/A	N/A	N/A	N/A	N/A	N/A	N/A	N/A	N/A	N/A	N/A	N/A	N/A	N/A	N/A	N/A	N/A
Chr08	61856953	T	C	97		N/A	0	N/A	0		0	N/A	1		0	0	N/A	0	0	0	0	1	0	0	0	0	0	0	0	0	0	0	N/A	N/A	0	N/A	N/A	N/A	N/A	N/A	N/A	N/A	N/A	N/A	N/A	N/A	N/A	N/A	N/A
Chr08	61856959	A	G	255		N/A	0	N/A	0		1	N/A	1		1	0	N/A	0	0	0	1	1	0	0	1	0	0	0	1	0	0	1	N/A	N/A	1	N/A	N/A	N/A	N/A	N/A	N/A	N/A	N/A	N/A	N/A	N/A	N/A	N/A	N/A
Chr08	61856972	A	C	255		N/A	N/A	N/A	0		1	N/A	1		1	0	N/A	0	0	0	1	1	0	0	1	0	0	0	1	0	0	1	N/A	N/A	1	N/A	N/A	N/A	N/A	N/A	N/A	N/A	N/A	N/A	N/A	N/A	N/A	N/A	N/A
Chr08	61856991	G	A	70		N/A	N/A	N/A	N/A		0	N/A	0		0	0	N/A	0	0	0	0	1	0	0	0	0	0	0	0	0	0	N/A	N/A	N/A	N/A	N/A	N/A	N/A	N/A	N/A	N/A	N/A	N/A	N/A	N/A	N/A	N/A	N/A	N/A
Chr08	61857065	G	T	255		N/A	0	0	0		0	N/A	0		1	0	0	0	0	0	1	1	0	0	1	0	0	0	1	0	0	N/A	N/A	N/A	1	0	N/A	N/A	N/A	N/A	N/A	N/A	N/A	N/A	N/A	N/A	N/A	N/A	1
Chr08	61857071	TTAAATAAATAAAAAATC	TTAAATAAATAAGAAATC	255		N/A	N/A	N/A	0		0	N/A	0		1	0	0	0	0	0	0	0	0	0	0	0	N/A	0	0	0	N/A	N/A	N/A	N/A	1	N/A	N/A	N/A	N/A	N/A	N/A	N/A	N/A	N/A	N/A	N/A	N/A	N/A	N/A
Chr08	61857105	G	C	70		N/A	0	0	0		0	N/A	0		0	0	0	0	0	0	0	1	0	0	0	0	0	0	0	0	0	N/A	N/A	N/A	0	0	N/A	N/A	N/A	N/A	N/A	N/A	N/A	N/A	N/A	N/A	N/A	N/A	0
Chr08	61857157	T	G	255		0	0	N/A	1		1	N/A	0		1	0	N/A	0	1	0	1	1	0	0	1	0	0	0	1	0	0	N/A	N/A	1	1	N/A	N/A	N/A	N/A	N/A	N/A	N/A	N/A	N/A	N/A	N/A	N/A	N/A	N/A
Chr08	61857174	A	G	174		0	0	N/A	0		0	N/A	0		0	0	0	0	0	0	0	0	0	0	0	0	0	0	0	0	0	N/A	N/A	0	0	N/A	N/A	N/A	N/A	N/A	N/A	N/A	N/A	N/A	N/A	N/A	N/A	N/A	N/A
Chr08	61857177	T	C	255		0	0	N/A	0		0	N/A	0		1	0	0	0	0	0	0	0	0	0	0	0	0	0	0	0	0	N/A	N/A	N/A	1	N/A	N/A	N/A	N/A	N/A	N/A	N/A	N/A	N/A	N/A	N/A	N/A	N/A	N/A
Chr08	61857179	G	A	255		0	0	N/A	0		0	N/A	0		1	0	0	0	0	0	0	0	0	0	0	0	0	0	0	0	0	N/A	N/A	N/A	1	N/A	N/A	N/A	N/A	N/A	N/A	N/A	N/A	N/A	N/A	N/A	N/A	N/A	N/A
Chr08	61857217	G	A	255		0	0	N/A	0		0	0	0		1	0	0	0	0	0	0	0	0	0	0	0	0	0	0	0	0	N/A	N/A	N/A	1	N/A	N/A	N/A	N/A	N/A	N/A	N/A	N/A	N/A	N/A	N/A	N/A	N/A	N/A
Chr08	61857221	G	A	255		1	1	N/A	1		1	1	0		1	0	1	0	1	0	1	1	0	1	1	1	0	1	1	1	1	N/A	N/A	1	1	N/A	N/A	N/A	N/A	N/A	N/A	N/A	N/A	N/A	N/A	N/A	N/A	N/A	N/A
Chr08	61857230	C	A	255		0	0	N/A	0		0	0	0		1	0	0	0	0	0	0	0	0	0	0	0	N/A	0	0	0	0	N/A	N/A	N/A	1	N/A	N/A	N/A	N/A	N/A	N/A	N/A	N/A	N/A	N/A	N/A	N/A	N/A	N/A
Chr08	61857241	A	G	70		0	0	N/A	0		N/A	N/A	0		0	0	0	0	0	0	N/A	0	0	0	N/A	0	N/A	0	N/A	0	0	N/A	N/A	0	0	N/A	N/A	N/A	N/A	N/A	N/A	N/A	N/A	N/A	N/A	N/A	N/A	N/A	N/A
Chr08	61857725	T	A	255		0	0	N/A	0		0	N/A	0		0	0	N/A	0	0	0	0	0	0	1	N/A	0	0	1	0	1	1	N/A	N/A	N/A	0	N/A	N/A	N/A	N/A	N/A	0	N/A	N/A	N/A	N/A	N/A	N/A	N/A	N/A
Chr08	61857778	C	G	104		0	0	N/A	0		0	N/A	0		0	0	0	0	0	0	0	1	0	0	0	0	0	0	0	0	0	N/A	N/A	N/A	0	N/A	N/A	N/A	N/A	N/A	0	N/A	N/A	N/A	N/A	N/A	N/A	N/A	N/A
Chr08	61857779	C	G	104		0	0	N/A	0		0	N/A	0		0	0	0	0	0	0	0	1	0	0	0	0	0	0	0	0	0	N/A	N/A	N/A	0	N/A	N/A	N/A	N/A	N/A	0	N/A	N/A	N/A	N/A	N/A	N/A	N/A	N/A
Chr08	61857791	A	T	104		1	1	N/A	0		0	0	0		0	0	1	0	0	0	0	0	0	0	0	1	0	0	0	0	0	N/A	N/A	N/A	0	N/A	N/A	N/A	N/A	N/A	0	N/A	N/A	N/A	N/A	N/A	N/A	N/A	N/A
Chr08	61857810	T	G	174		N/A	N/A	N/A	N/A		1	N/A	1		0	0	1	0	1	0	1	1	0	1	1	1	0	1	1	1	1	N/A	N/A	N/A	N/A	N/A	N/A	N/A	N/A	N/A	N/A	N/A	N/A	N/A	N/A	N/A	N/A	N/A	N/A
Chr08	61857909	C	A	154		N/A	N/A	N/A	N/A		0	N/A	1		0	0	0	0	0	0	HET	1	0	1	1	0	0	1	1	1	1	N/A	N/A	N/A	N/A	N/A	N/A	N/A	N/A	N/A	N/A	N/A	N/A	N/A	N/A	N/A	N/A	N/A	N/A
Chr08	61858265	A	T	82		N/A	N/A	N/A	N/A		0	N/A	0		0	0	0	0	1	0	0	1	0	0	0	0	0	0	0	0	0	N/A	N/A	N/A	N/A	N/A	N/A	N/A	N/A	N/A	N/A	N/A	N/A	N/A	N/A	N/A	N/A	N/A	N/A
Chr08	61858410	T	A	70		N/A	0	N/A	N/A		0	0	0		0	0	N/A	0	0	0	0	0	0	0	0	0	0	0	0	0	0	N/A	N/A	N/A	0	N/A	N/A	N/A	N/A	N/A	N/A	N/A	N/A	N/A	N/A	N/A	N/A	N/A	N/A
Chr08	61858425	T	A	70		N/A	0	N/A	N/A		0	0	0		0	0	N/A	0	0	0	0	0	0	0	0	0	0	0	0	0	0	N/A	N/A	N/A	0	N/A	N/A	N/A	N/A	N/A	N/A	N/A	N/A	N/A	N/A	N/A	N/A	N/A	N/A
Chr08	61858486	GAAAAAAAGAGAAAAAAAAAAG	GAAAAAAAGAAAAAAAAAAG	161		N/A	N/A	N/A	0		1	0	0		0	0	N/A	0	0	0	1	0	0	0	1	0	0	N/A	1	0	0	N/A	N/A	N/A	N/A	N/A	N/A	N/A	N/A	N/A	N/A	N/A	N/A	N/A	N/A	N/A	N/A	N/A	N/A
Chr08	61858560	C	T	139		N/A	N/A	N/A	0		0	0	0		0	0	0	0	0	0	0	0	0	0	1	0	0	0	1	0	0	N/A	N/A	0	N/A	N/A	N/A	N/A	N/A	N/A	N/A	N/A	N/A	N/A	N/A	N/A	N/A	N/A	N/A
Chr08	61858570	T	C	139		N/A	0	N/A	0		0	0	0		0	0	0	0	0	0	0	0	0	0	1	0	0	0	1	0	0	N/A	N/A	0	N/A	N/A	N/A	N/A	N/A	N/A	N/A	N/A	N/A	N/A	N/A	N/A	N/A	N/A	N/A
Chr08	61858571	A	C	255		N/A	1	N/A	0		0	0	0		0	0	1	0	0	0	0	0	0	0	0	1	0	0	0	0	0	N/A	N/A	0	N/A	N/A	N/A	N/A	N/A	N/A	N/A	N/A	N/A	N/A	N/A	N/A	N/A	N/A	N/A
Chr08	61858579	AA	AATA	111		N/A	0	N/A	1		1	N/A	1		0	0	N/A	0	1	0	1	0	0	1	0	0	0	1	0	1	1	N/A	N/A	N/A	N/A	N/A	N/A	N/A	N/A	N/A	N/A	N/A	N/A	N/A	N/A	N/A	N/A	N/A	N/A
Chr08	61858597	A	G	70		N/A	0	N/A	0		0	0	0		0	0	0	0	0	0	0	0	0	0	0	0	0	0	0	0	0	N/A	N/A	0	N/A	N/A	N/A	N/A	N/A	N/A	N/A	N/A	N/A	N/A	N/A	N/A	N/A	N/A	N/A
Chr08	61858691	A	T	255		0	0	0	0		0	0	0		0	0	N/A	0	0	0	0	1	0	0	0	0	N/A	0	0	0	0	0	0	0	0	0	0	0	0	0	0	0	0	0	0	0	0	0	0
Chr08	61858712	C	T	255		0	0	0	0		0	0	0		0	0	N/A	0	0	0	0	0	0	0	0	0	N/A	0	0	0	0	0	0	0	0	0	0	0	1	0	0	1	1	0	1	0	0	1	0
Chr08	61858761	GCA	GA,GAA,GAG	255		N/A	N/A	N/A	N/A		0	0	0		0	0	N/A	0	0	0	0	0	0	0	0	0	0	0	0	0	0	N/A	N/A	N/A	N/A	N/A	N/A	N/A	N/A	N/A	N/A	N/A	N/A	N/A	N/A	N/A	N/A	N/A	N/A
Chr08	61858762	C	A	255		0	0	0	0		0	0	0		0	0	N/A	0	0	0	0	0	0	0	0	0	0	0	0	0	0	0	0	0	0	N/A	N/A	0	N/A	N/A	HET	N/A	0	N/A	N/A	0	0	N/A	1
Chr08	61858763	A	G	255		0	0	0	0		0	0	0		0	0	N/A	0	0	0	0	0	0	0	0	0	0	0	0	0	0	0	0	0	0	N/A	N/A	0	N/A	N/A	0	N/A	0	0	N/A	0	0	N/A	0
Chr08	61858764	G	A	255		0	0	0	0		0	0	0		0	0	N/A	0	0	0	0	0	0	0	0	0	0	0	0	0	0	0	0	0	0	N/A	N/A	0	N/A	N/A	0	N/A	0	0	N/A	0	0	N/A	0
Chr08	61858781	C	T	255		1	1	0	0		0	0	0		0	0	1	0	0	0	0	0	0	0	0	1	0	0	0	0	0	0	N/A	0	0	N/A	N/A	0	N/A	N/A	0	N/A	0	0	N/A	0	0	N/A	0
Chr08	61858793	G	T	255		0	0	0	0		1	0	0		0	0	0	0	0	0	N/A	1	0	0	0	0	0	0	0	0	0	1	0	0	0	N/A	N/A	0	N/A	N/A	0	N/A	0	0	N/A	0	0	N/A	0
Chr08	61858904	T	C	255		0	0	N/A	1		0	0	1		0	0	N/A	0	1	0	0	0	0	0	0	0	N/A	0	0	0	0	N/A	0	1	0	0	N/A	0	0	N/A	0	N/A	0	N/A	0	0	0	N/A	0
Chr08	61858906	G	A	255		0	0	N/A	1		1	0	1		0	0	N/A	0	1	0	1	1	0	0	0	0	N/A	0	0	0	0	1	0	1	0	0	N/A	0	0	N/A	0	N/A	0	N/A	0	0	0	N/A	0
Chr08	61858928	T	C	255		0	0	N/A	0		1	0	0		0	0	0	0	0	0	HET	0	0	0	0	0	N/A	0	0	0	0	1	0	0	0	0	N/A	0	0	N/A	0	N/A	0	N/A	0	0	0	N/A	0
Chr08	61858946	G	A	255		0	0	N/A	0		0	0	0		0	0	0	0	0	0	0	1	0	0	N/A	0	N/A	0	0	0	0	0	0	0	0	1	N/A	0	0	N/A	0	N/A	0	N/A	0	0	0	N/A	0
Chr08	61858958	C	T	255		0	0	N/A	0		0	0	0		0	0	0	0	0	0	0	0	0	0	N/A	0	N/A	0	1	0	0	0	0	0	0	0	N/A	0	0	N/A	0	N/A	N/A	N/A	0	0	0	N/A	0
Chr08	61859034	A	G	255		0	N/A	N/A	N/A		1	N/A	1		0	0	N/A	0	1	0	HET	0	0	1	0	0	0	1	0	N/A	1	N/A	N/A	N/A	0	N/A	N/A	N/A	N/A	N/A	N/A	N/A	N/A	N/A	N/A	N/A	N/A	N/A	N/A
Chr08	61859039	GCC	GC,GTC	255		0	N/A	N/A	N/A		2/2	N/A	1		0	0	N/A	0	1	0	N/A	0	0	2/2	0	0	0	2/2	0	2/2	2/2	N/A	N/A	N/A	0	N/A	N/A	N/A	N/A	N/A	N/A	N/A	N/A	N/A	N/A	N/A	N/A	N/A	N/A
Chr08	61859040	C	T	255		0	N/A	N/A	N/A		1	N/A	N/A		0	0	N/A	0	N/A	0	HET	0	0	1	0	0	0	1	0	N/A	1	N/A	N/A	N/A	0	N/A	N/A	N/A	N/A	N/A	N/A	N/A	N/A	N/A	N/A	N/A	N/A	N/A	N/A
Chr08	61859057	A	C	255		0	N/A	N/A	N/A		0	N/A	0		0	0	N/A	0	0	0	0	0	0	0	N/A	0	0	0	0	0	0	N/A	N/A	N/A	0	N/A	N/A	N/A	N/A	N/A	N/A	N/A	N/A	N/A	N/A	N/A	N/A	N/A	N/A
Chr08	61859068	T	C	255		0	N/A	N/A	N/A		0	N/A	1		0	0	N/A	0	1	0	0	0	0	0	N/A	0	0	0	0	0	0	N/A	N/A	N/A	0	N/A	N/A	N/A	N/A	N/A	N/A	N/A	N/A	N/A	N/A	N/A	N/A	N/A	N/A
Chr08	61859110	C	A	104		N/A	N/A	N/A	N/A		0	N/A	0		0	0	N/A	0	0	0	0	1	0	1	N/A	1	0	1	0	1	N/A	N/A	N/A	N/A	N/A	N/A	N/A	N/A	N/A	N/A	N/A	N/A	N/A	N/A	N/A	N/A	N/A	N/A	N/A
Chr08	61859111	T	A	104		N/A	N/A	N/A	N/A		0	N/A	0		0	0	N/A	0	0	0	0	0	0	0	N/A	0	0	0	0	0	N/A	N/A	N/A	N/A	N/A	N/A	N/A	N/A	N/A	N/A	N/A	N/A	N/A	N/A	N/A	N/A	N/A	N/A	N/A
Chr08	61859485	CA	CAA	120		N/A	N/A	N/A	N/A		0	N/A	1		0	0	N/A	0	1	0	0	0	0	0	0	1	0	0	0	0	0	N/A	N/A	N/A	0	N/A	N/A	N/A	N/A	N/A	N/A	N/A	N/A	N/A	N/A	N/A	N/A	N/A	N/A
Chr08	61859507	C	T	255		N/A	N/A	N/A	N/A		0	N/A	1		0	0	0	0	1	0	0	0	0	0	0	0	0	0	0	0	0	N/A	N/A	1	0	N/A	N/A	N/A	N/A	N/A	N/A	N/A	N/A	N/A	N/A	N/A	N/A	N/A	N/A
Chr08	61859547	A	T	255		0	N/A	N/A	N/A		0	0	0		0	0	0	0	0	0	0	0	0	0	1	0	0	0	N/A	0	0	N/A	N/A	0	0	N/A	N/A	N/A	N/A	N/A	N/A	N/A	N/A	N/A	N/A	N/A	N/A	N/A	N/A
Chr08	61859551	A	T	255		0	N/A	N/A	N/A		0	0	0		0	0	0	0	0	0	0	0	0	0	1	0	0	0	N/A	0	0	N/A	N/A	0	0	N/A	N/A	N/A	N/A	N/A	N/A	N/A	N/A	N/A	N/A	N/A	N/A	N/A	N/A
Chr08	61859566	G	T	255		0	N/A	N/A	N/A		0	0	0		0	0	0	0	0	0	0	0	0	0	1	0	0	0	N/A	0	0	N/A	N/A	0	0	N/A	N/A	N/A	N/A	N/A	N/A	N/A	N/A	N/A	N/A	N/A	N/A	N/A	N/A
Chr08	61859569	T	C	255		0	N/A	N/A	N/A		0	0	0		0	0	0	0	0	0	0	0	0	0	1	0	0	0	N/A	0	0	N/A	N/A	0	0	N/A	N/A	N/A	N/A	N/A	N/A	N/A	N/A	N/A	N/A	N/A	N/A	N/A	N/A
Chr08	61867236	A	G	157		N/A	N/A	N/A	N/A		HET	N/A	0		0	0	N/A	0	N/A	0	N/A	N/A	0	N/A	N/A	N/A	0	N/A	HET	N/A	N/A	N/A	N/A	N/A	N/A	N/A	N/A	N/A	N/A	N/A	N/A	N/A	N/A	N/A	N/A	N/A	N/A	N/A	N/A
Chr08	61868561	C	T	139		N/A	N/A	N/A	N/A		N/A	N/A	0		0	0	N/A	0	1	0	N/A	N/A	0	1	N/A	N/A	0	1	N/A	1	1	N/A	N/A	N/A	0	N/A	N/A	N/A	N/A	N/A	N/A	N/A	N/A	N/A	N/A	N/A	N/A	N/A	N/A
Chr08	61868569	C	T	139		N/A	N/A	N/A	N/A		N/A	N/A	0		0	0	N/A	0	1	0	N/A	N/A	0	1	N/A	N/A	0	1	N/A	1	1	N/A	N/A	N/A	0	N/A	N/A	N/A	N/A	N/A	N/A	N/A	N/A	N/A	N/A	N/A	N/A	N/A	N/A
Chr08	61868577	CAA	CA	80		N/A	N/A	N/A	N/A		N/A	N/A	0		0	0	N/A	0	1	0	N/A	N/A	0	1	N/A	N/A	N/A	1	N/A	1	1	N/A	N/A	N/A	N/A	N/A	N/A	N/A	N/A	N/A	N/A	N/A	N/A	N/A	N/A	N/A	N/A	N/A	N/A
Chr08	61868593	G	A	139		N/A	N/A	N/A	N/A		N/A	N/A	0		0	0	N/A	0	1	0	N/A	N/A	0	1	N/A	1	N/A	1	N/A	1	1	N/A	N/A	N/A	0	N/A	N/A	N/A	N/A	N/A	N/A	N/A	N/A	N/A	N/A	N/A	N/A	N/A	N/A
Chr08	61868604	T	C	139		N/A	N/A	N/A	N/A		N/A	1	1		0	0	N/A	0	1	0	N/A	N/A	0	1	N/A	1	N/A	1	N/A	1	1	N/A	N/A	N/A	0	N/A	N/A	N/A	N/A	N/A	N/A	N/A	N/A	N/A	N/A	N/A	N/A	N/A	N/A
Chr08	61868610	C	T	136		N/A	N/A	N/A	N/A		N/A	1	0		0	0	N/A	0	1	N/A	N/A	N/A	0	1	N/A	0	N/A	1	N/A	1	1	N/A	N/A	N/A	0	N/A	N/A	N/A	N/A	N/A	N/A	N/A	N/A	N/A	N/A	N/A	N/A	N/A	N/A
Chr08	61868627	G	A	139		N/A	N/A	N/A	N/A		N/A	1	0		0	0	N/A	0	1	N/A	N/A	N/A	0	1	N/A	0	N/A	1	N/A	1	N/A	N/A	N/A	N/A	0	N/A	N/A	N/A	N/A	N/A	N/A	N/A	N/A	N/A	N/A	N/A	N/A	N/A	N/A
Chr08	61868645	A	G	136		N/A	N/A	N/A	N/A		N/A	1	0		0	0	N/A	0	1	0	N/A	N/A	0	1	N/A	1	N/A	1	N/A	1	N/A	N/A	N/A	N/A	0	N/A	N/A	N/A	N/A	N/A	N/A	N/A	N/A	N/A	N/A	N/A	N/A	N/A	N/A
Chr08	61868653	A	G	136		N/A	N/A	N/A	N/A		N/A	1	0		0	0	N/A	0	1	0	N/A	N/A	0	1	N/A	1	0	1	N/A	1	1	N/A	N/A	N/A	0	N/A	N/A	N/A	N/A	N/A	N/A	N/A	N/A	N/A	N/A	N/A	N/A	N/A	N/A
Chr08	61868660	C	T	136		N/A	N/A	N/A	N/A		N/A	1	0		0	0	N/A	0	1	0	N/A	N/A	0	1	N/A	0	0	1	N/A	1	N/A	N/A	N/A	N/A	0	N/A	N/A	N/A	N/A	N/A	N/A	N/A	N/A	N/A	N/A	N/A	N/A	N/A	N/A
Chr08	61869519	A	G	255		N/A	N/A	N/A	N/A		1	1	0		0	0	N/A	0	1	0	1	N/A	0	1	1	1	N/A	1	1	1	1	N/A	N/A	N/A	0	N/A	0	N/A	N/A	N/A	N/A	N/A	N/A	N/A	N/A	N/A	N/A	N/A	N/A
Chr08	61869595	G	T	255		0	0	N/A	0		1	0	0		0	0	0	0	0	N/A	1	0	0	0	1	0	N/A	N/A	1	0	0	1	0	0	0	0	N/A	0	0	N/A	0	N/A	N/A	0	N/A	0	N/A	N/A	0
Chr08	61869596	T	G	255		0	0	N/A	0		0	0	0		0	0	0	0	0	N/A	0	0	0	0	0	0	N/A	N/A	0	0	0	0	0	0	0	0	N/A	0	0	N/A	0	N/A	N/A	0	N/A	0	N/A	N/A	0
Chr08	61869608	C	T	255		1	1	N/A	1		0	1	0		0	0	1	0	1	N/A	0	N/A	0	1	0	1	N/A	1	0	1	1	0	1	N/A	0	1	N/A	0	1	N/A	0	N/A	N/A	0	N/A	0	N/A	N/A	0
Chr08	61869615	G	T	255		0	0	N/A	0		0	0	0		0	0	0	0	0	N/A	0	1	0	0	0	0	N/A	0	0	0	0	0	0	0	0	0	N/A	0	0	N/A	0	N/A	N/A	0	N/A	0	N/A	N/A	0
Chr08	61869624	A	G	174		0	0	N/A	0		1	0	0		0	0	0	0	0	N/A	0	N/A	0	0	0	0	N/A	0	0	0	0	1	0	0	0	0	N/A	0	0	N/A	0	N/A	N/A	0	N/A	0	N/A	N/A	0
Chr08	61869654	G	A	70		N/A	0	N/A	0		0	0	0		0	0	N/A	0	0	N/A	0	0	0	0	0	0	N/A	0	0	0	0	0	0	0	0	0	N/A	0	0	N/A	0	N/A	0	0	N/A	0	N/A	N/A	0
Chr08	61869664	AGTGAAGGTGGTGGTGATGGTGT	AGTGAAGGTGGTGGCGATGGTGT	255		1	1	N/A	1		0	N/A	0		0	0	N/A	0	1	N/A	0	N/A	0	1	0	1	N/A	1	0	1	1	0	1	1	0	1	N/A	N/A	N/A	N/A	N/A	N/A	N/A	N/A	N/A	N/A	N/A	N/A	N/A
Chr08	61869706	C	T	70		0	0	0	0		0	0	0		0	0	N/A	0	0	0	0	0	0	0	0	0	0	0	0	0	0	0	0	0	0	0	N/A	N/A	0	N/A	N/A	0	0	0	N/A	N/A	0	N/A	0
Chr08	61869726	G	A	255		1	1	N/A	1		1	1	0		0	0	N/A	0	1	0	1	1	0	1	1	1	0	1	1	1	1	1	1	1	0	N/A	N/A	N/A	1	N/A	N/A	1	N/A	0	N/A	N/A	0	N/A	0
Chr08	61869727	T	C	255		1	1	1	1		1	1	0		0	0	N/A	0	1	0	1	1	0	1	1	1	N/A	1	1	1	1	1	1	1	0	N/A	N/A	N/A	1	N/A	N/A	1	N/A	0	N/A	N/A	0	N/A	0
Chr08	61869804	A	T	94		N/A	N/A	N/A	N/A		0	1	0		0	0	1	0	1	0	0	1	0	1	0	1	0	1	0	1	1	N/A	N/A	N/A	N/A	N/A	N/A	N/A	N/A	N/A	N/A	N/A	N/A	N/A	N/A	N/A	N/A	N/A	N/A
Chr08	61869808	A	C	91		N/A	N/A	N/A	N/A		0	1	0		0	0	1	0	1	0	0	0	0	1	0	1	0	1	0	1	1	N/A	N/A	N/A	N/A	N/A	N/A	N/A	N/A	N/A	N/A	N/A	N/A	N/A	N/A	N/A	N/A	N/A	N/A
Chr08	61869866	G	T	85		N/A	N/A	N/A	N/A		1	1	0		0	0	1	0	1	0	1	1	0	1	1	1	0	1	1	1	1	N/A	N/A	N/A	N/A	N/A	N/A	N/A	N/A	N/A	N/A	N/A	N/A	N/A	N/A	N/A	N/A	N/A	N/A
Chr08	61869892	A	T	97		N/A	N/A	N/A	N/A		1	N/A	0		0	0	1	0	1	0	1	0	0	1	1	1	0	1	1	1	1	N/A	N/A	N/A	N/A	N/A	N/A	N/A	N/A	N/A	N/A	N/A	N/A	N/A	N/A	N/A	N/A	N/A	N/A
Chr08	61870384	T	C	112		N/A	N/A	N/A	N/A		1	0	0		0	0	0	0	0	0	1	1	0	0	1	0	0	0	1	0	0	N/A	N/A	N/A	N/A	N/A	N/A	N/A	N/A	N/A	N/A	N/A	N/A	N/A	N/A	N/A	N/A	N/A	N/A
Chr08	61870387	T	C	122		N/A	N/A	N/A	N/A		0	1	0		0	0	1	0	1	0	0	0	0	1	N/A	1	0	1	0	1	1	N/A	N/A	N/A	N/A	N/A	N/A	N/A	N/A	N/A	N/A	N/A	N/A	N/A	N/A	N/A	N/A	N/A	N/A
Chr08	61870404	G	A	139		N/A	N/A	N/A	N/A		0	N/A	0		0	0	N/A	0	1	0	0	0	0	1	0	1	0	1	0	1	1	N/A	N/A	N/A	N/A	N/A	N/A	N/A	N/A	N/A	N/A	N/A	N/A	N/A	N/A	N/A	N/A	N/A	N/A
Chr08	61870557	C	G	139		N/A	N/A	N/A	N/A		0	N/A	0		0	0	1	0	1	0	0	1	0	1	0	1	N/A	1	0	1	1	N/A	N/A	N/A	N/A	N/A	N/A	N/A	N/A	N/A	N/A	N/A	N/A	N/A	N/A	N/A	N/A	N/A	N/A
Chr08	61870870	C	T	139		N/A	N/A	N/A	N/A		0	1	0		0	0	1	0	1	0	0	0	0	1	0	1	0	1	0	N/A	1	N/A	N/A	N/A	N/A	N/A	N/A	N/A	N/A	N/A	N/A	N/A	N/A	N/A	N/A	N/A	N/A	N/A	N/A
Chr08	61870895	C	T	139		N/A	N/A	N/A	1		1	1	0		0	0	1	0	1	0	1	1	0	1	1	1	0	1	1	N/A	1	N/A	N/A	N/A	N/A	N/A	N/A	N/A	N/A	N/A	N/A	N/A	N/A	N/A	N/A	N/A	N/A	N/A	N/A
Chr08	61870937	T	G	174		N/A	N/A	N/A	1		1	1	0		0	0	N/A	0	1	0	1	1	0	1	1	1	0	1	1	1	1	N/A	N/A	N/A	N/A	N/A	N/A	N/A	N/A	N/A	N/A	N/A	N/A	N/A	N/A	N/A	N/A	N/A	N/A
Chr08	61870949	C	A,G	174		N/A	N/A	N/A	2/2		1	N/A	0		0	0	1	0	2/2	0	1	1	0	2/2	1	1	0	2/2	1	N/A	2/2	N/A	N/A	N/A	N/A	N/A	N/A	N/A	N/A	N/A	N/A	N/A	N/A	N/A	N/A	N/A	N/A	N/A	N/A
Chr08	61870969	A	T	255		0	0	0	0		0	1	0		0	0	0	0	0	0	0	0	0	1	0	0	0	1	0	N/A	1	0	N/A	0	0	1	0	0	0	0	0	0	0	0	0	0	0	0	0
Chr08	61870999	T	A	255		0	0	0	0		0	1	0		0	0	0	0	0	0	0	0	0	1	0	0	0	1	0	1	1	0	0	0	0	1	0	0	0	0	0	0	0	0	0	0	0	0	0
Chr08	61871039	C	T	255		0	0	1	1		0	0	0		0	0	0	0	1	0	0	0	0	0	0	0	0	0	0	0	0	0	0	N/A	0	0	0	0	0	N/A	0	0	0	0	0	0	0	0	0
Chr08	61871256	A	T	139		N/A	N/A	N/A	N/A		0	N/A	0		N/A	0	0	0	1	0	0	0	0	1	0	0	0	1	0	1	1	N/A	N/A	N/A	N/A	N/A	N/A	N/A	N/A	N/A	N/A	N/A	N/A	N/A	N/A	N/A	N/A	N/A	N/A
Chr08	61871290	T	C	70		N/A	N/A	N/A	N/A		0	N/A	0		0	0	0	0	0	0	0	0	0	0	0	0	0	0	0	0	0	N/A	N/A	N/A	N/A	N/A	N/A	N/A	N/A	N/A	N/A	N/A	N/A	N/A	N/A	N/A	N/A	N/A	N/A
Chr08	61871310	T	A	97		N/A	N/A	N/A	N/A		1	N/A	0		0	0	N/A	0	0	0	1	0	0	0	1	0	0	0	1	0	0	N/A	N/A	N/A	N/A	N/A	N/A	N/A	N/A	N/A	N/A	N/A	N/A	N/A	N/A	N/A	N/A	N/A	N/A
Chr08	61871643	T	C	98		N/A	N/A	N/A	N/A		1	0	0		0	0	N/A	0	0	0	1	0	0	0	1	1	0	0	1	0	0	N/A	N/A	N/A	N/A	N/A	N/A	N/A	N/A	N/A	N/A	N/A	N/A	N/A	N/A	N/A	N/A	N/A	N/A
Chr08	61871656	T	G	109		N/A	N/A	N/A	N/A		1	1	1		0	0	N/A	0	1	0	1	1	0	1	1	1	0	1	1	1	1	N/A	N/A	N/A	N/A	N/A	N/A	N/A	N/A	N/A	N/A	N/A	N/A	N/A	N/A	N/A	N/A	N/A	N/A
Chr08	61871657	T	G	109		N/A	N/A	N/A	N/A		1	1	1		0	0	N/A	0	1	0	1	1	0	1	1	1	0	1	1	1	1	N/A	N/A	N/A	N/A	N/A	N/A	N/A	N/A	N/A	N/A	N/A	N/A	N/A	N/A	N/A	N/A	N/A	N/A
Chr08	61871670	G	T	87		N/A	N/A	N/A	N/A		0	0	0		0	0	N/A	0	0	0	0	0	0	0	0	1	0	0	0	0	0	N/A	N/A	N/A	N/A	N/A	N/A	N/A	N/A	N/A	N/A	N/A	N/A	N/A	N/A	N/A	N/A	N/A	N/A
Chr08	61871749	C	T	104		N/A	N/A	N/A	N/A		1	N/A	0		0	0	N/A	0	0	0	1	1	0	0	1	1	0	0	1	0	0	N/A	N/A	N/A	N/A	N/A	N/A	N/A	N/A	N/A	N/A	N/A	N/A	N/A	N/A	N/A	N/A	N/A	N/A
Chr08	61871769	A	G	255		N/A	1	N/A	N/A		1	N/A	0		0	0	N/A	0	0	0	1	1	0	0	1	1	0	0	1	0	0	N/A	N/A	N/A	N/A	0	N/A	N/A	N/A	N/A	N/A	N/A	N/A	N/A	N/A	N/A	N/A	N/A	N/A
Chr08	61871818	G	C,T	255		N/A	1	N/A	N/A		2/2	0	0		0	0	1	0	0	0	2/2	2/2	0	0	2/2	1	0	0	2/2	0	0	N/A	N/A	N/A	N/A	0	N/A	N/A	N/A	N/A	N/A	N/A	N/A	N/A	N/A	N/A	N/A	N/A	N/A
Chr08	61871945	A	T	114		N/A	N/A	N/A	N/A		1	N/A	0		0	0	N/A	0	0	0	1	0	0	0	1	1	N/A	0	1	0	0	N/A	N/A	N/A	N/A	N/A	N/A	N/A	N/A	N/A	N/A	N/A	N/A	N/A	N/A	N/A	N/A	N/A	N/A
Chr08	61871960	A	T	85		N/A	N/A	N/A	N/A		1	N/A	0		0	0	N/A	0	0	0	1	0	0	0	1	0	0	0	1	0	0	N/A	0	N/A	N/A	N/A	N/A	N/A	N/A	N/A	N/A	N/A	N/A	N/A	N/A	N/A	N/A	N/A	N/A
Chr08	61871964	TAAAAAAAAAATTAAATTC	TAAAAAAAAAATTAAATGC,TAAAAAAAAATTAAATGC,TAAAAAAAAATTAAATTC	106		N/A	N/A	N/A	N/A		2/2	N/A	0		0	0	N/A	0	3/3	0	2/2	N/A	0	3/3	N/A	2/2	0	3/3	2/2	3/3	3/3	N/A	2/2	N/A	N/A	N/A	N/A	N/A	N/A	N/A	N/A	N/A	N/A	N/A	N/A	N/A	N/A	N/A	N/A
Chr08	61871981	T	G	105		N/A	1	N/A	N/A		1	N/A	0		0	0	N/A	0	0	0	1	1	0	0	N/A	1	0	0	1	0	0	N/A	1	N/A	N/A	N/A	N/A	N/A	N/A	N/A	N/A	N/A	N/A	N/A	N/A	N/A	N/A	N/A	N/A
Chr08	61871991	G	A	104		N/A	0	N/A	N/A		N/A	N/A	0		0	0	N/A	0	0	0	1	0	0	0	1	0	0	0	1	0	0	N/A	0	N/A	N/A	N/A	N/A	N/A	N/A	N/A	N/A	N/A	N/A	N/A	N/A	N/A	N/A	N/A	N/A
Chr08	61872001	TCA	TA	120		N/A	N/A	N/A	N/A		N/A	N/A	0		0	0	N/A	0	0	0	1	1	0	0	1	1	0	0	1	N/A	0	N/A	N/A	N/A	N/A	N/A	N/A	N/A	N/A	N/A	N/A	N/A	N/A	N/A	N/A	N/A	N/A	N/A	N/A
Chr08	61872024	A	G	255		N/A	1	N/A	N/A		1	N/A	0		0	0	1	0	0	0	1	0	0	0	1	1	0	0	1	0	0	N/A	1	N/A	N/A	N/A	N/A	N/A	N/A	N/A	N/A	N/A	N/A	N/A	N/A	N/A	N/A	N/A	N/A
Chr08	61872043	C	T	255		N/A	1	N/A	N/A		1	N/A	0		0	0	1	0	0	0	1	1	0	0	1	1	0	0	1	0	0	N/A	1	N/A	N/A	N/A	N/A	N/A	N/A	N/A	N/A	N/A	N/A	N/A	N/A	N/A	N/A	N/A	N/A
Chr08	61872044	A	G	255		N/A	1	N/A	N/A		1	N/A	0		0	0	1	0	0	0	1	0	0	0	1	1	0	0	1	0	0	N/A	1	N/A	N/A	N/A	N/A	N/A	N/A	N/A	N/A	N/A	N/A	N/A	N/A	N/A	N/A	N/A	N/A
Chr08	61872123	A	T	255		N/A	N/A	N/A	N/A		0	1	0		0	0	0	0	1	0	0	0	0	1	0	0	0	1	0	1	1	N/A	N/A	N/A	0	1	N/A	N/A	N/A	N/A	N/A	N/A	N/A	N/A	N/A	N/A	N/A	N/A	N/A
Chr08	61872162	A	C	139		N/A	N/A	N/A	N/A		1	0	0		0	0	1	0	0	0	1	1	0	0	1	1	0	0	1	0	0	N/A	N/A	N/A	0	0	N/A	N/A	N/A	N/A	N/A	N/A	N/A	N/A	N/A	N/A	N/A	N/A	N/A
Chr08	61872194	G	C	139		N/A	N/A	N/A	N/A		1	N/A	0		0	0	1	0	0	0	1	N/A	0	0	1	1	0	0	1	0	0	N/A	N/A	N/A	0	0	N/A	N/A	N/A	N/A	N/A	N/A	N/A	N/A	N/A	N/A	N/A	N/A	N/A
Chr08	61872204	G	A	255		N/A	N/A	N/A	N/A		1	N/A	1		0	0	1	0	1	0	1	N/A	0	1	1	1	N/A	1	1	1	1	N/A	N/A	N/A	0	1	N/A	N/A	N/A	N/A	N/A	N/A	N/A	N/A	N/A	N/A	N/A	N/A	N/A
Chr08	61872431	T	G	255		N/A	N/A	N/A	N/A		0	N/A	0		0	0	0	0	1	0	0	0	0	1	0	0	0	1	0	1	1	N/A	N/A	N/A	N/A	N/A	N/A	N/A	N/A	N/A	N/A	N/A	N/A	N/A	N/A	N/A	N/A	N/A	N/A
Chr08	61872536	A	G	255		N/A	N/A	N/A	N/A		0	N/A	0		0	0	1	0	0	0	0	N/A	0	0	0	1	0	0	0	0	0	N/A	N/A	N/A	N/A	N/A	N/A	N/A	N/A	N/A	N/A	N/A	N/A	N/A	N/A	N/A	N/A	N/A	N/A
Chr08	61872584	C	T	255		N/A	0	N/A	N/A		0	N/A	0		0	0	0	0	1	0	0	0	0	0	0	0	0	0	0	0	0	N/A	N/A	N/A	0	N/A	N/A	N/A	N/A	N/A	N/A	N/A	0	N/A	N/A	N/A	N/A	N/A	N/A
Chr08	61872596	T	G	139		N/A	0	N/A	N/A		0	N/A	0		0	0	0	0	0	0	0	0	0	0	0	0	0	0	0	0	0	N/A	N/A	N/A	0	N/A	N/A	N/A	N/A	N/A	N/A	N/A	0	N/A	N/A	N/A	N/A	N/A	N/A
Chr08	61872673	G	A	70		N/A	N/A	N/A	N/A		0	N/A	0		0	0	0	0	0	0	0	0	0	0	0	0	0	0	0	0	0	0	N/A	0	0	0	0	N/A	N/A	N/A	N/A	N/A	0	N/A	N/A	N/A	N/A	N/A	N/A
Chr08	61872697	T	G	255		N/A	0	N/A	N/A		0	N/A	1		0	0	0	0	1	0	0	1	0	1	0	0	0	1	0	1	1	0	N/A	1	0	1	N/A	N/A	N/A	N/A	N/A	N/A	0	N/A	N/A	N/A	N/A	N/A	N/A
Chr08	61872700	GTA	GA	255		N/A	0	N/A	N/A		0	N/A	0		0	0	0	0	0	N/A	0	0	N/A	1	0	0	0	1	0	1	1	0	N/A	N/A	0	N/A	N/A	N/A	N/A	N/A	N/A	N/A	N/A	N/A	N/A	N/A	N/A	N/A	N/A
Chr08	61872731	T	G	255		N/A	1	N/A	N/A		0	N/A	0		0	0	1	0	0	0	0	0	0	0	0	1	0	0	0	0	0	0	N/A	0	0	0	N/A	N/A	N/A	N/A	N/A	N/A	1	N/A	N/A	N/A	N/A	N/A	N/A
Chr08	61872744	T	C	255		N/A	0	N/A	N/A		0	1	1		0	0	0	0	1	0	0	0	0	1	0	0	0	1	0	1	1	0	N/A	1	0	1	N/A	N/A	N/A	N/A	N/A	N/A	0	N/A	N/A	N/A	N/A	N/A	N/A
Chr08	61872771	T	C	255		N/A	1	N/A	N/A		N/A	0	0		0	0	1	0	0	0	0	0	0	0	0	1	N/A	0	0	0	0	0	N/A	0	0	0	N/A	N/A	N/A	N/A	N/A	N/A	1	N/A	N/A	N/A	N/A	N/A	N/A
Chr08	61872777	A	G	255		N/A	N/A	N/A	N/A		0	1	1		0	0	1	0	1	0	0	0	0	1	0	1	N/A	1	0	1	1	0	N/A	1	0	1	N/A	N/A	N/A	N/A	N/A	N/A	1	N/A	N/A	N/A	N/A	N/A	N/A
Chr08	61872818	T	A	255		1	1	N/A	1		1	1	1		0	0	N/A	0	1	0	1	1	0	1	1	1	0	1	1	1	1	N/A	N/A	N/A	N/A	N/A	0	N/A	N/A	N/A	N/A	N/A	N/A	N/A	N/A	N/A	N/A	N/A	N/A
Chr08	61872820	GT	GTT	255		1	1	N/A	1		1	1	1		N/A	0	N/A	0	1	0	1	1	0	1	1	1	N/A	1	1	1	1	N/A	N/A	N/A	N/A	N/A	N/A	N/A	N/A	N/A	N/A	N/A	N/A	N/A	N/A	N/A	N/A	N/A	N/A
Chr08	61872830	T	C	255		0	0	N/A	1		1	1	1		0	0	N/A	0	1	0	1	0	0	1	1	0	0	1	1	1	1	N/A	N/A	N/A	N/A	N/A	0	N/A	N/A	N/A	N/A	N/A	N/A	N/A	N/A	N/A	N/A	N/A	N/A
Chr08	61872858	G	A	255		0	0	N/A	0		1	0	0		0	0	N/A	0	0	0	1	0	0	0	1	0	0	0	1	0	0	N/A	N/A	N/A	N/A	N/A	0	N/A	N/A	N/A	N/A	N/A	N/A	N/A	N/A	N/A	N/A	N/A	N/A
Chr08	61872861	A	G	70		0	0	N/A	0		0	N/A	0		0	0	N/A	0	0	0	0	0	0	0	0	0	0	0	0	0	0	N/A	N/A	N/A	N/A	N/A	0	N/A	N/A	N/A	N/A	N/A	N/A	N/A	N/A	N/A	N/A	N/A	N/A
Chr08	61872876	A	T	255		0	0	N/A	1		0	N/A	1		0	0	N/A	0	1	0	0	0	0	1	0	N/A	0	1	0	1	1	N/A	N/A	N/A	N/A	N/A	N/A	N/A	N/A	N/A	N/A	N/A	N/A	N/A	N/A	N/A	N/A	N/A	N/A
Chr08	61872878	G	A	255		1	1	N/A	0		1	N/A	0		0	0	N/A	0	0	0	1	1	0	0	1	N/A	0	0	1	0	0	N/A	N/A	N/A	N/A	N/A	N/A	N/A	N/A	N/A	N/A	N/A	N/A	N/A	N/A	N/A	N/A	N/A	N/A
Chr08	61872882	A	T	104		0	0	N/A	0		0	0	0		0	0	N/A	0	0	0	0	0	0	0	0	0	0	0	0	0	0	N/A	N/A	N/A	N/A	N/A	N/A	N/A	N/A	N/A	N/A	N/A	N/A	N/A	N/A	N/A	N/A	N/A	N/A
Chr08	61872933	A	G	255		N/A	N/A	N/A	N/A		0	N/A	1		0	0	N/A	0	1	0	0	0	0	1	0	0	N/A	1	0	1	1	N/A	N/A	N/A	N/A	N/A	N/A	N/A	N/A	N/A	N/A	N/A	N/A	N/A	N/A	N/A	N/A	N/A	N/A
Chr08	61872942	A	T	255		N/A	N/A	N/A	N/A		0	N/A	1		0	0	N/A	0	1	0	0	1	0	1	0	0	N/A	1	0	1	1	N/A	N/A	N/A	N/A	N/A	N/A	N/A	N/A	N/A	N/A	N/A	N/A	N/A	N/A	N/A	N/A	N/A	N/A
Chr08	61872951	G	T	255		N/A	N/A	N/A	N/A		0	N/A	0		0	0	N/A	0	0	0	0	1	0	0	0	0	0	0	0	0	0	N/A	N/A	N/A	N/A	N/A	N/A	N/A	N/A	N/A	N/A	N/A	N/A	N/A	N/A	N/A	N/A	N/A	N/A
Chr08	61872957	C	T	255		N/A	N/A	N/A	N/A		1	N/A	1		0	0	N/A	0	1	0	1	0	0	1	1	0	0	1	1	1	1	N/A	N/A	N/A	N/A	N/A	N/A	N/A	N/A	N/A	N/A	N/A	N/A	N/A	N/A	N/A	N/A	N/A	N/A
Chr08	61874819	C	G	139		N/A	N/A	N/A	N/A		1	N/A	0		0	N/A	0	0	0	0	1	1	0	0	1	0	0	0	1	0	0	N/A	N/A	N/A	N/A	N/A	N/A	N/A	N/A	N/A	N/A	N/A	N/A	N/A	N/A	N/A	N/A	N/A	N/A
Chr08	61874820	C	T	139		N/A	N/A	N/A	N/A		1	N/A	0		0	N/A	0	0	0	0	1	0	0	0	1	0	0	0	1	0	0	N/A	N/A	N/A	N/A	N/A	N/A	N/A	N/A	N/A	N/A	N/A	N/A	N/A	N/A	N/A	N/A	N/A	N/A
Chr08	61874837	A	T	255		N/A	N/A	N/A	N/A		0	N/A	0		0	0	1	0	0	0	0	0	0	1	N/A	1	0	1	0	1	1	N/A	N/A	N/A	N/A	N/A	N/A	N/A	N/A	N/A	N/A	N/A	N/A	N/A	N/A	N/A	N/A	N/A	N/A
Chr08	61875817	C	T	76		N/A	N/A	N/A	N/A		0	N/A	1		0	0	0	0	0	0	0	0	0	1	0	0	0	1	0	1	N/A	N/A	N/A	N/A	N/A	N/A	N/A	N/A	N/A	N/A	N/A	N/A	N/A	N/A	N/A	N/A	N/A	N/A	N/A
Chr08	61875819	T	C	70		N/A	N/A	N/A	N/A		0	N/A	0		0	0	0	0	0	0	0	0	0	0	0	0	0	0	0	0	0	N/A	N/A	N/A	N/A	N/A	N/A	N/A	N/A	N/A	N/A	N/A	N/A	N/A	N/A	N/A	N/A	N/A	N/A
Chr08	61875821	C	T	70		N/A	N/A	N/A	N/A		0	N/A	0		0	0	0	0	0	0	0	0	0	0	0	0	0	0	0	0	N/A	N/A	N/A	N/A	N/A	N/A	N/A	N/A	N/A	N/A	N/A	N/A	N/A	N/A	N/A	N/A	N/A	N/A	N/A
Chr08	61877857	T	C	255		N/A	N/A	N/A	N/A		1	N/A	1		0	0	1	0	1	0	1	1	0	1	1	1	0	1	1	1	1	N/A	N/A	N/A	N/A	N/A	N/A	N/A	N/A	N/A	N/A	N/A	N/A	N/A	N/A	N/A	N/A	N/A	N/A
Chr08	61877988	GA	GAA	255		N/A	N/A	N/A	N/A		1	N/A	1		0	0	N/A	0	1	0	1	1	0	1	1	1	0	1	1	1	1	N/A	N/A	N/A	0	N/A	N/A	N/A	N/A	N/A	N/A	N/A	N/A	N/A	N/A	N/A	N/A	N/A	N/A
Chr08	61878020	T	C	255		N/A	N/A	N/A	N/A		0	N/A	0		0	0	0	0	0	0	0	0	0	0	0	0	0	0	0	0	0	N/A	N/A	0	0	0	0	N/A	N/A	N/A	N/A	N/A	N/A	N/A	N/A	N/A	N/A	N/A	N/A
Chr08	61878058	T	C	255		N/A	N/A	N/A	N/A		0	N/A	1		0	0	N/A	0	1	0	0	0	0	0	0	1	0	0	0	0	0	N/A	N/A	0	0	0	0	N/A	N/A	N/A	N/A	N/A	N/A	N/A	N/A	N/A	N/A	N/A	N/A
Chr08	61878076	A	G	255		N/A	N/A	N/A	N/A		1	N/A	0		0	0	N/A	0	0	0	1	1	0	1	0	0	0	1	0	1	1	N/A	N/A	0	0	1	N/A	N/A	N/A	N/A	N/A	N/A	N/A	N/A	N/A	N/A	N/A	N/A	N/A
Chr08	61878081	C	A	255		N/A	N/A	N/A	N/A		0	N/A	0		0	0	N/A	0	0	0	0	0	0	0	0	0	0	0	0	0	0	N/A	N/A	0	0	0	N/A	N/A	N/A	N/A	N/A	N/A	N/A	N/A	N/A	N/A	N/A	N/A	N/A
Chr08	61878086	A	C	70		N/A	N/A	N/A	N/A		0	N/A	0		0	0	0	0	0	0	0	0	0	0	1	0	0	0	1	0	0	N/A	N/A	0	0	0	N/A	N/A	N/A	N/A	N/A	N/A	N/A	N/A	N/A	N/A	N/A	N/A	N/A
Chr08	61878105	C	T	255		N/A	N/A	N/A	N/A		0	N/A	0		0	0	0	0	0	0	0	0	0	0	0	0	0	0	0	0	0	N/A	N/A	0	0	0	N/A	N/A	N/A	N/A	N/A	N/A	N/A	N/A	N/A	N/A	N/A	N/A	N/A
Chr08	61878305	A	G	255		N/A	N/A	N/A	N/A		0	0	0		0	0	0	0	0	0	0	0	0	0	0	0	0	0	0	0	0	0	N/A	N/A	0	N/A	N/A	N/A	N/A	N/A	N/A	N/A	N/A	N/A	N/A	N/A	N/A	N/A	N/A
Chr08	61878310	C	T	255		N/A	N/A	N/A	N/A		0	0	0		0	0	1	0	1	0	0	0	0	0	0	1	0	0	0	0	0	0	N/A	N/A	0	N/A	N/A	N/A	N/A	N/A	N/A	N/A	N/A	N/A	N/A	N/A	N/A	N/A	N/A
Chr08	61878353	A	T	255		1	1	N/A	1		0	0	1		0	0	1	0	1	N/A	0	0	0	0	0	1	0	0	0	0	0	0	N/A	N/A	0	0	N/A	N/A	N/A	N/A	N/A	N/A	N/A	N/A	N/A	N/A	N/A	N/A	N/A
Chr08	61878360	G	A	255		0	0	N/A	0		0	0	0		0	0	0	0	0	N/A	0	0	0	0	1	0	0	0	1	0	0	0	0	0	0	0	N/A	N/A	N/A	N/A	N/A	N/A	N/A	N/A	N/A	N/A	N/A	N/A	N/A
Chr08	61878372	C	T	255		0	0	N/A	0		0	1	0		0	0	0	0	0	0	0	0	0	0	0	0	0	0	0	0	0	0	0	0	0	0	N/A	N/A	N/A	N/A	N/A	N/A	N/A	N/A	N/A	N/A	N/A	N/A	N/A
Chr08	61878388	C	A	255		0	0	N/A	0		0	0	1		0	0	0	0	0	0	0	1	0	0	0	0	N/A	0	0	0	0	0	0	0	0	0	N/A	N/A	N/A	N/A	N/A	N/A	N/A	N/A	N/A	N/A	N/A	N/A	N/A
Chr08	61878401	G	T	255		0	0	N/A	0		0	0	1		0	0	0	0	0	0	0	1	0	0	0	0	N/A	0	0	0	0	0	0	0	0	0	N/A	N/A	N/A	N/A	N/A	N/A	N/A	N/A	N/A	N/A	N/A	N/A	N/A
Chr08	61878628	C	A,T	255		N/A	N/A	N/A	N/A		0	N/A	2/2		0	0	0	0	0	0	0	0	0	0	0	0	0	0	0	0	0	0	N/A	0	0	N/A	N/A	N/A	N/A	N/A	N/A	N/A	N/A	N/A	N/A	N/A	N/A	N/A	N/A
Chr08	61878630	A	C	255		N/A	N/A	N/A	N/A		0	N/A	0		0	0	0	0	0	0	0	0	0	0	0	0	0	0	0	0	0	0	N/A	0	0	N/A	N/A	N/A	N/A	N/A	N/A	N/A	N/A	N/A	N/A	N/A	N/A	N/A	N/A
Chr08	61878648	G	A	70		0	0	N/A	0		0	0	0		0	0	0	0	0	0	0	0	0	0	0	0	0	0	0	0	0	0	N/A	0	0	N/A	N/A	N/A	N/A	N/A	N/A	N/A	N/A	N/A	N/A	N/A	N/A	N/A	N/A
Chr08	61878649	C	A	255		0	0	N/A	0		0	0	1		0	0	0	0	0	0	0	0	0	0	0	0	0	0	0	0	0	0	N/A	0	0	N/A	N/A	N/A	N/A	N/A	N/A	N/A	N/A	N/A	N/A	N/A	N/A	N/A	N/A
Chr08	61878726	G	A	255		0	0	N/A	0		0	N/A	0		0	0	N/A	0	0	0	0	1	0	0	0	0	0	0	0	0	0	0	N/A	0	0	N/A	N/A	0	N/A	N/A	N/A	N/A	N/A	N/A	N/A	N/A	N/A	N/A	N/A
Chr08	61879307	T	C	139		N/A	N/A	N/A	N/A		1	1	1		0	0	1	0	1	0	1	0	0	1	1	1	0	1	1	1	1	N/A	N/A	N/A	N/A	N/A	N/A	N/A	N/A	N/A	N/A	N/A	N/A	N/A	N/A	N/A	N/A	N/A	N/A
Chr08	61879314	A	G	122		N/A	N/A	N/A	N/A		1	1	1		1	1	1	0	1	1	1	1	0	1	1	1	1	1	1	1	1	N/A	N/A	N/A	N/A	N/A	N/A	N/A	N/A	N/A	N/A	N/A	N/A	N/A	N/A	N/A	N/A	N/A	N/A
Chr08	61879332	G	T	73		N/A	N/A	N/A	N/A		0	0	0		0	0	N/A	0	0	0	0	0	0	0	1	0	N/A	0	1	0	0	N/A	N/A	N/A	N/A	N/A	N/A	N/A	N/A	N/A	N/A	N/A	N/A	N/A	N/A	N/A	N/A	N/A	N/A
Chr08	61879402	T	G	255		N/A	N/A	N/A	N/A		1	1	1		0	0	N/A	0	1	0	1	0	0	1	1	1	0	1	1	1	1	N/A	N/A	N/A	N/A	N/A	N/A	N/A	N/A	N/A	N/A	N/A	N/A	N/A	N/A	N/A	N/A	N/A	N/A
Chr08	61879506	T	C	70		N/A	N/A	N/A	N/A		0	0	0		0	0	N/A	0	0	0	0	0	0	0	0	0	0	0	0	0	0	N/A	N/A	N/A	N/A	N/A	N/A	N/A	N/A	N/A	N/A	N/A	N/A	N/A	N/A	N/A	N/A	N/A	N/A
Chr08	61879605	T	C	255		N/A	N/A	N/A	N/A		0	0	0		0	0	N/A	0	0	0	1	0	0	0	1	0	0	0	1	0	0	N/A	N/A	N/A	N/A	N/A	N/A	N/A	N/A	N/A	N/A	N/A	N/A	N/A	N/A	N/A	N/A	N/A	N/A
Chr08	61879623	A	G	255		N/A	N/A	N/A	N/A		0	1	0		0	0	N/A	0	0	0	0	0	0	0	0	0	0	0	0	0	0	N/A	N/A	N/A	N/A	N/A	N/A	N/A	N/A	N/A	N/A	N/A	N/A	N/A	N/A	N/A	N/A	N/A	N/A
Chr08	61879635	T	C	255		N/A	N/A	N/A	N/A		1	1	1		0	0	N/A	0	1	0	1	1	0	1	1	1	0	1	1	1	1	N/A	N/A	N/A	N/A	N/A	N/A	N/A	N/A	N/A	N/A	N/A	N/A	N/A	N/A	N/A	N/A	N/A	N/A
Chr08	61879665	T	C	70		N/A	N/A	N/A	N/A		0	N/A	0		0	0	0	0	0	0	0	0	0	0	0	0	0	0	0	N/A	0	N/A	N/A	N/A	N/A	N/A	N/A	N/A	N/A	N/A	N/A	N/A	N/A	N/A	N/A	N/A	N/A	N/A	N/A
Chr08	61879743	A	G	255		0	0	N/A	0		0	1	0		0	0	N/A	0	0	0	0	0	0	0	0	0	0	0	0	0	0	0	0	0	0	0	N/A	N/A	0	N/A	N/A	N/A	0	N/A	N/A	N/A	N/A	N/A	0
Chr08	61879760	G	C	255		1	1	N/A	1		1	1	1		0	0	N/A	0	1	0	1	1	0	1	1	1	0	1	1	1	1	1	1	1	0	1	N/A	N/A	0	N/A	N/A	N/A	0	N/A	N/A	N/A	N/A	N/A	0
Chr08	61879800	G	C	70		0	0	N/A	0		0	0	0		0	0	0	0	0	0	0	0	0	0	0	0	0	0	0	0	0	0	0	0	0	0	N/A	N/A	N/A	N/A	N/A	N/A	0	N/A	N/A	N/A	N/A	N/A	N/A
Chr08	61879808	T	C	255		0	0	N/A	0		0	0	0		0	0	0	0	0	0	0	0	0	0	0	0	0	0	0	0	0	0	0	0	0	0	N/A	N/A	N/A	N/A	N/A	N/A	0	N/A	N/A	N/A	N/A	N/A	N/A
Chr08	61879810	C	G	255		0	0	N/A	0		0	0	0		0	0	0	0	0	0	0	1	0	0	0	0	0	0	0	0	0	0	0	0	0	0	N/A	N/A	N/A	N/A	N/A	N/A	0	N/A	N/A	N/A	N/A	N/A	N/A
Chr08	61879852	A	T	255		0	0	N/A	0		0	0	0		0	0	0	0	0	0	0	0	0	0	1	0	0	0	1	0	0	0	0	0	0	N/A	N/A	N/A	N/A	N/A	N/A	N/A	0	N/A	N/A	N/A	N/A	N/A	N/A
Chr08	61879944	C	G	76		0	0	0	0		0	0	0		0	0	N/A	0	0	0	1	0	0	0	0	0	0	0	0	0	0	0	0	0	0	0	N/A	0	N/A	N/A	N/A	0	N/A	0	N/A	0	0	N/A	0
Chr08	61879947	T	C	255		1	1	1	1		0	0	1		0	0	N/A	0	1	0	0	0	0	1	0	1	0	1	0	1	1	0	1	HET	0	1	N/A	0	N/A	N/A	N/A	0	N/A	0	N/A	0	0	N/A	0
Chr08	61879951	A	C	255		1	1	1	1		1	1	1		0	0	N/A	0	1	0	1	1	0	1	1	1	0	1	1	1	1	1	1	HET	0	1	N/A	0	N/A	N/A	N/A	0	N/A	0	N/A	0	0	N/A	0
Chr08	61879985	A	T	255		1	1	1	1		1	1	1		0	0	N/A	0	1	0	1	1	0	1	1	1	0	1	1	1	1	1	1	HET	0	1	0	0	N/A	N/A	N/A	0	0	0	N/A	0	0	N/A	0
Chr08	61879986	G	A	255		0	0	0	0		0	0	0		0	0	N/A	0	0	0	0	0	0	0	0	0	0	0	0	0	0	0	0	0	0	0	0	0	N/A	N/A	N/A	0	0	0	N/A	0	0	N/A	0
Chr08	61879997	A	C	67		0	0	0	0		0	0	0		0	0	N/A	0	0	0	0	0	0	0	0	0	0	0	0	0	0	0	0	0	0	0	0	0	N/A	N/A	N/A	0	0	0	N/A	0	0	N/A	0
Chr08	61880015	C	T	255		0	0	N/A	0		0	1	0		0	0	N/A	0	0	0	1	0	0	0	1	0	0	0	1	0	0	0	0	0	0	0	0	N/A	N/A	N/A	N/A	N/A	0	N/A	N/A	N/A	N/A	N/A	N/A
Chr08	61880016	G	A	136		0	0	N/A	0		0	0	0		0	0	N/A	0	0	0	1	0	0	0	0	0	0	0	0	0	0	0	0	0	0	0	0	N/A	N/A	N/A	N/A	N/A	0	N/A	N/A	N/A	N/A	N/A	N/A
Chr08	61880017	CTGATGATGATGATC	CCGATGATGATGATC	255		0	0	N/A	0		0	0	0		0	0	N/A	0	0	0	1	N/A	0	0	N/A	0	N/A	0	0	N/A	0	0	0	0	0	0	N/A	N/A	N/A	N/A	N/A	N/A	N/A	N/A	N/A	N/A	N/A	N/A	N/A
Chr08	61880034	T	C	70		0	0	0	0		0	0	0		0	0	0	0	0	0	0	N/A	0	0	0	0	0	0	0	0	0	0	0	0	0	0	0	N/A	N/A	N/A	0	N/A	0	N/A	N/A	N/A	0	0	0
Chr08	61880048	G	C	62		0	0	0	0		0	0	0		0	0	0	0	0	0	0	0	0	0	0	0	N/A	0	0	0	0	0	N/A	0	0	0	0	N/A	N/A	N/A	0	N/A	0	N/A	N/A	N/A	0	0	0
Chr08	61880054	C	G	255		0	0	0	0		0	0	0		0	0	0	0	0	0	0	0	0	0	0	0	N/A	0	0	0	0	0	0	0	0	0	0	N/A	N/A	N/A	0	N/A	N/A	N/A	N/A	N/A	0	0	0
Chr08	61880063	T	A,C	255		2/2	2/2	2/2	2/2		2/2	N/A	2/2		0	0	2/2	0	2/2	0	2/2	0	0	2/2	1	2/2	N/A	2/2	1	2/2	2/2	2/2	2/2	N/A	0	2/2	N/A	N/A	N/A	N/A	0	N/A	N/A	N/A	N/A	N/A	0	0	0
Chr08	61880092	C	T	255		0	0	0	0		0	N/A	1		0	0	0	0	0	0	N/A	N/A	0	0	0	0	0	0	0	N/A	0	0	0	0	0	0	N/A	N/A	N/A	N/A	0	N/A	N/A	N/A	N/A	N/A	0	0	0
Chr08	61880094	C	T	255		0	0	0	0		0	N/A	0		0	0	0	0	0	0	N/A	N/A	0	0	0	0	0	0	0	N/A	0	0	0	0	0	0	N/A	N/A	N/A	N/A	0	N/A	N/A	N/A	N/A	N/A	0	0	0
Chr08	61880095	G	A	255		1	1	1	1		1	N/A	N/A		0	0	N/A	0	N/A	0	N/A	N/A	0	1	N/A	N/A	0	N/A	N/A	N/A	N/A	1	1	N/A	0	1	N/A	N/A	N/A	N/A	0	N/A	N/A	N/A	N/A	N/A	0	0	0
Chr08	61880096	G	C	255		0	0	0	0		0	N/A	N/A		0	0	N/A	0	N/A	0	N/A	N/A	0	0	N/A	N/A	0	N/A	N/A	N/A	N/A	0	0	0	0	0	N/A	N/A	N/A	N/A	0	N/A	N/A	N/A	N/A	N/A	0	0	0
Chr08	61880101	A	T	255		1	N/A	N/A	1		N/A	N/A	N/A		0	0	N/A	0	N/A	0	1	1	0	N/A	N/A	N/A	0	N/A	N/A	N/A	N/A	N/A	N/A	0	0	N/A	N/A	N/A	N/A	N/A	0	N/A	N/A	N/A	N/A	N/A	0	0	0
Chr08	61880174	A	T	255		N/A	N/A	N/A	N/A		0	0	0		0	0	N/A	0	0	0	0	0	0	0	0	0	0	0	0	0	0	N/A	N/A	0	0	N/A	N/A	N/A	N/A	N/A	N/A	N/A	N/A	N/A	N/A	N/A	N/A	N/A	N/A
Chr08	61880419	A	T	174		N/A	N/A	N/A	N/A		0	N/A	1		0	0	N/A	0	0	0	0	0	0	0	0	0	0	0	0	0	N/A	N/A	N/A	0	0	N/A	N/A	N/A	N/A	N/A	N/A	N/A	N/A	N/A	N/A	N/A	N/A	N/A	N/A
Chr08	61880421	A	G	255		N/A	N/A	N/A	N/A		1	N/A	1		0	0	N/A	0	1	0	1	1	0	1	1	1	0	1	1	1	N/A	N/A	N/A	1	0	N/A	N/A	N/A	N/A	N/A	N/A	N/A	N/A	N/A	N/A	N/A	N/A	N/A	N/A
Chr08	61880505	T	C	255		N/A	N/A	N/A	N/A		0	N/A	0		0	0	N/A	0	0	0	0	0	0	0	0	0	0	0	0	0	0	N/A	N/A	0	0	N/A	N/A	N/A	N/A	N/A	N/A	N/A	N/A	N/A	N/A	N/A	N/A	N/A	N/A
Chr08	61880522	A	G	136		N/A	N/A	N/A	N/A		0	N/A	0		0	0	N/A	0	0	0	0	N/A	0	1	0	0	0	1	0	1	1	N/A	N/A	0	0	N/A	N/A	N/A	N/A	N/A	N/A	N/A	N/A	N/A	N/A	N/A	N/A	N/A	N/A
Chr08	61880530	G	T	255		N/A	N/A	N/A	N/A		0	N/A	0		0	0	1	0	1	0	1	N/A	0	1	0	1	0	1	0	1	1	N/A	N/A	1	0	N/A	N/A	N/A	N/A	N/A	N/A	N/A	N/A	N/A	N/A	N/A	N/A	N/A	N/A
Chr08	61880790	T	G	70		N/A	N/A	N/A	N/A		0	N/A	0		0	0	N/A	0	0	0	0	0	0	0	0	0	0	0	0	0	0	N/A	N/A	N/A	N/A	N/A	N/A	N/A	N/A	N/A	N/A	N/A	N/A	N/A	N/A	N/A	N/A	N/A	N/A
Chr08	61880795	T	C	70		N/A	N/A	N/A	N/A		0	N/A	0		0	0	N/A	0	0	0	0	0	0	0	0	0	0	0	0	N/A	0	N/A	N/A	N/A	N/A	N/A	N/A	N/A	N/A	N/A	N/A	N/A	N/A	N/A	N/A	N/A	N/A	N/A	N/A
Chr08	61880837	G	A	70		N/A	N/A	N/A	N/A		0	N/A	0		0	0	N/A	0	0	0	0	0	0	0	0	0	0	0	0	N/A	0	N/A	N/A	N/A	N/A	N/A	N/A	N/A	N/A	N/A	N/A	N/A	N/A	N/A	N/A	N/A	N/A	N/A	N/A
Chr08	61880841	G	C	79		N/A	N/A	N/A	N/A		0	N/A	0		0	0	N/A	0	0	0	1	0	0	0	0	N/A	0	0	0	N/A	0	N/A	N/A	N/A	N/A	N/A	N/A	N/A	N/A	N/A	N/A	N/A	N/A	N/A	N/A	N/A	N/A	N/A	N/A
Chr08	61880843	G	C	70		N/A	N/A	N/A	N/A		0	N/A	0		0	0	N/A	0	0	0	0	N/A	0	0	0	0	0	0	0	N/A	0	N/A	N/A	N/A	N/A	N/A	N/A	N/A	N/A	N/A	N/A	N/A	N/A	N/A	N/A	N/A	N/A	N/A	N/A
Chr08	61880844	A	G	79		N/A	N/A	N/A	N/A		0	N/A	0		0	0	N/A	0	0	0	1	N/A	0	0	0	0	0	0	0	N/A	0	N/A	N/A	N/A	N/A	N/A	N/A	N/A	N/A	N/A	N/A	N/A	N/A	N/A	N/A	N/A	N/A	N/A	N/A
Chr08	61881553	T	A	104		N/A	N/A	N/A	N/A		0	N/A	0		0	0	0	0	0	0	0	0	0	0	0	0	0	0	0	N/A	0	N/A	N/A	N/A	N/A	N/A	N/A	N/A	N/A	N/A	N/A	N/A	N/A	N/A	N/A	N/A	N/A	N/A	N/A
Chr08	61881559	CTAATT	CT	93		N/A	N/A	N/A	N/A		1	N/A	0		0	0	N/A	0	1	0	1	1	0	1	1	1	N/A	1	1	N/A	1	N/A	N/A	N/A	N/A	N/A	N/A	N/A	N/A	N/A	N/A	N/A	N/A	N/A	N/A	N/A	N/A	N/A	N/A
Chr08	61881574	G	A	104		N/A	N/A	N/A	N/A		0	N/A	0		0	0	1	0	1	0	0	0	0	1	0	1	0	1	0	1	1	N/A	N/A	N/A	N/A	N/A	N/A	N/A	N/A	N/A	N/A	N/A	N/A	N/A	N/A	N/A	N/A	N/A	N/A
Chr08	61881598	T	C	104		N/A	N/A	N/A	N/A		0	N/A	0		0	0	1	0	1	0	0	1	N/A	1	0	1	0	1	0	1	1	N/A	N/A	N/A	N/A	N/A	N/A	N/A	N/A	N/A	N/A	N/A	N/A	N/A	N/A	N/A	N/A	N/A	N/A
Chr08	61881623	C	A	70		N/A	N/A	N/A	N/A		0	N/A	0		0	0	0	0	0	0	0	0	N/A	0	0	0	N/A	0	0	0	0	N/A	N/A	N/A	N/A	N/A	N/A	N/A	N/A	N/A	N/A	N/A	N/A	N/A	N/A	N/A	N/A	N/A	N/A
Chr08	61881624	T	A	70		N/A	N/A	N/A	N/A		0	N/A	0		0	0	0	0	0	0	0	0	N/A	0	0	0	N/A	0	0	0	0	N/A	N/A	N/A	N/A	N/A	N/A	N/A	N/A	N/A	N/A	N/A	N/A	N/A	N/A	N/A	N/A	N/A	N/A
Chr08	61881625	A	G	70		N/A	N/A	N/A	N/A		0	N/A	0		0	0	0	0	0	0	0	0	N/A	0	0	0	N/A	0	0	0	0	N/A	N/A	N/A	N/A	N/A	N/A	N/A	N/A	N/A	N/A	N/A	N/A	N/A	N/A	N/A	N/A	N/A	N/A
Chr08	61881626	T	A,G	70		N/A	N/A	N/A	N/A		0	N/A	0		0	0	0	0	0	0	0	0	N/A	0	0	0	N/A	0	0	0	0	N/A	N/A	N/A	N/A	N/A	N/A	N/A	N/A	N/A	N/A	N/A	N/A	N/A	N/A	N/A	N/A	N/A	N/A
Chr08	61881627	G	A,C	255		N/A	N/A	N/A	N/A		2/2	N/A	0		0	0	0	0	0	0	2/2	0	N/A	0	2/2	0	N/A	0	2/2	N/A	0	N/A	N/A	N/A	N/A	N/A	N/A	N/A	N/A	N/A	N/A	N/A	N/A	N/A	N/A	N/A	N/A	N/A	N/A
Chr08	61881641	A	G	40		0	0	0	0		0	N/A	0		0	0	0	0	0	N/A	0	0	N/A	0	0	0	0	0	0	0	0	N/A	0	0	0	0	0	0	0	0	0	N/A	0	0	N/A	0	0	0	0
Chr08	61881760	TG	TGG	255		N/A	N/A	N/A	N/A		0	N/A	0		0	0	N/A	0	0	0	0	0	0	0	0	0	N/A	0	0	0	0	N/A	0	N/A	N/A	N/A	N/A	N/A	N/A	N/A	N/A	N/A	N/A	N/A	N/A	N/A	N/A	N/A	N/A
Chr08	61881762	C	A,G,T	255		N/A	N/A	N/A	N/A		0	N/A	0		0	0	N/A	0	0	0	0	0	0	0	0	0	0	0	0	0	0	N/A	N/A	N/A	N/A	N/A	N/A	N/A	N/A	N/A	N/A	N/A	N/A	N/A	N/A	N/A	N/A	N/A	N/A
Chr08	61881763	T	A,C	166		N/A	N/A	N/A	N/A		1	N/A	1		0	0	N/A	0	1	0	1	1	0	1	1	1	0	1	1	1	1	N/A	N/A	N/A	N/A	N/A	N/A	N/A	N/A	N/A	N/A	N/A	N/A	N/A	N/A	N/A	N/A	N/A	N/A
Chr08	61881764	A	C,T	62		N/A	N/A	N/A	N/A		0	N/A	0		0	0	N/A	0	0	0	0	0	0	0	0	0	0	0	0	0	0	N/A	N/A	N/A	N/A	N/A	N/A	N/A	N/A	N/A	N/A	N/A	N/A	N/A	N/A	N/A	N/A	N/A	N/A
Chr08	61881765	G	A,C,T	171		N/A	N/A	N/A	N/A		0	N/A	0		0	0	N/A	0	0	0	0	0	0	0	0	0	0	0	0	0	0	N/A	N/A	N/A	N/A	N/A	N/A	N/A	N/A	N/A	N/A	N/A	N/A	N/A	N/A	N/A	N/A	N/A	N/A
Chr08	61881766	G	A,C	52		N/A	N/A	N/A	N/A		0	N/A	0		0	0	N/A	0	0	0	0	0	0	0	0	0	0	0	0	0	0	N/A	N/A	N/A	N/A	N/A	N/A	N/A	N/A	N/A	N/A	N/A	N/A	N/A	N/A	N/A	N/A	N/A	N/A
Chr08	61881784	G	A	69		N/A	N/A	N/A	N/A		0	N/A	0		0	0	0	0	0	0	0	0	0	0	0	0	0	0	0	0	0	N/A	N/A	N/A	N/A	N/A	N/A	N/A	N/A	N/A	N/A	N/A	N/A	N/A	N/A	N/A	N/A	N/A	N/A
Chr08	61881787	A	G	70		N/A	N/A	N/A	N/A		0	N/A	0		0	0	0	0	0	0	0	0	0	0	0	0	0	0	0	0	0	N/A	N/A	N/A	N/A	N/A	N/A	N/A	N/A	N/A	N/A	N/A	N/A	N/A	N/A	N/A	N/A	N/A	N/A
Chr08	61881789	T	C,G	70		N/A	N/A	N/A	N/A		0	N/A	0		0	0	0	0	0	0	0	0	0	0	0	0	0	0	0	0	0	N/A	N/A	N/A	N/A	N/A	N/A	N/A	N/A	N/A	N/A	N/A	N/A	N/A	N/A	N/A	N/A	N/A	N/A
Chr08	61881790	T	C,G	70		N/A	N/A	N/A	N/A		0	N/A	0		0	0	0	0	0	0	0	0	0	0	0	0	0	0	0	0	0	N/A	N/A	N/A	N/A	N/A	N/A	N/A	N/A	N/A	N/A	N/A	N/A	N/A	N/A	N/A	N/A	N/A	N/A
Chr08	61881791	G	C,T	104		N/A	N/A	N/A	N/A		0	N/A	0		0	0	0	0	0	0	0	0	0	0	0	0	0	0	0	0	0	N/A	N/A	N/A	N/A	N/A	N/A	N/A	N/A	N/A	N/A	N/A	N/A	N/A	N/A	N/A	N/A	N/A	N/A
Chr08	61881792	C	G,T	70		N/A	N/A	N/A	N/A		0	N/A	0		0	0	0	0	0	0	0	0	0	0	0	0	0	0	0	0	0	N/A	N/A	N/A	N/A	N/A	N/A	N/A	N/A	N/A	N/A	N/A	N/A	N/A	N/A	N/A	N/A	N/A	N/A
Chr08	61881808	A	T	70		0	0	0	0		0	0	0		0	0	0	0	0	0	0	0	0	0	0	0	0	0	0	0	0	0	0	0	0	0	0	0	0	0	0	0	0	0	0	0	0	0	0
Chr08	61881873	C	A	70		N/A	0	N/A	0		0	0	0		0	0	0	0	0	0	0	0	0	0	0	0	0	0	0	0	0	N/A	0	N/A	0	N/A	N/A	0	N/A	N/A	N/A	N/A	N/A	N/A	N/A	N/A	N/A	N/A	0
Chr08	61881874	T	C,G	70		N/A	0	N/A	0		0	0	0		0	0	0	0	0	0	0	0	0	0	0	0	0	0	0	0	0	N/A	0	N/A	0	N/A	N/A	N/A	N/A	N/A	N/A	N/A	N/A	N/A	N/A	N/A	N/A	N/A	0
Chr08	61881875	G	A,C	70		N/A	0	N/A	0		0	N/A	0		0	0	0	0	0	0	0	0	0	0	0	0	0	0	0	0	0	N/A	0	N/A	0	N/A	N/A	N/A	N/A	N/A	N/A	N/A	N/A	N/A	N/A	N/A	N/A	N/A	0
Chr08	61881876	A	C,T	70		N/A	0	N/A	0		0	N/A	0		0	0	0	0	0	0	0	0	0	0	0	0	0	0	0	0	0	N/A	0	N/A	0	N/A	N/A	N/A	N/A	N/A	N/A	N/A	N/A	N/A	N/A	N/A	N/A	N/A	N/A
Chr08	61881879	A	G	139		N/A	0	N/A	0		0	N/A	0		0	0	0	0	0	0	0	0	0	1	0	0	0	1	0	1	1	N/A	0	N/A	0	N/A	N/A	N/A	N/A	N/A	N/A	N/A	N/A	N/A	N/A	N/A	N/A	N/A	N/A
Chr08	61881898	C	A,G	255		N/A	0	N/A	0		2/2	2/2	1		0	0	0	0	0	0	2/2	2/2	0	0	2/2	0	0	0	2/2	0	0	N/A	0	N/A	0	N/A	N/A	N/A	N/A	N/A	N/A	N/A	N/A	N/A	N/A	N/A	N/A	N/A	N/A
Chr08	61881973	C	T	255		N/A	0	N/A	N/A		0	N/A	1		0	0	0	0	0	0	0	0	0	0	0	0	0	0	0	0	0	N/A	0	N/A	0	N/A	N/A	N/A	N/A	N/A	N/A	N/A	N/A	N/A	N/A	N/A	N/A	N/A	N/A
Chr08	61882177	T	G	191		N/A	0	N/A	N/A		0	N/A	0		0	0	0	0	0	0	0	0	0	0	0	0	0	0	0	0	0	N/A	N/A	0	N/A	0	N/A	N/A	N/A	N/A	N/A	N/A	N/A	N/A	N/A	N/A	N/A	N/A	N/A
Chr08	61882380	T	G	104		N/A	N/A	N/A	0		1	N/A	0		0	0	N/A	0	0	0	1	1	0	0	1	0	0	0	1	0	0	N/A	N/A	N/A	N/A	N/A	N/A	N/A	N/A	N/A	N/A	N/A	N/A	N/A	N/A	N/A	N/A	N/A	N/A
Chr08	61882394	T	A	67		N/A	N/A	N/A	0		0	N/A	0		0	0	0	0	0	0	0	1	0	0	0	0	0	0	0	0	0	N/A	N/A	N/A	N/A	N/A	N/A	N/A	N/A	N/A	N/A	N/A	N/A	N/A	N/A	N/A	N/A	N/A	N/A
Chr08	61882403	T	C	70		N/A	N/A	N/A	N/A		1	N/A	0		0	0	0	0	0	0	1	1	0	0	N/A	0	0	0	N/A	0	0	N/A	N/A	N/A	N/A	N/A	N/A	N/A	N/A	N/A	N/A	N/A	N/A	N/A	N/A	N/A	N/A	N/A	N/A
Chr08	61882409	A	C	104		N/A	N/A	N/A	N/A		1	N/A	0		0	0	0	0	0	0	1	0	0	0	1	0	0	0	1	0	0	N/A	N/A	N/A	N/A	N/A	N/A	N/A	N/A	N/A	N/A	N/A	N/A	N/A	N/A	N/A	N/A	N/A	N/A
Chr08	61882931	G	A	70		N/A	N/A	N/A	N/A		0	0	0		0	0	0	0	0	0	0	0	0	0	0	0	0	0	0	0	0	N/A	N/A	N/A	N/A	N/A	N/A	N/A	N/A	N/A	N/A	N/A	N/A	N/A	N/A	N/A	N/A	N/A	N/A
Chr08	61883719	T	A	91		N/A	N/A	N/A	N/A		0	N/A	0		0	0	N/A	0	0	0	0	0	0	1	0	0	0	1	0	1	1	N/A	N/A	N/A	N/A	N/A	N/A	N/A	N/A	N/A	N/A	N/A	N/A	N/A	N/A	N/A	N/A	N/A	N/A
Chr08	61885636	G	A	255		0	0	0	0		0	0	0		0	0	0	0	0	0	0	N/A	0	0	0	0	0	0	0	0	0	0	0	0	0	0	N/A	0	0	N/A	0	0	0	0	0	0	0	N/A	0
Chr08	61885656	A	G	255		0	0	0	0		0	N/A	0		0	0	0	0	0	0	0	0	0	0	0	0	0	0	0	0	0	0	0	0	0	0	N/A	0	0	N/A	0	0	0	0	0	0	0	N/A	0
Chr08	61885664	AAATGAATGGA	AA,AAACGAATGGA	255		2/2	2/2	0	0		2/2	N/A	0		0	0	0	0	0	0	2/2	N/A	0	0	2/2	0	0	0	2/2	N/A	0	2/2	0	0	0	0	N/A	0	0	N/A	0	0	0	0	0	0	0	N/A	0
Chr08	61885667	T	C	255		1	1	0	0		1	N/A	0		0	0	0	0	0	0	1	N/A	0	0	1	0	0	0	1	0	0	1	0	0	0	0	N/A	0	0	N/A	0	0	0	0	0	0	0	N/A	0
Chr08	61885689	A	T	255		0	0	0	0		0	N/A	0		0	0	0	0	0	0	0	0	0	0	0	0	0	0	0	0	0	0	0	0	0	0	N/A	0	1	N/A	0	1	1	0	1	0	0	N/A	0
Chr08	61885690	A	T	255		0	0	0	0		0	N/A	0		0	1	0	0	0	0	0	0	0	0	0	0	1	0	0	0	0	0	0	0	0	0	N/A	0	0	0	0	0	0	0	0	1	1	N/A	0
Chr08	61885694	C	A	255		1	1	0	0		1	N/A	0		0	0	0	0	0	0	1	1	0	0	1	0	0	0	1	0	0	1	0	0	0	0	N/A	0	1	0	0	N/A	1	0	1	0	0	N/A	0
Chr08	61885695	T	A	255		1	1	0	0		1	N/A	0		0	0	0	0	0	0	1	1	0	0	1	0	0	0	1	0	0	1	0	0	0	0	N/A	0	1	0	0	N/A	1	0	1	0	0	N/A	0
Chr08	61885699	C	G	70		0	0	0	0		0	N/A	0		0	0	0	0	0	0	0	0	0	0	0	0	0	0	0	0	0	0	0	0	0	0	N/A	0	0	0	0	0	0	0	0	0	0	N/A	0
Chr08	61885706	C	T	255		0	0	1	1		0	N/A	0		0	0	0	0	1	0	0	0	N/A	0	0	0	0	0	0	0	0	0	0	HET	0	0	N/A	0	0	0	0	0	0	0	0	0	0	N/A	0
Chr08	61885738	G	A	255		0	0	0	0		0	N/A	0		0	0	0	0	0	0	0	0	0	1	0	0	0	1	0	1	1	0	HET	0	0	1	N/A	0	0	0	0	0	0	0	0	0	0	N/A	0
Chr08	61885792	CAACATG	CG	79		N/A	N/A	N/A	N/A		0	N/A	0		N/A	0	N/A	0	1	0	0	0	N/A	0	0	0	0	0	0	0	0	N/A	N/A	N/A	N/A	N/A	N/A	N/A	N/A	N/A	N/A	N/A	N/A	N/A	N/A	N/A	N/A	N/A	N/A
Chr08	61885808	C	T	100		N/A	N/A	N/A	0		0	0	0		0	0	N/A	0	0	0	0	0	0	1	0	0	0	1	0	1	1	N/A	N/A	N/A	0	1	N/A	N/A	N/A	N/A	N/A	N/A	N/A	N/A	N/A	N/A	N/A	N/A	N/A
Chr08	61885816	C	T	100		N/A	N/A	N/A	0		0	0	0		0	0	N/A	0	0	0	0	0	0	1	0	0	0	1	0	1	1	N/A	N/A	N/A	0	1	N/A	N/A	N/A	N/A	N/A	N/A	N/A	N/A	N/A	N/A	N/A	N/A	N/A
Chr08	61885859	A	G	104		N/A	N/A	N/A	1		0	0	0		0	0	N/A	0	1	0	0	0	0	0	0	0	0	0	0	0	0	N/A	N/A	N/A	0	0	N/A	N/A	N/A	N/A	N/A	N/A	N/A	N/A	N/A	N/A	N/A	N/A	N/A
Chr08	61886004	A	G	67		N/A	N/A	N/A	N/A		0	N/A	0		0	0	N/A	0	0	0	0	N/A	0	0	0	0	0	0	0	0	0	N/A	N/A	N/A	N/A	N/A	N/A	N/A	N/A	N/A	N/A	N/A	N/A	N/A	N/A	N/A	N/A	N/A	N/A
Chr08	61886047	A	G	70		N/A	N/A	N/A	N/A		0	N/A	0		0	0	0	0	0	0	0	N/A	0	0	0	0	N/A	0	0	0	0	N/A	N/A	N/A	N/A	N/A	N/A	N/A	N/A	N/A	N/A	N/A	N/A	N/A	N/A	N/A	N/A	N/A	N/A
Chr08	61886106	A	G	139		N/A	N/A	N/A	N/A		0	N/A	0		N/A	0	N/A	0	0	0	0	0	0	0	0	0	0	0	0	0	0	N/A	N/A	N/A	N/A	N/A	N/A	N/A	N/A	N/A	N/A	N/A	N/A	N/A	N/A	N/A	N/A	N/A	N/A
Chr08	61886247	G	A	104		N/A	N/A	N/A	N/A		0	0	0		0	0	0	0	0	0	0	0	0	1	0	0	0	1	0	1	1	N/A	N/A	0	0	N/A	N/A	N/A	N/A	N/A	N/A	N/A	N/A	N/A	N/A	N/A	N/A	N/A	N/A
Chr08	61886298	T	A	70		N/A	N/A	N/A	N/A		0	N/A	0		0	0	N/A	0	0	0	0	0	0	0	N/A	0	0	0	0	0	0	N/A	N/A	N/A	0	N/A	N/A	N/A	N/A	N/A	N/A	N/A	N/A	N/A	N/A	N/A	N/A	N/A	N/A
Chr08	61886305	C	A	85		N/A	N/A	N/A	N/A		1	1	0		0	0	N/A	0	0	0	1	0	0	0	1	0	0	0	1	0	0	N/A	N/A	N/A	0	N/A	N/A	N/A	N/A	N/A	N/A	N/A	N/A	N/A	N/A	N/A	N/A	N/A	N/A
Chr08	61886308	C	A	101		N/A	N/A	N/A	N/A		0	0	0		0	0	0	0	1	0	0	0	0	0	0	0	0	0	N/A	0	0	N/A	N/A	N/A	0	N/A	N/A	N/A	N/A	N/A	N/A	N/A	N/A	N/A	N/A	N/A	N/A	N/A	N/A
Chr08	61886335	C	T	104		N/A	N/A	N/A	N/A		0	N/A	0		0	0	0	0	1	0	0	0	0	0	0	0	0	0	0	0	0	N/A	N/A	N/A	0	N/A	N/A	N/A	N/A	N/A	N/A	N/A	N/A	N/A	N/A	N/A	N/A	N/A	N/A
Chr08	61886390	A	T	104		N/A	N/A	N/A	N/A		0	0	0		0	0	0	0	1	0	0	0	0	0	0	0	0	0	0	0	0	N/A	N/A	N/A	0	N/A	N/A	N/A	N/A	N/A	N/A	N/A	N/A	N/A	N/A	N/A	N/A	N/A	N/A
Chr08	61886417	G	A	104		N/A	N/A	N/A	N/A		0	N/A	1		0	0	0	0	0	N/A	0	0	0	0	N/A	0	0	0	0	0	0	N/A	N/A	N/A	0	N/A	N/A	N/A	N/A	N/A	N/A	N/A	N/A	N/A	N/A	N/A	N/A	N/A	N/A
Chr08	61886509	A	C	88		N/A	N/A	N/A	N/A		1	1	0		0	0	0	0	0	0	1	0	0	0	1	0	0	0	1	0	0	N/A	N/A	N/A	N/A	N/A	N/A	N/A	N/A	N/A	N/A	N/A	N/A	N/A	N/A	N/A	N/A	N/A	N/A
Chr08	61886551	G	A	106		N/A	N/A	N/A	N/A		1	N/A	1		0	0	1	0	0	0	1	1	0	0	1	1	0	0	1	0	0	N/A	N/A	N/A	N/A	N/A	N/A	N/A	N/A	N/A	N/A	N/A	N/A	N/A	N/A	N/A	N/A	N/A	N/A
Chr08	61887374	A	G	97		N/A	N/A	N/A	N/A		1	1	1		0	0	1	0	1	0	1	1	0	0	1	1	0	0	1	0	0	N/A	N/A	N/A	N/A	N/A	N/A	N/A	N/A	N/A	N/A	N/A	N/A	N/A	N/A	N/A	N/A	N/A	N/A
Chr08	61887581	C	G	94		N/A	N/A	N/A	N/A		1	1	1		0	0	1	0	1	0	1	1	0	0	1	1	0	0	1	0	0	N/A	N/A	N/A	N/A	N/A	N/A	N/A	N/A	N/A	N/A	N/A	N/A	N/A	N/A	N/A	N/A	N/A	N/A
Chr08	61888322	C	A	174		N/A	N/A	N/A	N/A		1	1	1		0	0	N/A	0	0	0	1	1	0	1	1	0	0	1	1	1	1	N/A	N/A	N/A	N/A	N/A	0	N/A	N/A	N/A	N/A	N/A	N/A	N/A	N/A	N/A	N/A	N/A	N/A
Chr08	61888381	C	A	255		N/A	N/A	0	0		0	N/A	0		0	0	N/A	0	0	0	0	1	0	0	0	0	0	0	0	0	0	N/A	0	0	0	N/A	N/A	N/A	N/A	N/A	N/A	N/A	0	0	N/A	N/A	N/A	N/A	N/A
Chr08	61888394	G	A	255		N/A	N/A	0	0		1	N/A	0		0	0	N/A	0	0	0	1	1	0	1	1	0	0	1	1	1	1	N/A	0	0	0	N/A	N/A	N/A	N/A	N/A	N/A	N/A	0	0	N/A	N/A	N/A	N/A	N/A
Chr08	61888408	T	C	255		N/A	N/A	0	0		1	N/A	0		0	0	N/A	0	0	0	1	1	0	1	1	0	0	1	1	1	1	N/A	0	0	0	N/A	N/A	N/A	N/A	N/A	N/A	N/A	0	0	N/A	N/A	N/A	N/A	N/A
Chr08	61888448	A	G	255		N/A	N/A	0	0		0	0	1		0	0	N/A	0	0	0	0	0	0	0	0	0	0	0	0	0	0	N/A	0	0	0	N/A	N/A	N/A	N/A	N/A	N/A	N/A	0	0	N/A	N/A	N/A	N/A	N/A
Chr08	61888474	C	G	255		N/A	N/A	N/A	0		0	N/A	0		0	0	N/A	0	0	0	0	1	0	0	0	0	0	0	0	0	0	N/A	0	0	0	N/A	N/A	N/A	N/A	N/A	N/A	N/A	0	N/A	N/A	N/A	N/A	N/A	N/A
Chr08	61888482	C	A	255		N/A	N/A	N/A	0		0	N/A	0		0	0	N/A	0	0	0	0	1	0	0	0	0	0	0	0	0	0	N/A	0	0	0	N/A	N/A	N/A	0	N/A	N/A	N/A	0	N/A	N/A	N/A	0	N/A	0
Chr08	61888536	T	A	255		N/A	N/A	N/A	0		0	N/A	0		0	0	0	0	0	0	0	1	0	0	0	0	0	0	0	0	0	N/A	N/A	0	0	N/A	N/A	N/A	0	N/A	N/A	N/A	0	N/A	N/A	N/A	0	N/A	0
Chr08	61888568	A	G	139		N/A	0	N/A	0		0	N/A	0		0	0	0	0	0	0	0	0	0	0	0	0	0	0	0	0	0	N/A	N/A	N/A	0	N/A	N/A	N/A	N/A	N/A	N/A	N/A	N/A	N/A	N/A	N/A	N/A	N/A	N/A
Chr08	61888586	A	G	174		N/A	0	N/A	0		0	N/A	N/A		0	0	0	0	0	0	0	0	0	1	0	0	0	1	0	1	1	N/A	N/A	N/A	0	N/A	N/A	N/A	N/A	N/A	N/A	N/A	N/A	N/A	N/A	N/A	N/A	N/A	N/A
Chr08	61888594	TTTTATGTTTATGAGACATTTGCATTTGA	TTTTATGTTTTTGAGACATTTGCATTTGA	139		N/A	N/A	N/A	0		0	N/A	0		0	0	N/A	0	0	0	0	1	N/A	0	N/A	0	0	0	0	0	0	N/A	N/A	N/A	0	N/A	N/A	N/A	N/A	N/A	N/A	N/A	N/A	N/A	N/A	N/A	N/A	N/A	N/A
Chr08	61888604	A	T	139		N/A	0	N/A	0		0	N/A	0		0	0	N/A	0	0	0	0	1	0	0	N/A	0	0	0	0	0	0	N/A	N/A	N/A	0	N/A	N/A	N/A	N/A	N/A	N/A	N/A	N/A	N/A	N/A	N/A	N/A	N/A	N/A
Chr08	61888646	ATGTAGACACCACCAATACCAATAT	ACAACACCAATAT,ACAATACCAATAT,ATGTAGACACCACCAACACCAATAT	255		N/A	N/A	N/A	N/A		3/3	N/A	3/3		0	0	N/A	0	3/3	0	3/3	N/A	3/3	3/3	N/A	3/3	0	3/3	3/3	3/3	3/3	N/A	N/A	N/A	0	N/A	N/A	N/A	N/A	N/A	N/A	N/A	N/A	N/A	N/A	N/A	N/A	N/A	N/A
Chr08	61888662	T	C	255		N/A	1	N/A	1		1	N/A	1		0	0	N/A	0	1	0	1	N/A	1	1	N/A	1	0	1	1	1	1	N/A	N/A	N/A	0	N/A	N/A	N/A	N/A	N/A	N/A	N/A	N/A	N/A	N/A	N/A	N/A	N/A	N/A
Chr08	61888674	T	A	139		N/A	N/A	N/A	N/A		0	N/A	0		0	0	N/A	0	0	0	0	N/A	0	0	0	0	0	0	0	0	0	N/A	N/A	N/A	0	N/A	N/A	N/A	N/A	N/A	N/A	N/A	N/A	N/A	N/A	N/A	N/A	N/A	N/A
Chr08	61888682	T	A	139		N/A	N/A	N/A	N/A		0	N/A	0		0	0	0	0	0	0	0	N/A	0	0	0	0	0	0	0	0	0	N/A	N/A	N/A	0	N/A	N/A	N/A	N/A	N/A	N/A	N/A	N/A	N/A	N/A	N/A	N/A	N/A	N/A
Chr08	61889045	T	G	255		N/A	1	N/A	N/A		1	1	0		0	0	0	0	1	0	0	0	0	0	1	0	0	0	1	0	0	1	N/A	1	0	N/A	N/A	N/A	N/A	N/A	N/A	N/A	N/A	N/A	N/A	N/A	N/A	N/A	N/A
Chr08	61889070	T	C	128		N/A	0	N/A	N/A		0	0	0		0	0	0	0	0	0	0	1	0	0	0	0	0	0	0	0	0	0	N/A	0	0	N/A	N/A	N/A	N/A	N/A	N/A	N/A	N/A	N/A	N/A	N/A	N/A	N/A	N/A
Chr08	61889132	T	C	255		N/A	0	N/A	N/A		0	N/A	0		0	0	0	0	0	0	1	0	0	0	1	0	0	0	1	0	0	0	N/A	0	0	N/A	N/A	N/A	N/A	N/A	N/A	N/A	N/A	N/A	N/A	N/A	N/A	N/A	N/A
Chr08	61889184	C	T	139		N/A	N/A	N/A	1		1	N/A	1		0	0	0	0	1	0	1	1	0	0	1	0	0	0	1	0	0	N/A	N/A	N/A	N/A	N/A	N/A	N/A	N/A	N/A	N/A	N/A	N/A	N/A	N/A	N/A	N/A	N/A	N/A
Chr08	61889203	A	G	139		N/A	N/A	N/A	0		0	N/A	0		0	0	0	0	0	0	0	0	0	0	0	0	N/A	0	0	0	0	N/A	N/A	N/A	N/A	N/A	N/A	N/A	N/A	N/A	N/A	N/A	N/A	N/A	N/A	N/A	N/A	N/A	N/A
Chr08	61889210	A	G	139		N/A	N/A	N/A	0		1	N/A	0		0	0	N/A	0	0	0	1	0	0	0	1	0	N/A	0	1	0	0	N/A	N/A	N/A	N/A	N/A	N/A	N/A	N/A	N/A	N/A	N/A	N/A	N/A	N/A	N/A	N/A	N/A	N/A
Chr08	61889218	C	T	139		N/A	N/A	N/A	1		1	1	1		0	0	N/A	0	1	0	1	1	0	0	1	0	N/A	0	1	0	0	N/A	N/A	N/A	N/A	N/A	N/A	N/A	N/A	N/A	N/A	N/A	N/A	N/A	N/A	N/A	N/A	N/A	N/A
Chr08	61889241	T	G	139		N/A	N/A	N/A	1		1	1	1		0	0	N/A	0	1	0	1	1	0	0	1	0	N/A	0	1	0	0	N/A	N/A	N/A	N/A	N/A	N/A	N/A	N/A	N/A	N/A	N/A	N/A	N/A	N/A	N/A	N/A	N/A	N/A
Chr08	61889264	TAA	TA	96		N/A	N/A	N/A	N/A		1	1	0		0	0	N/A	0	1	N/A	1	1	0	0	N/A	0	N/A	0	1	0	0	N/A	N/A	N/A	N/A	N/A	N/A	N/A	N/A	N/A	N/A	N/A	N/A	N/A	N/A	N/A	N/A	N/A	N/A
Chr08	61889608	C	A	104		N/A	N/A	N/A	1		0	N/A	1		0	0	0	0	1	0	0	0	0	0	0	0	0	0	0	0	0	N/A	N/A	N/A	N/A	N/A	N/A	N/A	N/A	N/A	N/A	N/A	N/A	N/A	N/A	N/A	N/A	N/A	N/A
Chr08	61889632	A	T	101		N/A	N/A	N/A	1		0	0	1		0	0	0	0	1	0	0	0	0	0	0	0	0	0	0	0	0	N/A	N/A	N/A	N/A	N/A	N/A	N/A	N/A	N/A	N/A	N/A	N/A	N/A	N/A	N/A	N/A	N/A	N/A
Chr08	61889635	G	T	101		N/A	N/A	N/A	1		0	0	1		0	0	0	0	1	0	0	0	0	0	0	0	0	0	0	0	0	N/A	N/A	N/A	N/A	N/A	N/A	N/A	N/A	N/A	N/A	N/A	N/A	N/A	N/A	N/A	N/A	N/A	N/A
Chr08	61889637	C	T	139		N/A	N/A	N/A	0		0	0	0		0	0	1	0	0	0	0	0	0	0	0	1	0	0	0	0	0	N/A	N/A	N/A	N/A	N/A	N/A	N/A	N/A	N/A	N/A	N/A	N/A	N/A	N/A	N/A	N/A	N/A	N/A
Chr08	61889649	C	T	70		N/A	N/A	N/A	0		0	0	0		0	0	0	0	0	0	0	0	0	0	0	0	0	0	0	1	1	N/A	N/A	N/A	N/A	N/A	N/A	N/A	N/A	N/A	N/A	N/A	N/A	N/A	N/A	N/A	N/A	N/A	N/A
Chr08	61889654	T	G	139		N/A	N/A	N/A	1		0	1	1		0	0	1	0	1	0	1	0	1	1	1	1	0	1	1	1	1	N/A	N/A	N/A	N/A	N/A	N/A	N/A	N/A	N/A	N/A	N/A	N/A	N/A	N/A	N/A	N/A	N/A	N/A
Chr08	61889669	G	T	139		N/A	N/A	N/A	1		1	1	1		0	0	1	0	1	0	1	1	1	1	1	1	0	1	1	1	1	N/A	N/A	N/A	N/A	N/A	N/A	N/A	N/A	N/A	N/A	N/A	N/A	N/A	N/A	N/A	N/A	N/A	N/A
Chr08	61889689	CCTTCAACTTCAACTTA	CCTTGAAGTTCAACTTA	80		N/A	N/A	0	0		0	0	0		0	0	0	0	0	0	0	1	0	0	0	0	0	0	0	0	0	N/A	N/A	0	0	0	N/A	N/A	N/A	N/A	N/A	N/A	N/A	N/A	N/A	N/A	0	N/A	N/A
Chr08	61889706	A	G	255		N/A	N/A	0	0		0	0	0		0	0	1	0	0	0	0	0	0	0	0	1	0	0	0	0	0	N/A	1	0	0	0	N/A	N/A	1	0	N/A	N/A	1	0	N/A	N/A	0	N/A	0
Chr08	61889717	C	T	255		N/A	N/A	1	1		1	1	1		0	0	1	0	1	0	1	1	1	1	1	1	0	1	1	1	1	N/A	1	N/A	0	1	N/A	N/A	1	0	N/A	N/A	1	0	N/A	N/A	0	N/A	0
Chr08	61889722	GTAT	GT,GTAC	255		N/A	N/A	2/2	2/2		0	0	2/2		0	0	0	0	2/2	0	0	1	2/2	2/2	0	0	0	2/2	0	2/2	2/2	N/A	0	N/A	0	2/2	N/A	N/A	0	0	N/A	N/A	0	0	N/A	N/A	0	N/A	0
Chr08	61889725	T	C	255		N/A	N/A	1	1		0	0	1		0	0	0	0	1	0	0	N/A	1	1	0	0	0	1	0	1	1	N/A	0	N/A	0	1	N/A	N/A	0	0	N/A	N/A	0	0	N/A	N/A	0	N/A	0
Chr08	61889738	G	C	255		N/A	N/A	0	0		0	0	0		0	0	1	0	0	0	0	0	0	0	1	1	0	0	1	0	0	N/A	1	0	0	0	N/A	N/A	0	0	N/A	N/A	0	0	N/A	N/A	0	N/A	0
Chr08	61889751	C	G	255		N/A	N/A	0	0		0	1	0		0	0	0	0	0	0	0	0	0	0	0	0	0	0	0	0	0	N/A	0	0	0	0	N/A	N/A	0	0	N/A	N/A	0	0	N/A	N/A	0	N/A	0
Chr08	61889771	C	A	255		N/A	N/A	N/A	0		0	0	1		0	0	0	0	0	0	0	0	0	0	0	0	0	0	0	0	0	N/A	0	0	0	0	N/A	N/A	N/A	N/A	N/A	N/A	1	N/A	N/A	N/A	N/A	N/A	N/A
Chr08	61889776	CA	CAA	255		N/A	N/A	N/A	0		1	1	0		0	0	0	0	0	0	1	0	0	0	0	0	0	0	0	0	0	N/A	0	0	0	0	N/A	N/A	N/A	N/A	N/A	N/A	0	N/A	N/A	N/A	N/A	N/A	N/A
Chr08	61889782	C	A,T	255		N/A	N/A	N/A	0		1	2/2	0		0	0	1	0	0	0	1	0	0	0	1	1	0	0	1	0	0	N/A	1	0	0	0	N/A	N/A	N/A	N/A	N/A	N/A	0	N/A	N/A	N/A	N/A	N/A	N/A
Chr08	61889794	T	A	255		N/A	N/A	N/A	0		1	1	1		0	0	1	0	0	0	1	0	0	0	1	1	0	0	1	0	0	N/A	1	0	0	0	N/A	N/A	N/A	N/A	N/A	N/A	1	N/A	N/A	N/A	N/A	N/A	N/A
Chr08	61889810	C	T	255		N/A	N/A	0	0		0	0	0		0	0	0	0	0	0	0	0	0	0	0	0	0	0	0	0	0	N/A	0	0	0	0	N/A	N/A	1	0	N/A	1	1	N/A	N/A	0	N/A	1	N/A
Chr08	61889811	A	G	70		N/A	N/A	0	0		0	0	0		0	0	0	0	0	0	0	0	0	0	0	0	0	0	0	0	0	N/A	0	0	0	0	N/A	N/A	0	0	N/A	0	0	N/A	N/A	0	N/A	0	N/A
Chr08	61889816	A	G,T	255		N/A	N/A	0	0		2/2	2/2	0		0	0	0	0	0	0	2/2	0	0	0	0	0	0	0	0	0	0	N/A	0	0	0	N/A	N/A	N/A	0	0	N/A	0	0	N/A	N/A	0	N/A	0	N/A
Chr08	61889841	C	G	255		N/A	N/A	1	1		1	1	1		1	1	1	0	1	N/A	1	1	1	1	1	1	1	1	1	1	1	N/A	1	1	1	N/A	N/A	N/A	1	1	N/A	1	1	N/A	N/A	1	N/A	1	N/A
Chr08	61889854	C	G,T	255		N/A	N/A	0	0		0	0	2/2		0	0	0	0	0	0	0	1	0	0	2/2	0	0	0	2/2	0	0	N/A	0	0	0	N/A	N/A	N/A	0	0	N/A	0	0	N/A	N/A	0	N/A	0	N/A
Chr08	61889857	A	G	255		N/A	N/A	0	0		0	N/A	1		0	0	0	0	0	0	0	0	0	0	1	0	0	0	1	0	0	N/A	0	0	0	N/A	N/A	N/A	0	0	N/A	0	0	N/A	N/A	0	N/A	0	N/A
Chr08	61891613	T	A,C	87		N/A	N/A	N/A	N/A		0	0	0		0	0	N/A	0	0	0	0	0	0	0	0	0	N/A	0	0	0	0	N/A	N/A	N/A	N/A	N/A	N/A	N/A	N/A	N/A	N/A	N/A	N/A	N/A	N/A	N/A	N/A	N/A	N/A
Chr08	61891614	G	A,C,T	139		N/A	N/A	N/A	N/A		0	0	0		0	0	N/A	0	0	0	0	0	0	0	0	0	N/A	0	0	0	0	N/A	N/A	N/A	N/A	N/A	N/A	N/A	N/A	N/A	N/A	N/A	N/A	N/A	N/A	N/A	N/A	N/A	N/A
Chr08	61891627	G	C	255		0	0	N/A	0		0	0	0		0	0	0	0	0	0	0	1	0	0	0	0	0	0	0	0	0	0	0	0	0	0	0	0	0	N/A	0	0	0	N/A	0	0	0	N/A	0
Chr08	61891633	T	C	133		0	0	N/A	0		0	0	0		0	0	0	0	0	0	1	0	0	0	0	0	0	0	0	0	0	0	0	0	0	0	0	0	0	N/A	0	0	0	N/A	0	0	0	N/A	0
Chr08	61891655	G	T	255		0	0	N/A	0		0	0	0		0	0	0	0	0	0	0	1	0	0	0	0	0	0	0	0	0	0	0	0	0	0	0	0	0	N/A	0	0	0	N/A	0	0	0	N/A	0
Chr08	61891669	T	C	70		0	0	0	0		0	0	0		0	0	0	0	0	0	0	0	0	0	0	0	0	0	0	0	0	0	0	0	0	0	0	0	0	N/A	0	0	0	0	0	0	0	0	0
Chr08	61891673	G	A	70		0	0	0	0		0	0	0		0	0	0	0	0	0	0	0	0	0	0	0	0	0	0	0	0	0	0	0	0	0	1	0	0	N/A	0	0	0	0	0	0	0	0	0
Chr08	61891678	T	G	255		0	0	0	0		0	0	0		0	0	0	0	0	0	0	N/A	0	0	0	0	0	0	0	0	0	0	0	0	0	0	0	0	0	N/A	0	0	0	0	0	0	0	0	0
Chr08	61891691	G	T	75		0	0	0	0		0	N/A	0		0	0	0	0	0	0	0	N/A	0	0	0	0	0	0	0	0	0	0	0	0	0	0	0	0	0	N/A	0	0	0	0	0	0	0	0	0
Chr08	61891695	T	C	70		0	0	0	0		0	N/A	0		0	0	0	0	0	0	N/A	N/A	0	0	0	0	0	0	0	0	0	0	0	0	0	0	0	0	0	N/A	0	0	0	0	0	0	0	0	0
Chr08	61891696	CAGA	CA	255		0	0	0	0		0	N/A	0		0	0	N/A	0	0	0	1	1	0	0	0	0	0	0	0	0	0	0	0	0	0	0	N/A	N/A	0	N/A	0	N/A	N/A	N/A	N/A	N/A	0	0	0
Chr08	61891704	T	C	70		0	0	0	0		0	N/A	0		0	0	0	0	0	0	0	0	0	0	0	0	0	0	0	0	0	0	0	0	0	0	0	N/A	0	N/A	0	N/A	0	0	0	0	0	0	0
Chr08	61891712	T	G	255		0	0	1	1		0	N/A	1		0	0	0	0	1	0	0	0	1	1	0	0	0	1	0	0	0	0	0	HET	0	0	0	N/A	1	N/A	0	N/A	1	0	1	0	0	1	0
Chr08	61891727	C	T	255		1	1	1	1		1	1	1		0	0	1	0	1	0	1	1	1	1	1	1	0	1	1	1	1	1	1	HET	0	1	0	N/A	1	N/A	0	N/A	1	0	1	0	0	1	0
Chr08	61891740	A	G	70		0	0	0	0		0	N/A	0		0	0	0	0	0	0	0	0	0	0	0	0	0	0	0	0	0	0	0	0	0	0	0	N/A	0	N/A	0	N/A	N/A	0	0	0	0	0	0
Chr08	61891748	G	T	97		0	0	0	0		0	N/A	0		0	0	N/A	0	0	0	0	0	0	0	0	0	0	0	0	0	0	0	0	0	0	0	N/A	N/A	0	N/A	0	N/A	N/A	0	0	0	0	0	0
Chr08	61891752	C	A,G,T	255		N/A	N/A	N/A	N/A		0	N/A	0		0	0	N/A	0	0	0	0	0	0	0	0	0	0	0	0	0	0	N/A	N/A	N/A	N/A	N/A	N/A	N/A	N/A	N/A	N/A	N/A	N/A	N/A	N/A	N/A	N/A	N/A	N/A
Chr08	61891753	A	C,G,T	255		N/A	N/A	N/A	N/A		0	N/A	0		0	0	N/A	0	0	0	0	0	0	0	0	0	0	0	0	0	0	N/A	N/A	N/A	N/A	N/A	N/A	N/A	N/A	N/A	N/A	N/A	N/A	N/A	N/A	N/A	N/A	N/A	N/A
Chr08	61891800	G	C	99		N/A	N/A	N/A	N/A		1	1	1		0	0	1	0	1	0	0	N/A	1	1	0	1	N/A	1	0	1	1	N/A	N/A	N/A	N/A	N/A	N/A	N/A	N/A	N/A	N/A	N/A	N/A	N/A	N/A	N/A	N/A	N/A	N/A
Chr08	61891813	C	G	85		N/A	N/A	N/A	N/A		1	1	0		0	0	1	0	0	0	1	N/A	0	0	1	1	N/A	0	1	0	0	N/A	N/A	N/A	N/A	N/A	N/A	N/A	N/A	N/A	N/A	N/A	N/A	N/A	N/A	N/A	N/A	N/A	N/A
Chr08	61892632	T	G	103		N/A	N/A	N/A	N/A		1	N/A	1		1	1	1	0	1	1	1	1	1	1	1	1	1	1	1	1	1	N/A	N/A	N/A	N/A	N/A	N/A	N/A	N/A	N/A	N/A	N/A	N/A	N/A	N/A	N/A	N/A	N/A	N/A
Chr08	61892633	T	C	70		N/A	N/A	N/A	N/A		0	N/A	0		0	0	1	0	0	0	0	0	0	0	0	1	0	0	0	0	0	N/A	N/A	N/A	N/A	N/A	N/A	N/A	N/A	N/A	N/A	N/A	N/A	N/A	N/A	N/A	N/A	N/A	N/A
Chr08	61894145	C	T	61		N/A	N/A	N/A	N/A		0	0	0		0	0	0	0	0	0	0	1	0	0	0	0	0	0	0	0	0	N/A	N/A	N/A	N/A	N/A	N/A	N/A	N/A	N/A	N/A	N/A	N/A	N/A	N/A	N/A	N/A	N/A	N/A
Chr08	61895299	G	C	85		N/A	N/A	N/A	N/A		1	1	1		0	0	N/A	0	N/A	N/A	1	0	N/A	1	1	N/A	0	N/A	1	N/A	N/A	N/A	N/A	N/A	N/A	N/A	N/A	N/A	N/A	N/A	N/A	N/A	N/A	N/A	N/A	N/A	N/A	N/A	N/A
Chr08	61895315	C	G	70		N/A	N/A	N/A	N/A		0	N/A	0		0	0	N/A	0	1	N/A	0	0	N/A	N/A	0	1	0	1	0	N/A	N/A	N/A	N/A	N/A	N/A	N/A	N/A	N/A	N/A	N/A	N/A	N/A	N/A	N/A	N/A	N/A	N/A	N/A	N/A
Chr08	61895394	G	C	255		N/A	N/A	N/A	N/A		1	1	0		0	0	1	0	1	0	1	1	1	1	1	1	0	1	1	1	1	1	N/A	N/A	0	N/A	N/A	N/A	N/A	N/A	N/A	N/A	N/A	N/A	N/A	N/A	N/A	N/A	N/A
Chr08	61895415	CAA	CA	84		N/A	N/A	N/A	N/A		0	N/A	1		0	0	N/A	0	0	0	0	N/A	0	0	0	0	N/A	0	0	0	0	N/A	N/A	N/A	0	N/A	N/A	N/A	N/A	N/A	N/A	N/A	N/A	N/A	N/A	N/A	N/A	N/A	N/A
Chr08	61895426	T	A	70		N/A	N/A	N/A	N/A		0	0	0		0	0	N/A	0	0	0	0	0	0	0	0	0	0	0	0	0	0	0	N/A	N/A	0	N/A	N/A	N/A	N/A	N/A	N/A	N/A	N/A	N/A	N/A	N/A	N/A	N/A	N/A
Chr08	61895435	A	C	112		N/A	N/A	N/A	N/A		0	0	1		0	0	N/A	0	0	0	0	0	1	1	0	1	0	1	0	1	1	0	N/A	N/A	0	N/A	N/A	N/A	N/A	N/A	N/A	N/A	N/A	N/A	N/A	N/A	N/A	N/A	N/A
Chr08	61895441	C	T	255		N/A	N/A	N/A	N/A		0	0	0		0	0	N/A	0	1	0	0	N/A	0	0	0	0	0	0	0	0	0	0	N/A	N/A	0	N/A	N/A	N/A	N/A	N/A	N/A	N/A	N/A	N/A	N/A	N/A	N/A	N/A	N/A
Chr08	61895455	T	C	82		N/A	N/A	N/A	N/A		1	0	0		0	0	N/A	0	0	0	1	0	0	0	0	0	0	0	0	0	0	1	N/A	N/A	0	N/A	N/A	N/A	N/A	N/A	N/A	N/A	N/A	N/A	N/A	N/A	N/A	N/A	N/A
Chr08	61895458	A	G	78		N/A	N/A	N/A	N/A		1	0	0		0	0	N/A	0	0	0	1	0	0	0	1	0	0	0	0	0	0	1	N/A	N/A	0	N/A	N/A	N/A	N/A	N/A	N/A	N/A	N/A	N/A	N/A	N/A	N/A	N/A	N/A
Chr08	61895460	G	A	255		N/A	N/A	N/A	N/A		1	1	1		0	0	N/A	0	1	0	1	1	1	1	1	1	0	1	1	1	1	1	N/A	N/A	0	N/A	N/A	N/A	N/A	N/A	N/A	N/A	N/A	N/A	N/A	N/A	N/A	N/A	N/A
Chr08	61895464	G	C	112		N/A	N/A	N/A	N/A		0	0	0		0	0	N/A	0	0	0	0	0	1	1	0	1	0	1	0	1	1	0	N/A	N/A	0	N/A	N/A	N/A	N/A	N/A	N/A	N/A	N/A	N/A	N/A	N/A	N/A	N/A	N/A
Chr08	61895465	G	A	255		N/A	N/A	N/A	N/A		0	0	1		0	0	N/A	0	1	0	0	0	0	0	0	0	0	0	0	0	0	0	N/A	N/A	0	N/A	N/A	N/A	N/A	N/A	N/A	N/A	N/A	N/A	N/A	N/A	N/A	N/A	N/A
Chr08	61895489	C	G	255		N/A	N/A	N/A	N/A		1	1	1		0	0	N/A	0	1	N/A	1	1	0	0	N/A	0	0	0	1	0	0	1	N/A	N/A	0	N/A	N/A	N/A	N/A	N/A	N/A	N/A	N/A	N/A	N/A	N/A	N/A	N/A	N/A
Chr08	61895515	CA	CTTAGA	100		N/A	N/A	N/A	N/A		0	1	0		0	0	0	0	0	N/A	0	1	0	0	N/A	0	0	0	1	0	0	N/A	N/A	N/A	N/A	N/A	N/A	N/A	N/A	N/A	N/A	N/A	N/A	N/A	N/A	N/A	N/A	N/A	N/A
Chr08	61895659	C	T	70		N/A	N/A	N/A	N/A		1	0	0		0	0	N/A	0	0	0	1	0	0	0	0	0	0	0	0	0	0	1	N/A	0	0	N/A	N/A	N/A	N/A	N/A	N/A	N/A	N/A	N/A	N/A	N/A	N/A	N/A	N/A
Chr08	61895665	G	C	70		N/A	N/A	N/A	N/A		1	0	0		0	0	N/A	0	0	0	1	0	0	0	N/A	0	0	0	0	0	0	1	N/A	0	0	N/A	N/A	N/A	N/A	N/A	N/A	N/A	N/A	N/A	N/A	N/A	N/A	N/A	N/A
Chr08	61895667	A	T	70		N/A	N/A	N/A	N/A		1	0	0		0	0	N/A	0	0	0	1	0	0	0	N/A	0	0	0	0	0	0	1	N/A	0	0	N/A	N/A	N/A	N/A	N/A	N/A	N/A	N/A	N/A	N/A	N/A	N/A	N/A	N/A
Chr08	61895712	T	C	70		N/A	N/A	N/A	N/A		1	0	0		0	0	0	0	0	0	1	0	0	0	1	0	0	0	0	0	0	1	N/A	0	0	N/A	N/A	N/A	N/A	N/A	N/A	N/A	N/A	N/A	N/A	N/A	N/A	N/A	N/A
Chr08	61895713	T	C	70		N/A	N/A	N/A	N/A		1	0	0		0	0	0	0	0	0	1	0	0	0	1	0	0	0	0	0	0	1	N/A	0	0	N/A	N/A	N/A	N/A	N/A	N/A	N/A	N/A	N/A	N/A	N/A	N/A	N/A	N/A
Chr08	61895714	C	A	70		N/A	N/A	N/A	N/A		1	0	0		0	0	0	0	N/A	0	1	0	0	0	1	0	0	0	0	N/A	0	1	N/A	0	0	N/A	N/A	N/A	N/A	N/A	N/A	N/A	N/A	N/A	N/A	N/A	N/A	N/A	N/A
Chr08	61895718	C	A	174		N/A	N/A	N/A	N/A		0	0	1		0	0	0	0	0	0	0	0	0	0	0	0	0	0	0	0	0	0	N/A	0	0	N/A	N/A	N/A	N/A	N/A	N/A	N/A	N/A	N/A	N/A	N/A	N/A	N/A	N/A
Chr08	61895720	T	C	70		N/A	N/A	N/A	N/A		1	0	0		0	0	0	0	0	0	1	0	0	0	1	0	0	0	0	0	0	1	N/A	0	0	N/A	N/A	N/A	N/A	N/A	N/A	N/A	N/A	N/A	N/A	N/A	N/A	N/A	N/A
Chr08	61895727	T	G	255		N/A	N/A	N/A	N/A		1	1	1		0	0	1	0	1	N/A	1	1	1	1	1	1	0	1	1	1	1	1	N/A	1	0	N/A	N/A	N/A	N/A	N/A	N/A	N/A	N/A	N/A	N/A	N/A	N/A	N/A	N/A
Chr08	61895787	T	C	255		N/A	N/A	N/A	N/A		1	1	1		0	0	1	0	1	N/A	1	1	1	1	1	1	0	1	1	1	1	1	N/A	1	0	N/A	N/A	N/A	N/A	N/A	N/A	N/A	N/A	N/A	N/A	N/A	N/A	N/A	N/A
Chr08	61895793	T	C	255		N/A	1	N/A	1		1	0	1		0	0	1	0	1	N/A	1	1	1	1	1	1	0	1	0	1	1	1	1	1	0	1	N/A	N/A	N/A	N/A	N/A	N/A	N/A	N/A	N/A	N/A	N/A	N/A	N/A
Chr08	61895795	C	A	255		N/A	0	N/A	0		0	1	0		0	0	0	0	0	0	0	0	0	0	0	0	0	0	1	0	0	0	0	0	0	0	N/A	N/A	N/A	N/A	N/A	N/A	N/A	N/A	N/A	N/A	N/A	N/A	N/A
Chr08	61895823	C	A	255		N/A	1	N/A	0		1	0	0		0	0	1	0	0	0	1	0	1	1	1	1	0	1	0	1	1	1	1	0	0	1	N/A	N/A	N/A	N/A	N/A	N/A	N/A	N/A	N/A	N/A	N/A	N/A	N/A
Chr08	61895826	G	A	255		N/A	1	N/A	0		1	0	0		0	0	1	0	0	0	1	0	N/A	1	1	1	0	1	0	1	1	1	N/A	0	0	1	N/A	N/A	N/A	N/A	N/A	N/A	N/A	N/A	N/A	N/A	N/A	N/A	N/A
Chr08	61895838	C	T	255		N/A	0	N/A	0		0	1	0		0	0	0	0	0	0	0	0	0	0	0	0	0	0	1	0	0	0	0	0	0	0	N/A	N/A	N/A	N/A	N/A	N/A	N/A	N/A	N/A	N/A	N/A	N/A	N/A
Chr08	61895841	T	A	255		N/A	0	N/A	1		0	0	0		0	0	0	0	1	0	0	0	0	0	0	0	0	0	0	0	0	0	0	1	0	0	N/A	N/A	N/A	N/A	N/A	N/A	N/A	N/A	N/A	N/A	N/A	N/A	N/A
Chr08	61895845	C	T	174		N/A	0	N/A	0		0	0	0		0	0	0	0	0	0	0	0	0	0	0	0	0	0	0	0	0	0	0	0	0	0	N/A	N/A	N/A	N/A	N/A	N/A	N/A	N/A	N/A	N/A	N/A	N/A	N/A
Chr08	61895864	TA	TAA	180		N/A	1	N/A	0		1	0	0		0	0	N/A	0	0	0	1	0	1	1	1	1	0	1	0	1	1	1	1	0	0	1	N/A	N/A	N/A	N/A	N/A	N/A	N/A	N/A	N/A	N/A	N/A	N/A	N/A
Chr08	61895887	T	C	255		N/A	0	N/A	0		0	0	1		0	0	N/A	0	0	0	0	0	0	0	0	0	0	0	0	0	0	0	0	0	0	0	N/A	N/A	N/A	N/A	N/A	N/A	N/A	N/A	N/A	N/A	N/A	N/A	N/A
Chr08	61895997	T	C	255		N/A	0	N/A	0		0	0	1		0	0	0	0	0	0	0	0	0	0	0	0	0	0	0	0	0	0	N/A	0	0	0	N/A	N/A	N/A	N/A	N/A	N/A	N/A	N/A	N/A	1	N/A	N/A	N/A
Chr08	61895999	G	C	104		N/A	0	N/A	0		0	0	0		0	0	0	0	0	0	0	1	0	0	0	0	0	0	0	0	0	0	N/A	0	0	0	N/A	N/A	N/A	N/A	N/A	N/A	N/A	N/A	N/A	0	N/A	N/A	N/A
Chr08	61896003	A	G	255		N/A	0	N/A	0		0	1	0		0	0	0	0	0	0	0	0	0	0	0	0	0	0	1	0	0	0	N/A	0	0	0	N/A	N/A	N/A	N/A	N/A	N/A	N/A	N/A	N/A	0	N/A	N/A	N/A
Chr08	61896004	C	G	255		N/A	1	N/A	1		1	1	1		0	0	1	0	1	0	1	1	1	1	1	1	0	1	1	1	1	1	N/A	1	0	1	N/A	N/A	N/A	N/A	N/A	N/A	N/A	N/A	N/A	0	N/A	N/A	N/A
Chr08	61896006	G	C	255		N/A	0	N/A	1		0	0	0		0	0	0	0	1	0	0	0	0	0	0	0	0	0	0	0	0	0	N/A	N/A	0	0	N/A	N/A	N/A	N/A	N/A	N/A	N/A	N/A	N/A	0	N/A	N/A	N/A
Chr08	61896058	C	T	255		N/A	0	N/A	0		0	0	0		0	0	0	0	0	0	0	0	0	0	0	0	0	0	0	0	0	0	N/A	0	0	0	N/A	N/A	N/A	N/A	N/A	N/A	N/A	N/A	N/A	0	N/A	N/A	N/A
Chr08	61896060	A	C,G,T	134		N/A	0	N/A	0		0	0	0		0	0	0	0	0	0	0	0	0	0	0	0	0	0	0	0	0	0	N/A	0	0	0	N/A	N/A	N/A	N/A	N/A	N/A	N/A	N/A	N/A	0	N/A	N/A	N/A
Chr08	61896061	T	A,C,G	129		N/A	0	N/A	0		0	0	0		0	0	0	0	0	0	0	0	0	0	0	0	0	0	0	0	0	0	N/A	0	0	0	N/A	N/A	N/A	N/A	N/A	N/A	N/A	N/A	N/A	0	N/A	N/A	N/A
Chr08	61896062	G	A,C,T	149		N/A	0	N/A	0		0	0	0		0	0	0	0	0	0	0	0	0	0	0	0	0	0	0	0	0	0	N/A	0	0	0	N/A	N/A	N/A	N/A	N/A	N/A	N/A	N/A	N/A	0	N/A	N/A	N/A
Chr08	61896063	G	A,C,T	255		N/A	0	N/A	0		0	0	0		0	0	0	0	0	0	0	0	0	0	0	0	0	0	0	0	0	0	N/A	0	0	0	N/A	N/A	N/A	N/A	N/A	N/A	N/A	N/A	N/A	0	N/A	N/A	N/A
Chr08	61896067	C	T	53		0	0	0	0		0	0	0		N/A	0	0	0	0	0	0	0	0	0	0	0	0	0	0	0	0	0	0	0	0	0	N/A	0	0	0	0	N/A	N/A	N/A	N/A	0	0	N/A	0
Chr08	61896073	T	C	255		0	0	0	0		0	0	0		0	0	0	0	0	0	0	1	0	0	0	0	0	0	0	0	0	0	0	0	0	0	N/A	0	0	0	0	N/A	N/A	N/A	N/A	0	0	N/A	0
Chr08	61896075	T	C	40		0	0	0	0		0	0	0		0	0	0	0	0	0	0	0	0	0	0	0	0	0	0	0	0	0	0	0	0	0	N/A	0	0	0	0	N/A	N/A	N/A	N/A	0	0	N/A	0
Chr08	61896112	C	T	255		0	0	1	1		0	0	0		0	0	N/A	0	1	0	0	0	0	0	0	0	0	0	0	0	0	0	0	1	0	0	N/A	0	0	0	0	N/A	N/A	N/A	N/A	0	0	N/A	0
Chr08	61896118	T	C	255		1	1	1	1		1	1	1		0	0	N/A	0	1	0	1	1	1	1	1	1	0	1	1	1	1	1	1	1	0	1	N/A	0	1	0	0	1	N/A	0	1	0	0	1	0
Chr08	61896126	T	C	255		1	1	1	1		1	0	1		0	0	N/A	0	1	0	1	1	1	1	0	1	0	1	0	1	1	1	1	1	0	1	N/A	0	0	0	0	0	N/A	0	0	0	0	0	0
Chr08	61896145	T	C	70		0	0	0	0		0	0	0		0	0	0	0	0	0	0	0	0	0	0	0	0	0	0	0	0	0	0	0	0	0	N/A	0	0	0	0	0	N/A	0	0	0	0	0	0
Chr08	61896153	G	T	70		0	0	0	0		0	0	0		0	0	0	0	0	0	0	0	0	0	0	0	0	0	0	0	0	0	0	0	0	0	N/A	N/A	0	0	N/A	0	N/A	N/A	0	0	0	N/A	0
Chr08	61896163	G	A	255		1	1	0	0		1	1	0		0	0	0	0	0	0	1	0	0	0	1	0	0	0	1	0	0	1	0	0	0	0	N/A	N/A	0	0	N/A	0	N/A	N/A	0	0	0	N/A	0
Chr08	61896175	TG	TGAAG	255		0	0	N/A	HET		0	N/A	0		0	0	0	0	N/A	0	0	0	0	0	0	0	0	0	0	0	0	0	0	N/A	0	0	N/A	N/A	0	N/A	N/A	0	N/A	N/A	0	0	0	N/A	0
Chr08	61896179	GA	GAAGA	255		0	0	N/A	N/A		0	N/A	0		0	0	0	0	N/A	0	0	N/A	0	0	0	0	N/A	0	0	0	0	0	0	N/A	0	0	N/A	N/A	0	N/A	N/A	0	N/A	N/A	0	0	0	N/A	0
Chr08	61896181	G	A	255		0	0	N/A	N/A		0	0	0		0	0	0	0	1	0	0	0	0	0	0	0	0	0	0	0	0	0	0	1	0	0	N/A	N/A	0	0	N/A	0	N/A	N/A	0	0	0	N/A	0
Chr08	61896198	GC	GA,GG,GT,GTC	255		N/A	N/A	N/A	N/A		0	0	0		0	0	0	0	0	0	0	0	0	0	0	0	0	0	0	0	0	N/A	N/A	N/A	N/A	N/A	N/A	N/A	N/A	N/A	N/A	N/A	N/A	N/A	N/A	N/A	N/A	N/A	N/A
Chr08	61896199	C	A,G,T	255		N/A	N/A	N/A	N/A		0	0	0		0	0	0	0	0	0	0	0	0	0	0	0	0	0	0	0	0	N/A	N/A	N/A	N/A	N/A	N/A	N/A	N/A	N/A	N/A	N/A	N/A	N/A	N/A	N/A	N/A	N/A	N/A
Chr08	61896200	A	C,G,T	255		N/A	N/A	N/A	N/A		0	0	0		0	0	0	0	0	0	0	0	0	0	0	0	0	0	0	0	0	N/A	N/A	N/A	N/A	N/A	N/A	N/A	N/A	N/A	N/A	N/A	N/A	N/A	N/A	N/A	N/A	N/A	N/A
Chr08	61896201	C	A,G,T	183		N/A	N/A	N/A	N/A		0	0	0		0	0	0	0	0	0	0	0	0	0	0	0	0	0	0	0	0	N/A	N/A	N/A	N/A	N/A	N/A	N/A	N/A	N/A	N/A	N/A	N/A	N/A	N/A	N/A	N/A	N/A	N/A
Chr08	61896202	A	C,G,T	104		N/A	N/A	N/A	N/A		0	0	0		0	0	0	0	0	0	0	0	0	0	0	0	0	0	0	0	0	N/A	N/A	N/A	N/A	N/A	N/A	N/A	N/A	N/A	N/A	N/A	N/A	N/A	N/A	N/A	N/A	N/A	N/A
Chr08	61896203	T	C	52		N/A	N/A	N/A	N/A		0	0	0		0	0	0	0	0	0	0	0	0	0	0	0	0	0	0	0	0	N/A	N/A	N/A	N/A	N/A	N/A	N/A	N/A	N/A	N/A	N/A	N/A	N/A	N/A	N/A	N/A	N/A	N/A
Chr08	61897042	A	T	70		N/A	N/A	N/A	N/A		0	0	0		0	0	0	0	0	0	0	N/A	0	0	0	0	0	0	0	0	0	N/A	N/A	N/A	N/A	N/A	N/A	N/A	N/A	N/A	N/A	N/A	N/A	N/A	N/A	N/A	N/A	N/A	N/A
Chr08	61897138	T	A	70		N/A	N/A	N/A	N/A		1	1	1		0	0	N/A	0	1	0	1	0	0	0	0	0	0	0	0	0	0	N/A	N/A	N/A	N/A	N/A	N/A	N/A	N/A	N/A	N/A	N/A	N/A	N/A	N/A	N/A	N/A	N/A	N/A
Chr08	61897195	A	T	136		0	0	0	0		0	0	0		0	0	N/A	0	0	0	0	0	0	0	1	0	0	0	0	0	0	0	0	0	0	0	0	0	0	0	0	0	0	0	0	0	0	0	0
Chr08	61897240	A	T	255		1	1	1	1		1	1	1		0	0	0	0	1	0	1	0	1	1	0	0	0	1	1	1	1	1	HET	HET	0	1	0	0	1	0	0	1	1	0	1	0	0	1	0
Chr08	61897243	C	G	255		0	0	0	0		0	0	0		0	0	0	0	0	0	0	1	0	0	0	0	0	0	0	0	0	0	0	0	0	0	0	0	0	0	0	0	0	0	0	0	0	0	0
Chr08	61897278	C	A	70		N/A	N/A	N/A	N/A		0	0	0		0	0	N/A	0	0	0	0	0	0	0	0	0	0	0	0	0	0	N/A	N/A	N/A	N/A	N/A	N/A	N/A	N/A	N/A	N/A	N/A	N/A	N/A	N/A	N/A	N/A	N/A	N/A
Chr08	61898168	G	T	70		N/A	N/A	N/A	N/A		0	0	0		0	0	0	0	0	0	0	0	0	0	0	0	0	0	0	0	0	N/A	N/A	N/A	N/A	N/A	N/A	N/A	N/A	N/A	N/A	N/A	N/A	N/A	N/A	N/A	N/A	N/A	N/A
Chr08	61898201	G	A	88		N/A	N/A	N/A	N/A		0	0	0		0	0	0	0	0	0	0	N/A	1	1	0	0	0	1	0	0	0	N/A	N/A	N/A	N/A	N/A	N/A	N/A	N/A	N/A	N/A	N/A	N/A	N/A	N/A	N/A	N/A	N/A	N/A
Chr08	61898214	G	A	79		N/A	N/A	N/A	N/A		0	0	0		0	0	0	0	0	0	0	N/A	1	1	0	0	0	1	0	0	0	N/A	N/A	N/A	N/A	N/A	N/A	N/A	N/A	N/A	N/A	N/A	N/A	N/A	N/A	N/A	N/A	N/A	N/A
Chr08	61898257	G	A	88		N/A	N/A	N/A	N/A		1	1	1		0	0	1	0	1	0	1	1	1	1	1	1	0	1	1	1	1	N/A	N/A	N/A	N/A	N/A	N/A	N/A	N/A	N/A	N/A	N/A	N/A	N/A	N/A	N/A	N/A	N/A	N/A
Chr08	61898258	T	G	73		N/A	N/A	N/A	N/A		0	0	0		0	0	0	0	0	0	0	0	1	1	0	0	0	1	0	0	0	N/A	N/A	N/A	N/A	N/A	N/A	N/A	N/A	N/A	N/A	N/A	N/A	N/A	N/A	N/A	N/A	N/A	N/A
Chr08	61898262	G	C	70		N/A	N/A	N/A	N/A		0	0	0		0	0	0	0	0	0	0	0	1	1	0	0	0	1	0	0	0	N/A	N/A	N/A	N/A	N/A	N/A	N/A	N/A	N/A	N/A	N/A	N/A	N/A	N/A	N/A	N/A	N/A	N/A
Chr08	61898263	G	A	70		N/A	N/A	N/A	N/A		0	0	0		0	0	0	0	0	0	0	0	1	1	0	0	0	1	0	0	0	N/A	N/A	N/A	N/A	N/A	N/A	N/A	N/A	N/A	N/A	N/A	N/A	N/A	N/A	N/A	N/A	N/A	N/A
Chr08	61898451	C	A	118		N/A	N/A	N/A	N/A		0	N/A	1		0	1	1	0	1	N/A	1	0	1	1	0	1	1	1	1	1	1	N/A	N/A	N/A	N/A	N/A	N/A	N/A	N/A	N/A	N/A	N/A	N/A	N/A	N/A	N/A	N/A	N/A	N/A
Chr08	61898474	A	G	112		N/A	N/A	N/A	N/A		0	N/A	1		0	1	1	0	1	N/A	0	0	1	1	0	1	1	1	0	0	0	N/A	N/A	N/A	N/A	N/A	N/A	N/A	N/A	N/A	N/A	N/A	N/A	N/A	N/A	N/A	N/A	N/A	N/A
Chr08	61898485	A	C	112		N/A	N/A	N/A	N/A		0	N/A	1		0	1	1	0	1	1	0	0	1	1	0	1	1	1	0	0	0	N/A	N/A	N/A	N/A	N/A	N/A	N/A	N/A	N/A	N/A	N/A	N/A	N/A	N/A	N/A	N/A	N/A	N/A
Chr08	61900931	T	C	97		N/A	0	N/A	N/A		0	N/A	1		0	1	1	0	1	1	0	0	1	1	0	1	1	1	0	0	0	N/A	N/A	N/A	N/A	N/A	N/A	N/A	N/A	N/A	N/A	N/A	N/A	N/A	N/A	N/A	N/A	N/A	N/A
Chr08	61900948	C	G	70		N/A	0	N/A	N/A		0	N/A	0		0	0	0	0	0	0	0	0	0	0	0	0	0	0	0	0	0	N/A	N/A	N/A	N/A	N/A	N/A	N/A	N/A	N/A	N/A	N/A	N/A	N/A	N/A	N/A	N/A	N/A	N/A
Chr08	61900949	C	T	103		N/A	0	N/A	N/A		0	N/A	1		0	1	1	0	1	1	0	0	1	1	0	1	1	1	0	0	0	N/A	N/A	N/A	N/A	N/A	N/A	N/A	N/A	N/A	N/A	N/A	N/A	N/A	N/A	N/A	N/A	N/A	N/A
Chr08	61900956	T	C	82		N/A	1	N/A	N/A		1	N/A	0		0	0	0	0	0	0	0	0	0	0	0	0	0	0	1	0	0	N/A	N/A	N/A	N/A	N/A	N/A	N/A	N/A	N/A	N/A	N/A	N/A	N/A	N/A	N/A	N/A	N/A	N/A
Chr08	61900973	G	T	88		N/A	1	N/A	N/A		1	N/A	0		0	0	0	0	0	0	0	0	0	0	N/A	0	0	0	1	0	0	N/A	N/A	N/A	N/A	N/A	N/A	N/A	N/A	N/A	N/A	N/A	N/A	N/A	N/A	N/A	N/A	N/A	N/A
Chr08	61901010	A	G	255		0	0	N/A	1		0	N/A	1		0	1	1	0	1	1	0	0	0	0	N/A	1	1	0	0	0	0	N/A	N/A	N/A	N/A	N/A	N/A	N/A	N/A	N/A	N/A	N/A	N/A	N/A	N/A	N/A	N/A	N/A	N/A
Chr08	61901017	A	G	70		0	0	N/A	0		0	0	0		0	0	0	0	0	0	0	0	0	0	N/A	0	0	0	0	0	0	N/A	N/A	N/A	N/A	N/A	N/A	N/A	N/A	N/A	N/A	N/A	0	N/A	N/A	N/A	N/A	N/A	N/A
Chr08	61901071	A	C	255		0	0	0	0		0	0	0		0	0	0	0	0	0	0	1	0	0	0	0	0	0	0	0	0	0	0	0	0	0	N/A	N/A	N/A	N/A	N/A	N/A	N/A	N/A	N/A	N/A	N/A	N/A	0
Chr08	61901101	AT	ATTT	255		0	0	N/A	0		0	0	0		0	0	0	0	0	0	0	0	N/A	1	0	0	N/A	1	0	1	N/A	0	0	0	0	1	N/A	N/A	N/A	N/A	N/A	N/A	N/A	N/A	N/A	N/A	N/A	N/A	0
Chr08	61901173	T	A	70		0	0	N/A	0		0	N/A	0		0	0	0	0	0	0	0	0	0	0	0	0	N/A	0	0	0	0	0	0	0	0	0	N/A	N/A	N/A	N/A	N/A	N/A	0	N/A	N/A	N/A	N/A	N/A	N/A
Chr08	61901177	A	G	70		0	0	N/A	0		0	N/A	0		0	0	0	0	0	0	0	0	0	0	0	0	N/A	0	0	0	0	0	0	0	0	0	N/A	N/A	N/A	N/A	N/A	N/A	0	N/A	N/A	N/A	N/A	N/A	N/A
Chr08	61901182	G	T	255		1	1	0	0		1	N/A	0		0	0	0	0	0	0	0	0	0	0	0	0	N/A	0	0	0	0	1	0	0	0	0	N/A	N/A	0	0	N/A	N/A	0	N/A	N/A	N/A	N/A	N/A	N/A
Chr08	61901200	T	C	255		0	0	0	0		0	N/A	0		0	0	0	0	0	0	0	1	0	0	0	0	N/A	0	0	0	0	0	N/A	0	0	0	N/A	N/A	0	0	N/A	N/A	N/A	N/A	N/A	N/A	N/A	N/A	N/A
Chr08	61901214	C	T	255		0	0	0	0		0	N/A	0		0	0	0	0	0	0	0	1	0	0	0	0	0	0	0	0	0	0	N/A	0	0	0	N/A	N/A	0	0	N/A	N/A	N/A	N/A	N/A	N/A	N/A	N/A	N/A
Chr08	61901219	T	C	255		0	0	0	0		0	N/A	1		0	0	0	0	0	0	0	0	0	0	0	0	0	0	0	0	0	0	N/A	0	0	0	N/A	N/A	1	0	N/A	N/A	N/A	N/A	N/A	N/A	N/A	N/A	N/A
Chr08	61901239	A	G	255		0	0	0	0		0	N/A	1		0	1	1	0	0	1	0	0	1	1	0	1	1	1	0	1	1	0	N/A	0	0	1	N/A	N/A	1	0	N/A	N/A	N/A	N/A	N/A	N/A	N/A	N/A	N/A
Chr08	61901244	G	A	255		0	0	0	0		0	N/A	1		0	1	1	0	0	1	0	1	1	1	0	1	1	1	0	1	1	0	N/A	0	0	1	N/A	N/A	1	0	N/A	N/A	N/A	N/A	N/A	N/A	N/A	N/A	N/A
Chr08	61901268	T	C	255		0	0	N/A	0		0	N/A	0		0	0	0	0	0	0	0	1	0	0	0	0	0	0	0	0	0	N/A	0	0	0	N/A	N/A	N/A	N/A	N/A	0	N/A	N/A	N/A	N/A	N/A	N/A	N/A	N/A
Chr08	61901372	A	T	255		1	1	N/A	N/A		1	N/A	1		0	1	1	0	1	1	1	1	1	1	1	1	1	1	1	1	1	N/A	1	1	0	N/A	N/A	N/A	N/A	N/A	N/A	N/A	N/A	N/A	N/A	N/A	N/A	N/A	N/A
Chr08	61901379	G	A	255		N/A	1	N/A	N/A		1	N/A	1		0	1	1	0	1	1	1	1	1	1	1	1	1	1	1	1	1	N/A	1	1	0	N/A	N/A	N/A	N/A	N/A	N/A	N/A	N/A	N/A	N/A	N/A	N/A	N/A	N/A
Chr08	61901394	A	T	139		N/A	0	N/A	N/A		0	N/A	0		0	0	N/A	0	0	0	0	0	0	0	0	0	0	0	0	0	0	N/A	0	0	0	N/A	N/A	N/A	N/A	N/A	N/A	N/A	N/A	N/A	N/A	N/A	N/A	N/A	N/A
Chr08	61901406	G	A	174		N/A	1	N/A	N/A		1	N/A	0		0	0	N/A	0	1	0	1	N/A	0	0	1	1	0	0	1	1	1	N/A	N/A	N/A	N/A	N/A	N/A	N/A	N/A	N/A	N/A	N/A	N/A	N/A	N/A	N/A	N/A	N/A	N/A
Chr08	61901409	A	T	104		N/A	0	N/A	N/A		0	N/A	0		0	0	N/A	0	0	0	0	N/A	0	0	0	1	0	0	0	0	0	N/A	N/A	N/A	N/A	N/A	N/A	N/A	N/A	N/A	N/A	N/A	N/A	N/A	N/A	N/A	N/A	N/A	N/A
Chr08	61901423	C	T	157		N/A	1	N/A	N/A		1	N/A	0		0	0	N/A	0	1	0	1	1	0	0	1	1	0	0	1	1	1	N/A	N/A	N/A	N/A	N/A	N/A	N/A	N/A	N/A	N/A	N/A	N/A	N/A	N/A	N/A	N/A	N/A	N/A
Chr08	61901427	G	A	104		N/A	0	N/A	N/A		0	N/A	0		0	0	N/A	0	0	0	0	N/A	0	0	0	0	0	0	0	1	1	N/A	N/A	N/A	N/A	N/A	N/A	N/A	N/A	N/A	N/A	N/A	N/A	N/A	N/A	N/A	N/A	N/A	N/A
Chr08	61901431	T	A	174		N/A	1	N/A	N/A		1	N/A	0		0	0	N/A	0	1	0	1	N/A	0	0	1	0	0	0	1	0	0	N/A	N/A	N/A	N/A	N/A	N/A	N/A	N/A	N/A	N/A	N/A	N/A	N/A	N/A	N/A	N/A	N/A	N/A
Chr08	61901434	G	A	104		N/A	0	N/A	N/A		0	N/A	0		0	0	N/A	0	0	0	0	0	0	0	0	0	0	0	0	1	1	N/A	N/A	N/A	N/A	N/A	N/A	N/A	N/A	N/A	N/A	N/A	N/A	N/A	N/A	N/A	N/A	N/A	N/A
Chr08	61901435	C	A	104		N/A	0	N/A	N/A		0	N/A	0		0	0	N/A	0	0	0	0	0	0	0	0	0	0	0	0	1	1	N/A	N/A	N/A	N/A	N/A	N/A	N/A	N/A	N/A	N/A	N/A	N/A	N/A	N/A	N/A	N/A	N/A	N/A
Chr08	61901437	T	C	174		N/A	1	N/A	N/A		1	N/A	0		0	0	N/A	0	1	0	1	0	0	0	1	0	0	0	1	0	0	N/A	N/A	N/A	N/A	N/A	N/A	N/A	N/A	N/A	N/A	N/A	N/A	N/A	N/A	N/A	N/A	N/A	N/A
Chr08	61901447	T	A	174		N/A	0	N/A	N/A		0	N/A	0		0	0	N/A	0	0	0	0	0	0	0	0	N/A	0	0	1	0	0	N/A	N/A	N/A	N/A	N/A	N/A	N/A	N/A	N/A	N/A	N/A	N/A	N/A	N/A	N/A	N/A	N/A	N/A
Chr08	61901447	TCC	AGG,TCG,TG,TGG	255		N/A	4/4	N/A	N/A		4/4	N/A	0		0	2/2	N/A	0	4/4	2/2	4/4	2/2	0	0	4/4	3/3	2/2	0	1	2/2	2/2	N/A	N/A	N/A	N/A	N/A	N/A	N/A	N/A	N/A	N/A	N/A	N/A	N/A	N/A	N/A	N/A	N/A	N/A
Chr08	61901448	C	G	174		N/A	1	N/A	N/A		1	N/A	0		0	0	N/A	0	1	0	1	0	0	0	1	N/A	0	0	1	0	0	N/A	N/A	N/A	N/A	N/A	N/A	N/A	N/A	N/A	N/A	N/A	N/A	N/A	N/A	N/A	N/A	N/A	N/A
Chr08	61901449	C	G	255		N/A	1	N/A	N/A		1	N/A	0		0	1	N/A	0	1	1	1	1	0	0	1	N/A	1	0	1	1	1	N/A	N/A	N/A	N/A	N/A	N/A	N/A	N/A	N/A	N/A	N/A	N/A	N/A	N/A	N/A	N/A	N/A	N/A
Chr08	61901452	G	A	104		N/A	1	N/A	N/A		1	N/A	0		0	0	N/A	0	0	0	0	0	0	0	0	0	0	0	0	0	0	N/A	N/A	N/A	N/A	N/A	N/A	N/A	N/A	N/A	N/A	N/A	N/A	N/A	N/A	N/A	N/A	N/A	N/A
Chr08	61901454	A	G	174		N/A	1	N/A	N/A		1	N/A	0		0	0	N/A	0	1	0	1	0	0	0	1	0	0	0	1	0	0	N/A	N/A	N/A	N/A	N/A	N/A	N/A	N/A	N/A	N/A	N/A	N/A	N/A	N/A	N/A	N/A	N/A	N/A
Chr08	61901510	C	T	191		N/A	N/A	N/A	N/A		0	N/A	0		0	0	N/A	0	0	N/A	0	0	0	0	0	N/A	0	0	0	1	1	0	N/A	N/A	0	N/A	N/A	N/A	N/A	N/A	N/A	N/A	N/A	N/A	N/A	N/A	N/A	N/A	N/A
Chr08	61901512	AT	ATT	255		N/A	N/A	N/A	N/A		1	N/A	1		0	N/A	N/A	0	1	N/A	1	1	1	1	1	N/A	1	1	1	1	1	N/A	N/A	N/A	0	N/A	N/A	N/A	N/A	N/A	N/A	N/A	N/A	N/A	N/A	N/A	N/A	N/A	N/A
Chr08	61901523	TTTTGTTTGTTTGA	TTCTGTTTGTTTGA	255		N/A	N/A	N/A	N/A		0	N/A	0		0	N/A	N/A	0	0	N/A	0	0	0	0	0	N/A	N/A	0	1	0	N/A	N/A	N/A	N/A	0	N/A	N/A	N/A	N/A	N/A	N/A	N/A	N/A	N/A	N/A	N/A	N/A	N/A	N/A
Chr08	61901546	T	C	255		0	0	N/A	N/A		0	N/A	0		0	N/A	N/A	0	1	N/A	1	1	0	0	1	0	N/A	0	1	0	0	0	N/A	N/A	0	N/A	N/A	N/A	N/A	N/A	N/A	N/A	N/A	N/A	N/A	N/A	N/A	N/A	N/A
Chr08	61901577	TAA	TA,TAC	255		0	0	N/A	N/A		0	N/A	0		0	0	N/A	0	1	0	1	N/A	0	0	1	2/2	N/A	0	1	0	N/A	0	N/A	N/A	0	N/A	N/A	N/A	N/A	N/A	N/A	N/A	N/A	N/A	N/A	N/A	N/A	N/A	N/A
Chr08	61901579	A	C	255		0	0	N/A	N/A		0	N/A	0		0	0	N/A	0	N/A	0	N/A	N/A	0	0	N/A	1	N/A	0	N/A	0	N/A	0	N/A	N/A	0	N/A	N/A	N/A	N/A	N/A	N/A	N/A	N/A	N/A	N/A	N/A	N/A	N/A	N/A
Chr08	61901581	G	T	255		0	0	N/A	N/A		0	N/A	0		0	0	N/A	0	0	0	0	N/A	0	0	0	0	0	0	0	0	N/A	0	N/A	N/A	0	N/A	N/A	N/A	N/A	N/A	N/A	N/A	N/A	N/A	N/A	N/A	N/A	N/A	N/A
Chr08	61901582	G	C	255		0	0	N/A	N/A		0	N/A	0		0	0	N/A	0	0	0	0	N/A	0	0	0	0	0	0	0	0	N/A	0	N/A	N/A	0	N/A	N/A	N/A	N/A	N/A	N/A	N/A	N/A	N/A	N/A	N/A	N/A	N/A	N/A
Chr08	61901601	TA	TAA	100		0	0	N/A	N/A		0	N/A	0		0	0	N/A	0	0	N/A	0	N/A	0	0	N/A	0	N/A	0	0	0	N/A	N/A	N/A	N/A	0	N/A	N/A	N/A	N/A	N/A	N/A	N/A	N/A	N/A	N/A	N/A	N/A	N/A	N/A
Chr08	61901604	AGG	AG	120		0	0	N/A	N/A		0	N/A	0		0	0	N/A	0	0	N/A	0	N/A	0	0	0	0	N/A	0	0	1	N/A	N/A	N/A	N/A	0	N/A	N/A	N/A	N/A	N/A	N/A	N/A	N/A	N/A	N/A	N/A	N/A	N/A	N/A
Chr08	61901614	G	A	255		0	0	N/A	N/A		0	N/A	0		0	0	N/A	0	1	0	0	N/A	0	0	0	0	0	0	0	0	0	0	N/A	N/A	0	N/A	N/A	N/A	N/A	N/A	N/A	N/A	N/A	N/A	N/A	N/A	N/A	N/A	N/A
Chr08	61901621	A	T	255		0	0	N/A	N/A		0	N/A	0		0	1	N/A	0	0	1	0	N/A	0	0	0	0	1	0	0	0	0	0	N/A	N/A	0	N/A	N/A	N/A	N/A	N/A	N/A	N/A	N/A	N/A	N/A	N/A	N/A	N/A	N/A
Chr08	61901622	G	T	255		1	1	N/A	N/A		1	N/A	0		0	0	N/A	0	1	0	1	N/A	0	0	1	0	0	0	1	0	0	1	N/A	N/A	0	N/A	N/A	N/A	N/A	N/A	N/A	N/A	N/A	N/A	N/A	N/A	N/A	N/A	N/A
Chr08	61901706	C	G	85		N/A	N/A	N/A	N/A		0	N/A	0		0	1	N/A	0	0	1	0	N/A	0	0	N/A	0	1	0	0	N/A	0	N/A	N/A	N/A	N/A	N/A	N/A	N/A	N/A	N/A	N/A	N/A	N/A	N/A	N/A	N/A	N/A	N/A	N/A
Chr08	61902347	A	C	79		N/A	N/A	N/A	N/A		N/A	N/A	0		0	0	N/A	0	1	N/A	0	0	0	0	0	0	0	0	0	0	0	N/A	N/A	N/A	N/A	N/A	N/A	N/A	N/A	N/A	N/A	N/A	N/A	N/A	N/A	N/A	N/A	N/A	N/A
Chr08	61902362	C	T	82		N/A	N/A	N/A	N/A		0	N/A	1		0	0	N/A	0	1	0	1	0	0	0	1	0	0	0	0	0	0	N/A	N/A	N/A	N/A	N/A	N/A	N/A	N/A	N/A	N/A	N/A	N/A	N/A	N/A	N/A	N/A	N/A	N/A
Chr08	61902400	C	A	85		N/A	N/A	N/A	N/A		1	N/A	1		0	0	N/A	0	1	0	N/A	1	1	1	1	1	0	1	1	0	0	N/A	N/A	N/A	N/A	N/A	N/A	N/A	N/A	N/A	N/A	N/A	N/A	N/A	N/A	N/A	N/A	N/A	N/A
Chr08	61902402	A	T	70		N/A	N/A	N/A	N/A		0	N/A	1		0	0	N/A	0	1	0	1	0	0	0	1	0	0	0	0	0	0	N/A	N/A	N/A	N/A	N/A	N/A	N/A	N/A	N/A	N/A	N/A	N/A	N/A	N/A	N/A	N/A	N/A	N/A
Chr08	61902440	G	A	255		N/A	N/A	N/A	N/A		N/A	N/A	N/A		0	0	N/A	0	N/A	0	N/A	N/A	N/A	1	N/A	N/A	0	1	N/A	0	0	N/A	0	N/A	0	0	N/A	N/A	N/A	N/A	N/A	N/A	N/A	N/A	N/A	0	N/A	N/A	N/A
Chr08	61902492	TC	TCC	160		N/A	N/A	N/A	N/A		1	N/A	1		0	0	1	0	1	0	N/A	1	0	0	N/A	1	0	0	1	0	0	1	N/A	N/A	0	0	N/A	N/A	N/A	N/A	N/A	N/A	N/A	N/A	N/A	N/A	N/A	N/A	N/A
Chr08	61902541	T	A	70		N/A	0	N/A	N/A		0	N/A	0		0	0	0	0	N/A	0	0	0	0	0	N/A	0	0	0	0	0	0	0	0	N/A	0	0	0	N/A	N/A	N/A	N/A	N/A	N/A	N/A	N/A	N/A	N/A	N/A	N/A
Chr08	61902552	GT	GACTACCAACCAGTT,GACTTAGAGTGAACTGACCAACCAGTT	160		N/A	1	N/A	N/A		1	N/A	N/A		0	0	1	0	N/A	0	N/A	N/A	0	0	N/A	1	0	0	1	0	0	1	N/A	N/A	0	0	N/A	N/A	N/A	N/A	N/A	N/A	N/A	N/A	N/A	N/A	N/A	N/A	N/A
Chr08	61902665	C	T	101		N/A	N/A	N/A	N/A		0	0	1		0	0	0	0	0	0	0	0	0	0	0	0	0	0	0	0	0	N/A	N/A	N/A	N/A	0	N/A	N/A	N/A	N/A	N/A	N/A	N/A	N/A	N/A	N/A	N/A	N/A	N/A
Chr08	61903346	A	G	255		N/A	N/A	N/A	N/A		0	0	0		0	0	N/A	0	0	0	0	0	1	1	0	0	0	1	0	0	0	N/A	N/A	N/A	N/A	N/A	N/A	N/A	N/A	N/A	N/A	N/A	N/A	N/A	N/A	N/A	N/A	N/A	N/A
Chr08	61903436	A	T	139		N/A	N/A	N/A	N/A		0	0	0		0	0	0	0	0	0	0	1	0	0	0	0	0	0	0	0	0	N/A	N/A	N/A	N/A	N/A	N/A	N/A	N/A	N/A	N/A	N/A	N/A	N/A	N/A	N/A	N/A	N/A	N/A
Chr08	61903458	T	C	101		N/A	N/A	N/A	N/A		0	1	0		0	0	0	0	1	N/A	1	0	0	0	1	0	0	0	0	N/A	0	N/A	N/A	N/A	N/A	N/A	N/A	N/A	N/A	N/A	N/A	N/A	N/A	N/A	N/A	N/A	N/A	N/A	N/A
Chr08	61903480	A	G	174		N/A	N/A	N/A	N/A		0	N/A	0		0	0	N/A	0	0	N/A	0	1	0	0	0	0	0	0	0	0	0	N/A	N/A	0	N/A	N/A	N/A	N/A	N/A	N/A	N/A	N/A	N/A	N/A	N/A	N/A	N/A	N/A	N/A
Chr08	61903500	C	A	255		N/A	N/A	N/A	0		0	N/A	0		0	0	N/A	0	0	N/A	0	1	0	0	0	0	0	0	0	0	0	N/A	N/A	0	N/A	N/A	N/A	N/A	N/A	N/A	N/A	N/A	N/A	N/A	N/A	N/A	N/A	N/A	N/A
Chr08	61903538	A	G	255		N/A	N/A	N/A	0		0	N/A	0		0	0	N/A	0	0	N/A	0	N/A	0	0	0	0	N/A	0	0	0	0	N/A	N/A	0	N/A	N/A	N/A	N/A	N/A	N/A	N/A	N/A	N/A	N/A	N/A	N/A	N/A	N/A	N/A
Chr08	61903550	G	A	193		N/A	N/A	N/A	0		0	0	0		0	0	N/A	0	0	N/A	0	N/A	0	0	0	0	0	0	0	0	0	N/A	N/A	0	N/A	N/A	N/A	N/A	N/A	N/A	N/A	N/A	N/A	N/A	N/A	N/A	N/A	N/A	N/A
Chr08	61903566	A	G	70		N/A	N/A	N/A	0		0	0	0		0	0	N/A	0	0	N/A	0	N/A	N/A	0	0	0	0	0	0	0	0	N/A	N/A	0	N/A	N/A	N/A	N/A	N/A	N/A	N/A	N/A	N/A	N/A	N/A	N/A	N/A	N/A	N/A
Chr08	61903659	A	G	255		N/A	N/A	N/A	N/A		1	N/A	1		0	0	N/A	0	0	0	0	0	1	1	0	1	0	1	1	1	1	N/A	N/A	N/A	0	N/A	N/A	N/A	N/A	N/A	N/A	N/A	N/A	N/A	N/A	N/A	N/A	N/A	N/A
Chr08	61903681	A	G	255		N/A	N/A	N/A	N/A		1	N/A	1		0	0	N/A	0	0	0	0	0	1	1	0	1	0	1	1	1	1	N/A	N/A	N/A	0	N/A	N/A	N/A	N/A	N/A	N/A	N/A	N/A	N/A	N/A	N/A	N/A	N/A	N/A
Chr08	61903811	A	G	70		N/A	N/A	N/A	N/A		0	N/A	0		0	0	0	0	0	0	0	0	0	0	N/A	0	0	0	0	0	0	N/A	N/A	N/A	N/A	N/A	N/A	N/A	N/A	N/A	N/A	N/A	N/A	N/A	N/A	N/A	N/A	N/A	N/A
Chr08	61903857	G	T	139		N/A	N/A	N/A	N/A		1	N/A	0		0	0	0	0	1	0	1	0	0	0	1	0	0	0	1	0	0	N/A	N/A	N/A	N/A	N/A	N/A	N/A	N/A	N/A	N/A	N/A	N/A	N/A	N/A	N/A	N/A	N/A	N/A
Chr08	61903980	T	C	70		N/A	0	N/A	N/A		0	0	0		0	0	0	0	0	0	0	0	0	0	0	0	0	0	0	0	0	N/A	N/A	N/A	N/A	N/A	N/A	N/A	N/A	N/A	N/A	N/A	N/A	N/A	N/A	N/A	N/A	N/A	N/A
Chr08	61903983	G	C	255		N/A	0	N/A	N/A		0	0	0		0	1	0	0	0	1	0	0	1	1	0	0	1	1	0	N/A	1	N/A	N/A	N/A	N/A	N/A	N/A	N/A	N/A	N/A	N/A	N/A	N/A	N/A	N/A	N/A	N/A	N/A	N/A
Chr08	61904055	A	G	70		0	0	0	0		0	0	0		0	0	N/A	0	0	0	0	0	0	0	0	0	0	0	0	0	0	0	0	0	0	0	N/A	0	0	0	0	0	0	0	N/A	0	0	0	0
Chr08	61904077	G	T	255		0	0	0	0		0	1	0		0	0	N/A	0	0	0	0	0	0	0	0	0	0	0	0	0	0	0	0	0	0	0	N/A	0	0	0	0	0	0	0	0	0	0	0	0
Chr08	61904123	T	C	104		N/A	N/A	N/A	N/A		1	1	0		0	0	0	0	1	0	1	0	0	0	N/A	0	0	0	1	0	0	N/A	N/A	N/A	N/A	N/A	N/A	N/A	N/A	N/A	N/A	N/A	N/A	N/A	N/A	N/A	N/A	N/A	N/A
Chr08	61904132	C	T	70		N/A	N/A	N/A	N/A		0	0	0		0	0	0	0	0	0	0	1	0	0	0	0	0	0	0	0	0	N/A	N/A	N/A	N/A	N/A	N/A	N/A	N/A	N/A	N/A	N/A	N/A	N/A	N/A	N/A	N/A	N/A	N/A
Chr08	61904136	T	A	255		N/A	N/A	N/A	N/A		1	1	0		0	1	0	0	1	1	1	1	0	0	1	0	1	0	1	0	0	N/A	N/A	N/A	N/A	N/A	N/A	N/A	N/A	N/A	N/A	N/A	N/A	N/A	N/A	N/A	N/A	N/A	N/A
Chr08	61904220	G	A	94		N/A	N/A	N/A	N/A		1	1	0		0	0	0	0	1	0	1	0	0	0	1	0	0	0	1	0	0	N/A	N/A	N/A	N/A	N/A	N/A	N/A	N/A	N/A	N/A	N/A	N/A	N/A	N/A	N/A	N/A	N/A	N/A
Chr08	61904474	G	T	100		N/A	N/A	N/A	N/A		1	0	0		0	0	N/A	0	1	0	1	0	0	0	1	0	0	0	1	0	0	N/A	N/A	N/A	N/A	N/A	N/A	N/A	N/A	N/A	N/A	N/A	N/A	N/A	N/A	N/A	N/A	N/A	N/A
Chr08	61904537	T	C	76		N/A	N/A	N/A	N/A		1	N/A	0		0	0	0	0	1	N/A	1	0	0	0	N/A	0	0	0	1	0	0	N/A	N/A	N/A	N/A	N/A	N/A	N/A	N/A	N/A	N/A	N/A	N/A	N/A	N/A	N/A	N/A	N/A	N/A
Chr08	61904935	T	C	70		N/A	N/A	N/A	N/A		0	N/A	0		0	0	N/A	0	0	0	0	1	0	0	0	0	0	0	0	0	N/A	N/A	N/A	N/A	N/A	N/A	N/A	N/A	N/A	N/A	N/A	N/A	N/A	N/A	N/A	N/A	N/A	N/A	N/A
Chr08	61905149	A	G	88		N/A	N/A	N/A	N/A		1	N/A	0		0	0	N/A	0	1	0	1	0	0	0	1	0	0	0	1	0	N/A	N/A	N/A	N/A	N/A	N/A	N/A	N/A	N/A	N/A	N/A	N/A	N/A	N/A	N/A	N/A	N/A	N/A	N/A
Chr08	61905189	A	C	73		N/A	N/A	N/A	N/A		1	N/A	1		0	0	N/A	0	1	N/A	1	1	0	0	1	0	0	0	1	0	0	N/A	N/A	N/A	N/A	N/A	N/A	N/A	N/A	N/A	N/A	N/A	N/A	N/A	N/A	N/A	N/A	N/A	N/A
Chr08	61905198	C	T	82		N/A	N/A	N/A	N/A		0	N/A	0		0	0	1	0	0	N/A	0	N/A	0	0	0	1	0	0	0	1	1	N/A	N/A	N/A	N/A	N/A	N/A	N/A	N/A	N/A	N/A	N/A	N/A	N/A	N/A	N/A	N/A	N/A	N/A
Chr08	61905317	C	T	154		N/A	N/A	N/A	0		0	0	1		0	0	N/A	0	0	0	0	0	0	0	0	0	0	0	0	0	0	0	N/A	0	0	N/A	N/A	N/A	N/A	N/A	N/A	N/A	N/A	N/A	N/A	N/A	N/A	N/A	N/A
Chr08	61905326	T	A	94		N/A	N/A	N/A	0		1	0	0		0	0	N/A	0	0	0	1	0	0	0	N/A	0	0	0	0	0	0	1	N/A	0	N/A	N/A	N/A	N/A	N/A	N/A	N/A	N/A	N/A	N/A	N/A	N/A	N/A	N/A	N/A
Chr08	61905333	C	T	191		N/A	N/A	N/A	1		1	1	0		0	0	N/A	0	1	0	1	0	0	0	1	0	0	0	1	0	N/A	1	N/A	N/A	0	N/A	N/A	N/A	N/A	N/A	N/A	N/A	N/A	N/A	N/A	N/A	N/A	N/A	N/A
Chr08	61905366	C	G	255		N/A	N/A	N/A	1		1	1	0		0	0	N/A	0	1	0	1	1	0	0	N/A	0	0	0	1	0	0	1	N/A	N/A	0	N/A	N/A	N/A	N/A	N/A	N/A	N/A	N/A	N/A	N/A	N/A	N/A	N/A	N/A
Chr08	61905392	A	G	174		N/A	N/A	N/A	N/A		0	N/A	0		0	0	N/A	0	1	0	0	0	0	0	1	0	0	0	0	0	N/A	0	N/A	N/A	0	N/A	N/A	N/A	N/A	N/A	N/A	N/A	N/A	N/A	N/A	N/A	N/A	N/A	N/A
Chr08	61905400	AG	AGG	100		N/A	N/A	N/A	N/A		1	N/A	0		0	0	N/A	0	1	0	1	1	0	0	N/A	0	0	0	1	0	0	N/A	N/A	N/A	0	N/A	N/A	N/A	N/A	N/A	N/A	N/A	N/A	N/A	N/A	N/A	N/A	N/A	N/A
Chr08	61905861	C	T	174		N/A	N/A	N/A	N/A		1	N/A	0		0	0	0	0	1	0	1	1	0	0	1	0	0	0	1	0	0	N/A	N/A	N/A	0	N/A	N/A	N/A	N/A	N/A	N/A	N/A	N/A	N/A	N/A	N/A	N/A	N/A	N/A
Chr08	61905919	A	T	104		N/A	N/A	N/A	0		0	N/A	0		0	0	N/A	0	0	0	0	0	0	0	0	0	0	0	0	0	0	N/A	N/A	N/A	0	N/A	N/A	N/A	N/A	N/A	N/A	N/A	N/A	N/A	N/A	N/A	N/A	N/A	N/A
Chr08	61905938	A	G	174		N/A	N/A	N/A	1		1	N/A	0		0	0	N/A	0	1	0	1	1	1	1	1	0	0	1	1	0	0	N/A	N/A	N/A	0	N/A	N/A	N/A	N/A	N/A	N/A	N/A	N/A	N/A	N/A	N/A	N/A	N/A	N/A
Chr08	61905968	T	A	70		N/A	N/A	N/A	0		0	0	0		0	0	N/A	0	0	0	0	0	0	0	0	0	0	0	0	0	0	N/A	N/A	N/A	0	N/A	N/A	N/A	N/A	N/A	N/A	N/A	N/A	N/A	N/A	N/A	N/A	N/A	N/A
Chr08	61907421	C	G	85		N/A	N/A	N/A	N/A		1	N/A	1		0	1	N/A	0	1	1	1	N/A	1	1	1	0	1	1	1	N/A	0	N/A	N/A	N/A	N/A	N/A	N/A	N/A	N/A	N/A	N/A	N/A	N/A	N/A	N/A	N/A	N/A	N/A	N/A
Chr08	61907459	A	G	85		N/A	N/A	N/A	N/A		0	N/A	1		0	1	N/A	0	1	1	0	N/A	1	1	1	0	1	1	1	N/A	1	N/A	N/A	N/A	N/A	N/A	N/A	N/A	N/A	N/A	N/A	N/A	N/A	N/A	N/A	N/A	N/A	N/A	N/A
Chr08	61907515	C	T	91		N/A	N/A	N/A	N/A		0	N/A	1		0	1	N/A	0	1	1	0	0	N/A	1	0	1	1	1	0	1	1	N/A	N/A	N/A	N/A	N/A	N/A	N/A	N/A	N/A	N/A	N/A	N/A	N/A	N/A	N/A	N/A	N/A	N/A
Chr08	61907521	C	T	70		N/A	N/A	N/A	N/A		0	N/A	1		0	0	N/A	0	1	0	0	0	0	0	0	0	N/A	0	0	1	1	N/A	N/A	N/A	N/A	N/A	N/A	N/A	N/A	N/A	N/A	N/A	N/A	N/A	N/A	N/A	N/A	N/A	N/A
Chr08	61911727	AT	ATGT	80		N/A	N/A	N/A	N/A		1	N/A	1		0	1	N/A	0	1	1	1	N/A	1	1	N/A	N/A	1	1	1	N/A	N/A	N/A	N/A	N/A	N/A	N/A	N/A	N/A	N/A	N/A	N/A	N/A	N/A	N/A	N/A	N/A	N/A	N/A	N/A
Chr08	61912169	C	T	104		N/A	N/A	N/A	N/A		N/A	N/A	N/A		1	1	N/A	0	N/A	N/A	1	N/A	N/A	1	0	N/A	N/A	N/A	0	N/A	N/A	N/A	N/A	N/A	N/A	N/A	N/A	N/A	N/A	N/A	N/A	N/A	N/A	N/A	N/A	N/A	N/A	N/A	N/A
Chr08	61912254	G	C	255		N/A	0	N/A	0		0	N/A	0		0	0	0	0	0	0	0	1	0	0	0	0	0	0	0	0	0	0	0	N/A	0	0	N/A	N/A	N/A	N/A	N/A	N/A	N/A	N/A	N/A	N/A	N/A	N/A	N/A
Chr08	61912279	C	T	255		N/A	0	N/A	0		0	N/A	0		0	0	0	0	0	0	0	1	0	0	0	0	0	0	0	0	N/A	0	0	N/A	0	0	N/A	N/A	N/A	N/A	N/A	N/A	N/A	N/A	N/A	N/A	N/A	N/A	N/A
Chr08	61912286	G	A	255		N/A	0	N/A	0		0	N/A	0		0	0	0	0	0	0	0	1	0	0	0	0	0	0	0	0	N/A	0	0	N/A	0	0	N/A	N/A	N/A	N/A	N/A	N/A	N/A	N/A	N/A	N/A	N/A	N/A	N/A
Chr08	61912291	CAAGAAGAAGAT	TAAGAAGAAGAT	255		N/A	0	N/A	N/A		0	N/A	0		0	0	N/A	0	0	0	0	N/A	0	0	0	0	N/A	0	0	0	N/A	0	N/A	N/A	0	0	N/A	N/A	N/A	N/A	N/A	N/A	N/A	N/A	N/A	N/A	N/A	N/A	N/A
Chr08	61912309	G	C	139		N/A	0	N/A	0		0	0	0		0	0	0	0	0	0	0	0	0	0	1	0	0	0	1	0	N/A	0	0	N/A	0	0	N/A	N/A	N/A	N/A	N/A	N/A	N/A	N/A	N/A	N/A	N/A	N/A	N/A
Chr08	61912331	A	G	70		N/A	0	N/A	0		0	0	0		0	0	N/A	0	0	0	0	N/A	0	0	0	0	N/A	0	0	0	0	0	1	N/A	0	0	N/A	N/A	N/A	N/A	N/A	N/A	N/A	N/A	N/A	N/A	N/A	N/A	N/A
Chr08	61912342	GC	GT,GTTTAA	255		N/A	0	N/A	0		0	0	0		1	0	N/A	0	0	0	0	N/A	0	0	0	0	N/A	0	0	0	0	0	0	N/A	1	0	N/A	N/A	N/A	N/A	N/A	N/A	N/A	N/A	N/A	N/A	N/A	N/A	N/A
Chr08	61912343	C	T	255		N/A	0	N/A	0		0	0	0		1	0	N/A	0	0	0	0	N/A	0	0	0	0	N/A	0	0	0	0	0	0	N/A	1	0	N/A	N/A	N/A	N/A	N/A	N/A	N/A	N/A	N/A	N/A	N/A	N/A	N/A
Chr08	61912347	T	C	70		N/A	0	N/A	0		0	0	0		0	0	N/A	0	0	0	0	N/A	0	0	0	0	N/A	0	0	0	0	0	0	N/A	0	0	N/A	N/A	N/A	N/A	N/A	N/A	N/A	N/A	N/A	N/A	N/A	N/A	N/A
Chr08	61912356	T	G	255		N/A	0	N/A	0		0	0	0		0	0	N/A	0	0	0	0	1	0	0	0	0	N/A	0	0	0	0	0	0	N/A	0	0	N/A	N/A	N/A	N/A	N/A	N/A	N/A	N/A	N/A	N/A	N/A	N/A	N/A
Chr08	61912392	A	T	82		N/A	N/A	N/A	N/A		0	0	0		0	0	1	0	1	1	0	0	0	1	0	1	N/A	1	0	0	0	N/A	N/A	N/A	N/A	N/A	N/A	N/A	N/A	N/A	N/A	N/A	N/A	N/A	N/A	N/A	N/A	N/A	N/A
Chr08	61912393	T	C	76		N/A	N/A	N/A	N/A		1	0	0		0	1	0	0	0	0	1	1	1	0	0	0	N/A	0	0	1	1	N/A	N/A	N/A	N/A	N/A	N/A	N/A	N/A	N/A	N/A	N/A	N/A	N/A	N/A	N/A	N/A	N/A	N/A
Chr08	61912405	A	G	255		N/A	N/A	N/A	N/A		0	1	0		0	0	0	0	0	0	0	0	0	0	0	0	N/A	0	0	0	0	N/A	N/A	N/A	0	0	N/A	N/A	N/A	N/A	N/A	N/A	N/A	N/A	N/A	N/A	N/A	N/A	N/A
Chr08	61912424	G	T	255		N/A	1	N/A	N/A		1	0	0		0	1	1	0	0	0	1	N/A	1	0	0	1	1	0	0	1	1	N/A	N/A	N/A	0	0	N/A	N/A	N/A	N/A	N/A	N/A	N/A	N/A	N/A	N/A	N/A	N/A	N/A
Chr08	61912426	T	C	255		N/A	1	N/A	N/A		1	N/A	0		0	1	1	0	0	0	1	N/A	1	0	0	1	N/A	0	0	1	1	N/A	N/A	N/A	0	0	N/A	N/A	N/A	N/A	N/A	N/A	N/A	N/A	N/A	N/A	N/A	N/A	N/A
Chr08	61912431	CT	CTT	161		N/A	0	N/A	N/A		0	N/A	0		0	1	0	0	0	0	0	N/A	1	0	0	0	N/A	0	0	1	1	N/A	N/A	N/A	0	N/A	N/A	N/A	N/A	N/A	N/A	N/A	N/A	N/A	N/A	N/A	N/A	N/A	N/A
Chr08	61912438	A	T	101		N/A	N/A	N/A	N/A		0	0	0		0	0	0	0	0	0	0	N/A	0	0	0	0	N/A	0	0	0	0	N/A	N/A	N/A	0	0	N/A	N/A	N/A	N/A	N/A	N/A	N/A	N/A	N/A	N/A	N/A	N/A	N/A
Chr08	61912448	A	C	171		N/A	0	N/A	N/A		0	0	0		0	0	0	0	0	0	0	N/A	0	0	0	0	0	0	0	0	0	N/A	N/A	N/A	0	0	N/A	N/A	N/A	N/A	N/A	N/A	N/A	N/A	N/A	N/A	N/A	N/A	N/A
Chr08	61912451	G	A	70		N/A	0	N/A	N/A		0	0	0		0	0	0	0	0	0	0	N/A	0	0	0	0	0	0	0	0	0	N/A	N/A	N/A	0	0	N/A	N/A	N/A	N/A	N/A	N/A	N/A	N/A	N/A	N/A	N/A	N/A	N/A
Chr08	61912452	T	A	70		N/A	0	N/A	N/A		0	0	0		0	0	0	0	0	0	0	N/A	0	0	0	0	0	0	0	0	0	N/A	N/A	N/A	0	0	N/A	N/A	N/A	N/A	N/A	N/A	N/A	N/A	N/A	N/A	N/A	N/A	N/A
Chr08	61912453	TT	TGTGTGGGAAAATGG	100		N/A	0	N/A	N/A		0	0	0		0	0	0	0	0	0	0	N/A	0	0	N/A	0	0	0	0	0	0	N/A	N/A	N/A	0	N/A	N/A	N/A	N/A	N/A	N/A	N/A	N/A	N/A	N/A	N/A	N/A	N/A	N/A
Chr08	61912470	G	A	255		N/A	0	N/A	N/A		0	0	0		0	1	0	0	0	0	0	N/A	1	0	0	0	1	0	0	1	1	N/A	N/A	N/A	0	0	N/A	N/A	N/A	N/A	N/A	N/A	N/A	N/A	N/A	N/A	N/A	N/A	N/A
Chr08	61912524	G	A	255		N/A	1	N/A	N/A		1	1	1		0	1	N/A	0	1	1	1	1	1	1	1	1	1	1	1	1	1	N/A	N/A	N/A	0	1	N/A	N/A	N/A	N/A	N/A	N/A	N/A	N/A	N/A	N/A	N/A	N/A	N/A
Chr08	61912549	T	A	174		0	N/A	N/A	N/A		0	0	0		0	0	N/A	0	1	0	0	0	0	0	0	0	0	0	0	0	0	N/A	0	N/A	N/A	N/A	N/A	N/A	0	N/A	N/A	N/A	N/A	N/A	N/A	N/A	N/A	N/A	N/A
Chr08	61912591	G	A	70		0	N/A	N/A	N/A		0	0	0		0	0	0	0	0	0	0	N/A	0	0	0	0	N/A	1	0	0	0	N/A	0	N/A	N/A	N/A	N/A	N/A	0	N/A	N/A	N/A	N/A	N/A	N/A	N/A	N/A	N/A	N/A
Chr08	61912595	A	G	70		0	N/A	N/A	N/A		0	0	0		0	0	0	0	0	0	0	N/A	0	0	0	0	N/A	0	0	0	0	N/A	0	N/A	N/A	N/A	N/A	N/A	0	N/A	N/A	N/A	N/A	N/A	N/A	N/A	N/A	N/A	N/A
Chr08	61912600	A	C	255		0	N/A	N/A	N/A		0	0	1		0	1	1	0	1	1	0	N/A	1	1	N/A	1	N/A	1	1	1	1	N/A	1	N/A	N/A	N/A	N/A	N/A	1	N/A	N/A	N/A	N/A	N/A	N/A	N/A	N/A	N/A	N/A
Chr08	61912610	T	C	255		0	N/A	N/A	N/A		0	0	1		0	1	1	0	1	1	0	N/A	N/A	1	0	1	N/A	0	0	1	N/A	N/A	1	N/A	N/A	N/A	N/A	N/A	1	N/A	N/A	N/A	N/A	N/A	N/A	N/A	N/A	N/A	N/A
Chr08	61912626	ACCTCAC	ACC,ATC	255		0	N/A	N/A	N/A		0	N/A	1		0	1	1	0	1	1	1	N/A	N/A	1	N/A	1	N/A	0	1	2/2	N/A	N/A	2/2	N/A	N/A	N/A	N/A	N/A	N/A	N/A	N/A	N/A	N/A	N/A	N/A	N/A	N/A	N/A	N/A
Chr08	61912639	TTCATGTCATGTTGTTATT	TTCATGGCCTGT,TTCATGTCATGT,TTCATGTCATGTTGTCTGT,TTCATGTCATGTTTCCAGT,TTCATGTCATGTTTCCTGT,TTCATGTCCTGT,TTCATGTCCTGTTGTTATT,TTCATGTCTTGT,TTCATGTTCTGT	255		N/A	N/A	N/A	N/A		0	N/A	2/2		0	6/6	6/6	0	6/6	6/6	2/2	N/A	N/A	6/6	2/2	6/6	N/A	0	2/2	6/6	N/A	N/A	6/6	N/A	N/A	N/A	N/A	N/A	N/A	N/A	N/A	N/A	N/A	N/A	N/A	N/A	N/A	N/A	N/A
Chr08	61912647	A	C	255		N/A	N/A	N/A	N/A		0	N/A	N/A		0	1	N/A	0	N/A	N/A	N/A	N/A	N/A	1	N/A	N/A	N/A	0	N/A	N/A	N/A	N/A	N/A	N/A	N/A	N/A	N/A	N/A	N/A	N/A	N/A	N/A	N/A	N/A	N/A	N/A	N/A	N/A	N/A
Chr08	61912652	G	T	255		N/A	N/A	N/A	N/A		0	N/A	1		0	1	N/A	0	1	1	1	N/A	1	1	1	1	N/A	0	1	1	N/A	N/A	1	N/A	N/A	N/A	N/A	N/A	N/A	N/A	N/A	N/A	N/A	N/A	N/A	N/A	N/A	N/A	N/A
Chr08	61912653	T	C	255		N/A	N/A	N/A	N/A		0	N/A	1		0	N/A	N/A	0	1	1	1	N/A	1	N/A	1	1	N/A	0	1	1	N/A	N/A	1	N/A	N/A	N/A	N/A	N/A	N/A	N/A	N/A	N/A	N/A	N/A	N/A	N/A	N/A	N/A	N/A
Chr08	61912654	T	C	255		N/A	N/A	N/A	N/A		0	N/A	1		0	N/A	N/A	0	1	1	1	N/A	1	N/A	1	1	N/A	0	1	1	N/A	N/A	1	N/A	N/A	N/A	N/A	N/A	N/A	N/A	N/A	N/A	N/A	N/A	N/A	N/A	N/A	N/A	N/A
Chr08	61912655	A	T	255		N/A	N/A	N/A	N/A		0	N/A	1		0	1	1	0	1	1	1	N/A	1	N/A	1	1	N/A	0	1	1	N/A	N/A	1	N/A	N/A	N/A	N/A	N/A	N/A	N/A	N/A	N/A	N/A	N/A	N/A	N/A	N/A	N/A	N/A
Chr08	61912656	T	G	255		N/A	N/A	N/A	N/A		0	N/A	1		0	1	1	0	1	1	1	N/A	1	N/A	1	1	N/A	0	1	1	N/A	N/A	1	N/A	N/A	N/A	N/A	N/A	N/A	N/A	N/A	N/A	N/A	N/A	N/A	N/A	N/A	N/A	N/A
Chr08	61912667	G	A	255		N/A	N/A	N/A	N/A		0	N/A	1		0	0	0	0	0	0	0	N/A	0	0	0	0	0	0	0	0	N/A	N/A	0	N/A	N/A	N/A	N/A	N/A	N/A	N/A	N/A	N/A	N/A	N/A	N/A	N/A	N/A	N/A	N/A
Chr08	61912669	C	T	255		N/A	N/A	N/A	N/A		1	N/A	1		0	1	1	0	1	1	1	N/A	1	1	1	1	1	0	1	1	N/A	N/A	1	N/A	N/A	N/A	N/A	N/A	N/A	N/A	N/A	N/A	N/A	N/A	N/A	N/A	N/A	N/A	N/A
Chr08	61912875	G	A	76		1	N/A	N/A	N/A		1	N/A	0		0	0	0	0	0	0	0	N/A	0	0	0	0	N/A	1	0	0	0	N/A	N/A	N/A	N/A	N/A	N/A	N/A	N/A	N/A	N/A	0	N/A	N/A	N/A	N/A	N/A	N/A	N/A
Chr08	61912877	T	C	255		0	N/A	N/A	N/A		0	N/A	0		0	0	0	0	0	0	0	N/A	0	0	0	0	N/A	0	0	1	1	N/A	N/A	N/A	N/A	N/A	N/A	N/A	N/A	N/A	N/A	0	N/A	N/A	N/A	N/A	N/A	N/A	N/A
Chr08	61912888	T	C	255		0	N/A	N/A	N/A		0	N/A	1		0	1	1	0	1	1	1	N/A	1	1	1	1	N/A	0	1	1	1	N/A	N/A	N/A	N/A	N/A	N/A	N/A	N/A	N/A	N/A	1	N/A	N/A	N/A	N/A	N/A	N/A	N/A
Chr08	61912894	A	T	79		1	N/A	N/A	N/A		1	N/A	0		0	0	0	0	0	0	0	N/A	0	0	0	0	N/A	1	0	0	0	N/A	N/A	N/A	N/A	N/A	N/A	N/A	N/A	N/A	N/A	0	N/A	N/A	N/A	N/A	N/A	N/A	N/A
Chr08	61912904	A	G	255		1	N/A	N/A	N/A		1	N/A	1		0	0	0	0	0	1	1	N/A	0	1	0	0	N/A	1	0	1	1	N/A	N/A	N/A	N/A	N/A	N/A	N/A	N/A	N/A	N/A	1	N/A	N/A	N/A	N/A	N/A	N/A	N/A
Chr08	61912949	A	G	139		0	N/A	N/A	N/A		N/A	N/A	1		0	0	N/A	0	0	1	N/A	N/A	0	1	0	0	N/A	N/A	0	1	1	N/A	N/A	N/A	N/A	N/A	N/A	N/A	N/A	N/A	N/A	1	N/A	N/A	N/A	N/A	N/A	N/A	N/A
Chr08	61916760	C	T	104		N/A	N/A	N/A	N/A		0	0	0		0	1	N/A	0	1	0	0	0	1	0	0	0	1	0	0	1	1	N/A	N/A	N/A	N/A	N/A	N/A	N/A	N/A	N/A	N/A	N/A	N/A	N/A	N/A	N/A	N/A	N/A	N/A
Chr08	61916865	A	T	255		N/A	N/A	N/A	N/A		0	N/A	1		0	1	N/A	0	1	1	0	0	1	1	0	1	1	0	0	1	1	N/A	N/A	N/A	N/A	N/A	N/A	N/A	N/A	N/A	N/A	N/A	N/A	N/A	N/A	N/A	N/A	N/A	N/A
Chr08	61916936	G	A	255		N/A	N/A	N/A	N/A		0	N/A	1		0	1	N/A	0	1	1	0	1	1	1	0	1	1	0	0	1	1	N/A	N/A	1	N/A	N/A	N/A	N/A	N/A	N/A	N/A	N/A	N/A	N/A	N/A	N/A	N/A	N/A	N/A
Chr08	61916962	C	T	255		N/A	N/A	N/A	N/A		0	N/A	0		0	0	N/A	0	0	0	0	1	0	0	0	0	0	0	0	0	0	N/A	N/A	0	N/A	N/A	N/A	N/A	N/A	N/A	N/A	N/A	N/A	N/A	N/A	N/A	N/A	N/A	N/A
Chr08	61916981	G	A	255		N/A	N/A	N/A	N/A		0	N/A	1		0	1	N/A	0	1	1	0	0	1	1	0	1	1	0	0	1	1	N/A	N/A	1	N/A	N/A	N/A	N/A	N/A	N/A	N/A	N/A	N/A	N/A	N/A	N/A	N/A	N/A	N/A
Chr08	61916999	A	C	255		N/A	N/A	N/A	N/A		0	N/A	1		0	1	N/A	0	1	1	0	1	1	1	0	1	1	0	0	1	1	N/A	N/A	1	N/A	N/A	N/A	N/A	N/A	N/A	N/A	N/A	N/A	N/A	N/A	N/A	N/A	N/A	N/A
Chr08	61917012	T	A	255		N/A	N/A	N/A	N/A		0	N/A	N/A		0	N/A	N/A	0	0	N/A	0	1	N/A	0	0	0	N/A	0	0	N/A	N/A	N/A	N/A	N/A	N/A	N/A	N/A	N/A	N/A	N/A	N/A	N/A	N/A	N/A	N/A	N/A	N/A	N/A	N/A
Chr08	61917013	GAAATAAAAAATAAAAAATG	GAAATAAAAAATG,GAAATAACAAATAAGAAATG	200		N/A	N/A	N/A	N/A		0	N/A	1		0	1	1	0	1	1	0	N/A	1	1	0	1	1	0	0	1	1	N/A	N/A	1	N/A	N/A	N/A	N/A	N/A	N/A	N/A	N/A	N/A	N/A	N/A	N/A	N/A	N/A	N/A
Chr08	61917033	T	C	255		N/A	N/A	N/A	N/A		0	N/A	0		0	0	0	0	0	0	0	N/A	0	0	0	0	0	0	0	0	0	N/A	N/A	0	N/A	N/A	N/A	N/A	N/A	N/A	N/A	N/A	N/A	N/A	N/A	N/A	N/A	N/A	N/A
Chr08	61917041	C	T	255		N/A	N/A	N/A	N/A		0	N/A	0		0	0	0	0	0	0	0	1	0	0	0	0	0	0	0	0	0	N/A	N/A	0	N/A	N/A	N/A	N/A	N/A	N/A	N/A	N/A	N/A	N/A	N/A	N/A	N/A	N/A	N/A
Chr08	61917090	T	G	104		N/A	N/A	N/A	N/A		0	N/A	1		0	1	1	0	1	1	0	1	1	1	0	1	N/A	0	0	1	1	N/A	N/A	N/A	N/A	N/A	N/A	N/A	N/A	N/A	N/A	N/A	N/A	N/A	N/A	N/A	N/A	N/A	N/A
Chr08	61917101	A	G	104		N/A	N/A	N/A	N/A		0	N/A	1		0	1	1	0	1	1	0	1	1	1	0	1	1	0	0	1	1	N/A	N/A	N/A	N/A	N/A	N/A	N/A	N/A	N/A	N/A	N/A	N/A	N/A	N/A	N/A	N/A	N/A	N/A
Chr08	61917175	C	T	52		N/A	N/A	N/A	N/A		0	0	0		0	0	0	0	0	0	0	0	0	0	N/A	0	0	0	0	0	0	N/A	N/A	N/A	N/A	N/A	N/A	N/A	N/A	N/A	N/A	N/A	N/A	N/A	N/A	N/A	N/A	N/A	N/A
Chr08	61917185	T	A	139		N/A	N/A	N/A	N/A		0	0	1		0	1	1	0	1	1	0	1	1	1	N/A	1	1	0	0	1	1	N/A	N/A	N/A	N/A	N/A	N/A	N/A	N/A	N/A	N/A	N/A	N/A	N/A	N/A	N/A	N/A	N/A	N/A
Chr08	61917211	G	A	136		N/A	N/A	N/A	N/A		0	N/A	1		0	1	N/A	0	1	1	0	0	1	1	0	1	1	0	0	1	1	N/A	N/A	N/A	N/A	N/A	N/A	N/A	N/A	N/A	N/A	N/A	N/A	N/A	N/A	N/A	N/A	N/A	N/A
Chr08	61919316	T	C	121		N/A	N/A	N/A	N/A		0	N/A	1		0	1	N/A	0	1	1	1	1	1	1	1	1	1	1	1	1	1	N/A	N/A	N/A	N/A	N/A	N/A	N/A	N/A	N/A	N/A	N/A	N/A	N/A	N/A	N/A	N/A	N/A	N/A
Chr08	61919894	C	G	70		N/A	N/A	N/A	N/A		0	0	0		0	0	0	0	0	0	0	0	0	0	0	0	0	1	0	0	0	N/A	N/A	N/A	N/A	N/A	N/A	N/A	N/A	N/A	N/A	N/A	N/A	N/A	N/A	N/A	N/A	N/A	N/A
Chr08	61921728	T	A	255		N/A	N/A	N/A	N/A		0	N/A	0		0	0	N/A	0	0	0	0	1	0	0	0	0	0	0	0	0	0	N/A	N/A	N/A	N/A	N/A	N/A	N/A	N/A	N/A	N/A	N/A	N/A	N/A	N/A	N/A	N/A	N/A	N/A
Chr08	61922201	T	A	106		N/A	N/A	N/A	N/A		0	N/A	1		0	1	1	0	1	1	0	0	1	1	0	1	1	0	0	1	1	N/A	N/A	1	N/A	N/A	N/A	N/A	N/A	N/A	N/A	N/A	N/A	N/A	N/A	N/A	N/A	N/A	N/A
Chr08	61922778	C	A	255		N/A	N/A	N/A	N/A		N/A	0	1		0	1	1	0	1	1	1	1	1	1	N/A	1	1	0	HET	1	1	N/A	N/A	N/A	N/A	N/A	N/A	N/A	N/A	N/A	N/A	N/A	N/A	N/A	N/A	N/A	N/A	N/A	N/A
Chr08	61922861	A	T	70		N/A	N/A	N/A	N/A		0	0	0		0	0	0	0	0	0	0	0	0	0	0	0	0	0	0	0	0	N/A	N/A	N/A	N/A	N/A	N/A	N/A	N/A	N/A	N/A	N/A	N/A	N/A	N/A	N/A	N/A	N/A	N/A
Chr08	61923000	A	T	255		1	1	N/A	N/A		HET	1	1		0	1	N/A	0	1	1	1	N/A	1	1	0	HET	1	HET	HET	1	1	1	N/A	N/A	N/A	N/A	N/A	N/A	N/A	N/A	N/A	N/A	N/A	N/A	N/A	N/A	N/A	N/A	N/A
Chr08	61924790	A	T	70		N/A	N/A	N/A	N/A		0	N/A	0		0	N/A	0	0	N/A	N/A	0	N/A	N/A	N/A	0	0	N/A	N/A	0	N/A	N/A	N/A	N/A	N/A	N/A	N/A	N/A	N/A	N/A	N/A	N/A	N/A	N/A	N/A	N/A	N/A	N/A	N/A	N/A
Chr08	61924791	T	G	70		N/A	N/A	N/A	N/A		0	N/A	0		0	N/A	0	0	N/A	N/A	0	N/A	N/A	N/A	0	0	N/A	N/A	0	N/A	N/A	N/A	N/A	N/A	N/A	N/A	N/A	N/A	N/A	N/A	N/A	N/A	N/A	N/A	N/A	N/A	N/A	N/A	N/A
Chr08	61924792	A	C	70		N/A	N/A	N/A	N/A		0	N/A	0		0	N/A	0	0	N/A	N/A	0	N/A	N/A	N/A	0	0	N/A	N/A	0	N/A	N/A	N/A	N/A	N/A	N/A	N/A	N/A	N/A	N/A	N/A	N/A	N/A	N/A	N/A	N/A	N/A	N/A	N/A	N/A
Chr08	61924797	A	G	70		N/A	N/A	N/A	N/A		N/A	N/A	0		0	N/A	0	0	N/A	N/A	0	N/A	N/A	N/A	0	0	N/A	N/A	0	N/A	N/A	N/A	N/A	N/A	N/A	N/A	N/A	N/A	N/A	N/A	N/A	N/A	N/A	N/A	N/A	N/A	N/A	N/A	N/A
Chr08	61924809	G	C	79		N/A	N/A	N/A	N/A		HET	N/A	N/A		0	N/A	0	0	N/A	N/A	1	N/A	N/A	N/A	N/A	N/A	N/A	N/A	HET	N/A	N/A	N/A	N/A	N/A	N/A	N/A	N/A	N/A	N/A	N/A	N/A	N/A	N/A	N/A	N/A	N/A	N/A	N/A	N/A
Chr08	61924833	T	A	255		N/A	N/A	N/A	N/A		HET	N/A	HET		0	1	0	HET	1	1	1	N/A	N/A	N/A	HET	HET	N/A	1	HET	N/A	N/A	N/A	N/A	N/A	N/A	N/A	N/A	N/A	N/A	N/A	N/A	N/A	N/A	N/A	N/A	N/A	N/A	N/A	N/A
Chr08	61926511	C	G	70		N/A	N/A	N/A	N/A		0	N/A	0		N/A	0	0	0	N/A	0	HET	N/A	0	0	N/A	0	0	N/A	0	N/A	N/A	N/A	N/A	N/A	N/A	N/A	N/A	N/A	N/A	N/A	N/A	N/A	N/A	N/A	N/A	N/A	N/A	N/A	N/A
Chr08	61926531	C	G	255		N/A	N/A	N/A	N/A		0	N/A	N/A		0	N/A	N/A	0	HET	HET	HET	0	0	N/A	N/A	0	N/A	0	HET	N/A	0	N/A	N/A	N/A	N/A	N/A	N/A	N/A	N/A	N/A	N/A	N/A	N/A	N/A	N/A	N/A	N/A	N/A	N/A
Chr08	61926560	C	T	255		1	1	1	1		1	1	1		0	1	1	HET	1	1	1	1	1	1	1	1	1	1	1	1	1	1	N/A	N/A	1	N/A	N/A	N/A	N/A	N/A	N/A	N/A	N/A	N/A	N/A	N/A	N/A	1	N/A
Chr08	61926573	C	T	255		N/A	HET	0	0		HET	N/A	N/A		0	HET	N/A	0	HET	N/A	N/A	HET	1	N/A	HET	N/A	N/A	N/A	HET	N/A	1	0	N/A	N/A	0	N/A	N/A	N/A	N/A	N/A	N/A	N/A	N/A	N/A	N/A	N/A	N/A	0	N/A
Chr08	61926578	G	A	255		0	0	0	0		0	0	0		0	0	0	0	0	0	0	0	0	0	0	0	0	0	0	0	0	0	N/A	N/A	0	N/A	N/A	N/A	N/A	N/A	N/A	N/A	N/A	N/A	N/A	N/A	N/A	0	N/A
Chr08	61926581	G	T	255		0	0	0	0		0	0	0		0	0	0	0	0	0	0	0	0	0	0	0	0	0	0	0	0	0	N/A	N/A	0	N/A	N/A	N/A	N/A	N/A	N/A	N/A	N/A	N/A	N/A	N/A	N/A	0	N/A
Chr08	61926582	C	A,G,T	255		0	0	0	0		0	0	0		0	0	0	0	N/A	0	N/A	N/A	0	0	N/A	0	0	N/A	0	0	0	0	N/A	N/A	0	N/A	N/A	N/A	N/A	N/A	N/A	N/A	N/A	N/A	N/A	N/A	N/A	0	N/A
Chr08	61926584	A	G	104		0	0	0	0		0	N/A	0		0	0	0	0	0	0	N/A	0	0	0	0	0	0	0	0	0	0	0	N/A	N/A	0	N/A	N/A	N/A	N/A	N/A	N/A	N/A	N/A	N/A	N/A	N/A	N/A	0	N/A
Chr08	61926588	T	C,G	255		0	0	0	N/A		0	0	N/A		0	0	0	0	0	0	0	0	0	0	0	0	N/A	0	0	0	0	0	N/A	N/A	0	N/A	N/A	N/A	N/A	N/A	N/A	N/A	N/A	N/A	N/A	N/A	N/A	0	N/A
Chr08	61926597	C	T	122		0	0	0	0		0	0	0		0	0	0	0	0	0	HET	0	0	0	0	0	0	0	0	0	0	0	N/A	N/A	0	N/A	N/A	N/A	N/A	N/A	N/A	N/A	N/A	N/A	N/A	N/A	N/A	0	N/A
Chr08	61926598	C	G	255		0	0	0	0		0	0	0		0	0	0	0	0	0	0	N/A	0	0	0	0	0	0	0	0	0	0	N/A	N/A	0	N/A	N/A	0	N/A	N/A	N/A	N/A	N/A	N/A	N/A	N/A	N/A	0	N/A
Chr08	61926600	G	C	255		N/A	HET	0	0		HET	N/A	N/A		0	0	0	0	N/A	0	0	0	0	0	0	0	0	0	0	0	0	N/A	N/A	N/A	0	N/A	N/A	0	0	N/A	N/A	N/A	N/A	N/A	N/A	N/A	N/A	0	N/A
Chr08	61926602	T	A,C	255		0	0	0	0		0	N/A	0		N/A	N/A	HET	0	HET	0	HET	0	0	0	0	HET	N/A	0	0	0	0	0	N/A	N/A	1	N/A	N/A	N/A	0	N/A	N/A	N/A	N/A	N/A	N/A	N/A	N/A	0	N/A
Chr08	61926603	G	A,C,T	255		0	0	1	HET		0	N/A	N/A		0	0	N/A	0	0/2	2/2	N/A	N/A	0	N/A	0/2	N/A	0	N/A	0/2	2/2	0	0	N/A	N/A	0	N/A	N/A	0	0	N/A	N/A	N/A	N/A	N/A	N/A	N/A	N/A	0	N/A
Chr08	61926604	G	C	255		0	0	0	0		0	0	N/A		0	0	N/A	0	HET	N/A	N/A	0	0	HET	HET	0	0	N/A	HET	1	N/A	0	N/A	N/A	N/A	N/A	N/A	N/A	0	N/A	N/A	N/A	N/A	N/A	N/A	N/A	N/A	0	N/A
Chr08	61926605	CAATAATAATAATCATCATAATAATAATAAG	CAAAAATAACTATAATAAAAATAATAAG,CAAGAATCTTCATCATAATAATAAG,CAATAACCATCACCATCATAATAAGAAGAAG,CAATAAGAATAATAATAATTATAATAATCAG,CAATAATAATAATAATAATAAGTATAATCAG,CAATAATAATAATAATAATTATAATAATCAG,CAATAATAATCATGAAAATAATAATAATAAGAAG,CAATAATCATAATGATAATCATAATAATAAG,CAATAATCATCAAAATAATAATAATAATAAG,CAATAATCATCATCATAATAATAGTTATAATAAG,CAATAATCCTGATAATAATAATAAG,CAATAATGATCATCATCATAAAAAGAATAAG,CAATGATAATCACCATCATCATAA…	255		N/A	3/5	12/	12/		5/5	N/A	N/A		N/A	16/	N/A	0	15/	N/A	11/	N/A	N/A	N/A	7/7	N/A	N/A	N/A	N/A	N/A	N/A	3/3	N/A	12/	16/	N/A	N/A	N/A	N/A	N/A	N/A	N/A	N/A	N/A	N/A	N/A	N/A	N/A	N/A
Chr08	61926636	T	A,G	255		N/A	HET	0	N/A		HET	N/A	HET		0	0	HET	0	HET	N/A	HET	N/A	0	N/A	HET	N/A	0	HET	HET	N/A	N/A	N/A	N/A	0	0	0	N/A	0	N/A	N/A	N/A	N/A	0	N/A	N/A	N/A	N/A	N/A	N/A
Chr08	61926639	A	G	70		0	0	N/A	0		0	0	0		0	0	0	0	0	N/A	0	0	0	0	0	0	0	0	0	0	N/A	0	N/A	0	0	0	N/A	0	N/A	N/A	N/A	N/A	0	N/A	N/A	N/A	N/A	N/A	N/A
Chr08	61926640	C	G	255		N/A	HET	N/A	0		HET	0	N/A		0	0	0	0	0	0	0	0	0	0	0	0	0	0	HET	0	N/A	N/A	N/A	0	0	0	N/A	0	N/A	N/A	N/A	N/A	0	N/A	N/A	N/A	N/A	N/A	N/A
Chr08	61926641	A	G	255		0	0	N/A	0		0	0	0		0	0	0	0	0	0	0	0	0	0	0	0	0	0	0	0	N/A	0	N/A	0	0	N/A	N/A	0	N/A	N/A	N/A	N/A	1	N/A	N/A	N/A	N/A	N/A	N/A
Chr08	61926644	G	T	255		0	0	N/A	0		N/A	0	0		HET	HET	HET	0	HET	0	HET	0	0	0	0	HET	N/A	0	0	0	N/A	0	N/A	0	1	N/A	N/A	N/A	N/A	N/A	N/A	N/A	N/A	N/A	N/A	N/A	N/A	N/A	N/A
Chr08	61926644	GCATT	GAATT,GCAGT,GT,GTAGT,GTATT,TAATT,TCATT,TTAGT,TTATT	255		5/5	5/5	N/A	0/5		N/A	N/A	N/A		N/A	5/6	N/A	0/5	N/A	N/A	N/A	N/A	5/5	N/A	0/5	3/6	N/A	0	0/5	N/A	N/A	5/5	N/A	0	6/6	N/A	N/A	N/A	N/A	N/A	N/A	N/A	3/3	N/A	N/A	N/A	N/A	N/A	N/A
Chr08	61926645	C	A,T	255		2/2	2/2	N/A	0/2		0/2	N/A	N/A		HET	1/2	0/2	0/2	N/A	N/A	N/A	N/A	2/2	N/A	0/2	1/2	N/A	0	0/2	N/A	N/A	2/2	N/A	0	1	N/A	N/A	N/A	N/A	N/A	N/A	N/A	N/A	N/A	N/A	N/A	N/A	N/A	N/A
Chr08	61926647	T	G	255		0	0	N/A	0		0	0	0		0	0	N/A	0	0	N/A	0	0	0	0	HET	0	0	0	0	N/A	N/A	0	N/A	0	0	N/A	N/A	N/A	N/A	N/A	N/A	N/A	N/A	N/A	N/A	N/A	N/A	N/A	N/A
Chr08	61926651	T	A,G	255		0	0	N/A	0		0	0	0		0	0	N/A	0	0/2	N/A	0	0	0	0	N/A	N/A	0	HET	0	N/A	N/A	0	N/A	0	0	N/A	N/A	N/A	N/A	N/A	N/A	N/A	0	N/A	N/A	N/A	N/A	N/A	N/A
Chr08	61926653	A	T	162		0	0	N/A	0		0	N/A	0		0	0	0	0	0	0	0	0	0	0	0	0	N/A	0	0	0	N/A	0	N/A	0	0	0	N/A	N/A	N/A	N/A	N/A	N/A	0	N/A	N/A	N/A	N/A	N/A	N/A
Chr08	61926654	T	C	255		0	0	N/A	0		0	0	0		0	N/A	0	HET	0	0	0	0	0	0	N/A	0	N/A	0	N/A	0	N/A	0	N/A	0	0	0	N/A	N/A	N/A	N/A	N/A	N/A	0	N/A	N/A	N/A	N/A	N/A	N/A
Chr08	61926656	G	A	255		0	0	0	0		0	0	0		0	0	0	0	0	0	HET	0	0	0	0	0	N/A	HET	0	N/A	N/A	0	N/A	0	0	N/A	N/A	N/A	0	N/A	N/A	N/A	0	N/A	N/A	N/A	N/A	N/A	N/A
Chr08	61926666	C	T	119		0	0	0	0		0	0	0		0	0	0	0	0	0	0	0	0	0	0	0	0	0	0	0	N/A	0	N/A	0	0	0	N/A	N/A	0	N/A	N/A	N/A	0	N/A	N/A	N/A	N/A	N/A	N/A
Chr08	61926667	C	T	255		0	0	0	0		0	0	0		N/A	0	0	0	0	0	0	0	0	0	0	0	0	0	0	0	N/A	0	N/A	0	0	N/A	N/A	N/A	0	N/A	N/A	N/A	0	N/A	N/A	N/A	N/A	N/A	N/A
Chr08	61926673	G	A	255		0	0	0	0		0	0	0		0	0	N/A	0	0	0	0	0	0	0	0	N/A	0	0	0	0	N/A	0	N/A	0	0	0	N/A	N/A	0	N/A	N/A	N/A	0	N/A	N/A	N/A	N/A	N/A	N/A
Chr08	61926676	A	G	70		0	0	0	0		0	0	0		0	0	0	0	0	N/A	0	0	0	N/A	0	0	0	0	0	0	N/A	0	N/A	0	0	0	N/A	N/A	0	N/A	N/A	N/A	0	N/A	N/A	N/A	N/A	N/A	N/A
Chr08	61926690	T	G	255		0	0	0	0		0	0	0		0	0	0	0	0	0	0	0	0	0	N/A	0	0	0	0	0	N/A	0	N/A	N/A	0	0	N/A	N/A	0	N/A	N/A	N/A	0	N/A	N/A	N/A	N/A	N/A	N/A
Chr08	61926692	T	C	70		0	0	0	0		0	0	0		0	0	0	0	0	0	0	0	0	0	0	0	0	0	0	0	N/A	0	N/A	N/A	0	0	N/A	N/A	0	N/A	N/A	N/A	0	N/A	N/A	N/A	N/A	N/A	N/A
Chr08	61926697	G	A	255		0	0	0	0		0	0	0		0	0	0	0	0	0	0	0	0	0	0	0	0	0	0	0	N/A	0	N/A	N/A	0	0	N/A	N/A	0	N/A	N/A	N/A	N/A	N/A	N/A	N/A	N/A	N/A	N/A
Chr08	61926702	G	T	255		0	0	0	0		0	0	0		0	0	N/A	0	N/A	0	0	0	0	0	0	0	0	0	0	0	N/A	0	N/A	N/A	0	0	N/A	N/A	0	N/A	N/A	N/A	N/A	N/A	N/A	N/A	N/A	N/A	N/A
Chr08	61926706	G	A,C	255		0/2	0/2	0	0		0	N/A	N/A		N/A	N/A	N/A	0	N/A	0	0/2	0	2/2	N/A	N/A	0	N/A	0/2	0/2	N/A	N/A	2/2	N/A	N/A	N/A	0	N/A	N/A	N/A	N/A	N/A	N/A	N/A	N/A	N/A	N/A	N/A	N/A	N/A
Chr08	61926707	A	G	255		0	0	0	0		0	0	0		0	0	N/A	0	N/A	0	0	0	0	0	0	0	N/A	0	0	0	N/A	0	N/A	N/A	0	0	N/A	N/A	0	N/A	N/A	N/A	N/A	N/A	N/A	N/A	N/A	N/A	N/A
Chr08	61926718	GAATGAAAAATGAAAG	GAATGAAAAACGAAAG,GAATGAAGAATGAAAG	255		2/2	N/A	0	N/A		N/A	N/A	0		0	N/A	0	0	0	N/A	0	N/A	N/A	N/A	0	0	N/A	0	0	0	0	2/2	N/A	N/A	N/A	0	N/A	N/A	N/A	N/A	N/A	N/A	N/A	N/A	N/A	N/A	N/A	N/A	N/A
Chr08	61926725	A	G	104		N/A	HET	0	N/A		N/A	0	0		0	0	0	0	0	0	0	N/A	0	0	0	0	0	0	0	0	0	1	N/A	N/A	0	0	N/A	N/A	0	N/A	N/A	N/A	N/A	N/A	N/A	N/A	N/A	N/A	N/A
Chr08	61926728	T	C	255		N/A	0	0	N/A		0	0	0		0	N/A	0	0	0	0	0	N/A	0	0	0	0	0	0	0	0	0	0	N/A	N/A	N/A	0	N/A	N/A	0	N/A	N/A	N/A	N/A	N/A	N/A	N/A	N/A	N/A	N/A
Chr08	61926743	T	A	255		0	0	N/A	N/A		0	0	0		0	N/A	N/A	0	HET	0	HET	N/A	0	N/A	N/A	0	0	N/A	HET	N/A	0	0	N/A	N/A	N/A	N/A	N/A	N/A	N/A	N/A	N/A	N/A	N/A	N/A	N/A	N/A	N/A	N/A	N/A
Chr08	61926744	T	G	255		1	1	N/A	N/A		N/A	1	1		0	1	1	0	1	1	1	N/A	1	N/A	1	1	1	N/A	1	1	1	1	N/A	N/A	N/A	N/A	N/A	N/A	N/A	N/A	N/A	N/A	N/A	N/A	N/A	N/A	N/A	N/A	N/A
Chr08	61926746	C	A	157		0	0	N/A	N/A		0	N/A	0		0	N/A	N/A	0	HET	0	0	N/A	0	N/A	N/A	1	N/A	0	N/A	0	0	0	N/A	N/A	N/A	N/A	N/A	N/A	N/A	N/A	N/A	N/A	N/A	N/A	N/A	N/A	N/A	N/A	N/A
Chr08	61926752	AC	AG,AGATG	120		N/A	N/A	N/A	N/A		N/A	N/A	1		0	N/A	N/A	0	N/A	1	1/2	N/A	1	N/A	N/A	N/A	1	1	N/A	N/A	1	N/A	N/A	N/A	N/A	N/A	N/A	N/A	N/A	N/A	N/A	N/A	N/A	N/A	N/A	N/A	N/A	N/A	N/A
Chr08	61926753	C	G	255		N/A	N/A	N/A	N/A		N/A	N/A	1		0	N/A	1	0	N/A	1	HET	N/A	1	N/A	N/A	0	1	1	1	1	1	N/A	N/A	N/A	N/A	N/A	N/A	N/A	N/A	N/A	N/A	N/A	N/A	N/A	N/A	N/A	N/A	N/A	N/A
Chr08	61926760	C	G	255		N/A	N/A	N/A	N/A		0	0	0		0	N/A	N/A	0	HET	0	HET	N/A	0	N/A	HET	N/A	0	0	N/A	N/A	1	N/A	N/A	N/A	N/A	N/A	N/A	N/A	N/A	N/A	N/A	N/A	N/A	N/A	N/A	N/A	N/A	N/A	N/A
Chr08	61926768	A	C	255		N/A	N/A	N/A	N/A		N/A	1	N/A		0	N/A	N/A	0	HET	1	HET	N/A	1	N/A	HET	0	1	0	HET	N/A	1	N/A	N/A	N/A	N/A	N/A	N/A	N/A	N/A	N/A	N/A	N/A	N/A	N/A	N/A	N/A	N/A	N/A	N/A
Chr08	61926783	G	C	70		N/A	N/A	N/A	N/A		N/A	N/A	N/A		0	N/A	N/A	0	HET	N/A	HET	N/A	0	N/A	N/A	N/A	0	0	HET	N/A	0	N/A	N/A	N/A	N/A	N/A	N/A	N/A	N/A	N/A	N/A	N/A	N/A	N/A	N/A	N/A	N/A	N/A	N/A
Chr08	61926787	C	A	174		N/A	N/A	N/A	N/A		0	0	0		0	0	0	0	HET	0	0	N/A	0	N/A	0	0	0	0	N/A	0	0	N/A	N/A	N/A	N/A	N/A	N/A	N/A	N/A	N/A	N/A	N/A	N/A	N/A	N/A	N/A	N/A	N/A	N/A
Chr08	61926791	C	A	255		N/A	N/A	N/A	N/A		N/A	N/A	N/A		0	HET	N/A	0	HET	1	HET	N/A	1	N/A	HET	N/A	N/A	N/A	HET	N/A	1	N/A	N/A	N/A	N/A	N/A	N/A	N/A	N/A	N/A	N/A	N/A	N/A	N/A	N/A	N/A	N/A	N/A	N/A
Chr08	61926799	G	C	255		N/A	N/A	N/A	N/A		N/A	N/A	1		0	N/A	0	0	HET	1	HET	N/A	1	N/A	N/A	0	N/A	0	N/A	N/A	1	N/A	N/A	N/A	N/A	N/A	N/A	N/A	N/A	N/A	N/A	N/A	N/A	N/A	N/A	N/A	N/A	N/A	N/A
Chr08	61926806	A	G	70		N/A	N/A	N/A	N/A		N/A	N/A	HET		0	0	0	0	0	1	0	N/A	1	N/A	0	0	N/A	0	N/A	N/A	N/A	N/A	N/A	N/A	N/A	N/A	N/A	N/A	N/A	N/A	N/A	N/A	N/A	N/A	N/A	N/A	N/A	N/A	N/A
Chr08	61926812	A	G	49		N/A	N/A	N/A	N/A		0	N/A	N/A		0	0	N/A	0	0	N/A	0	N/A	0	N/A	0	0	N/A	N/A	0	N/A	N/A	N/A	N/A	N/A	N/A	N/A	N/A	N/A	N/A	N/A	N/A	N/A	N/A	N/A	N/A	N/A	N/A	N/A	N/A
Chr08	61927450	T	A	255		N/A	N/A	N/A	N/A		1	1	1		1	N/A	N/A	0	1	N/A	1	HET	N/A	HET	1	1	HET	1	HET	1	1	N/A	N/A	N/A	N/A	N/A	N/A	N/A	N/A	N/A	N/A	N/A	N/A	N/A	N/A	N/A	N/A	N/A	N/A
Chr08	61927472	G	C	255		N/A	N/A	N/A	N/A		0	N/A	0		1	HET	N/A	0	0	0	0	0	N/A	0	N/A	0	N/A	0	0	N/A	0	N/A	N/A	N/A	N/A	N/A	N/A	N/A	N/A	N/A	N/A	N/A	N/A	N/A	N/A	N/A	N/A	N/A	N/A
Chr08	61927473	G	A	255		N/A	N/A	N/A	N/A		1	N/A	1		1	1	1	0	1	1	1	HET	N/A	1	1	1	1	1	1	N/A	1	N/A	N/A	N/A	N/A	N/A	N/A	N/A	N/A	N/A	N/A	N/A	N/A	N/A	N/A	N/A	N/A	N/A	N/A
Chr08	61927532	T	C	255		N/A	N/A	N/A	N/A		0	N/A	0		N/A	HET	0	0	0	0	0	0	N/A	0	0	0	HET	0	0	N/A	N/A	N/A	N/A	N/A	N/A	N/A	N/A	N/A	N/A	N/A	N/A	N/A	N/A	N/A	N/A	N/A	N/A	N/A	N/A
Chr08	61927548	C	T	255		N/A	N/A	N/A	N/A		0	N/A	0		N/A	HET	0	0	0	0	0	0	N/A	0	0	0	HET	0	0	N/A	0	N/A	N/A	N/A	N/A	N/A	N/A	N/A	N/A	N/A	N/A	N/A	N/A	N/A	N/A	N/A	N/A	N/A	N/A
Chr08	61927560	C	G	255		N/A	N/A	N/A	N/A		HET	N/A	0		N/A	HET	N/A	0	N/A	0	0	N/A	N/A	0	0	0	HET	N/A	HET	0	0	N/A	N/A	N/A	N/A	N/A	N/A	N/A	N/A	N/A	N/A	N/A	N/A	N/A	N/A	N/A	N/A	N/A	N/A
Chr08	61927567	T	A	128		N/A	N/A	N/A	N/A		0	N/A	0		N/A	HET	N/A	0	1	0	0	N/A	N/A	0	0	0	HET	N/A	0	0	0	N/A	N/A	N/A	N/A	N/A	N/A	N/A	N/A	N/A	N/A	N/A	N/A	N/A	N/A	N/A	N/A	N/A	N/A
Chr08	61927630	C	G	128		N/A	N/A	N/A	N/A		HET	N/A	N/A		0	HET	0	0	N/A	0	N/A	N/A	N/A	0	0	N/A	N/A	N/A	0	0	0	N/A	N/A	N/A	N/A	N/A	N/A	N/A	N/A	N/A	N/A	N/A	N/A	N/A	N/A	N/A	N/A	N/A	N/A
Chr08	61927631	G	T	127		N/A	N/A	N/A	N/A		1	N/A	1		1	1	1	0	1	1	N/A	1	N/A	1	1	1	1	N/A	N/A	1	1	N/A	N/A	N/A	N/A	N/A	N/A	N/A	N/A	N/A	N/A	N/A	N/A	N/A	N/A	N/A	N/A	N/A	N/A
Chr08	61928025	A	C	255		N/A	N/A	N/A	N/A		0	N/A	0		1	0	0	0	1	N/A	0	N/A	N/A	HET	0	0	0	0	0	0	0	N/A	N/A	N/A	N/A	N/A	N/A	N/A	N/A	N/A	N/A	N/A	N/A	N/A	N/A	N/A	N/A	N/A	N/A
Chr08	61928036	A	G	104		N/A	N/A	N/A	N/A		0	N/A	0		1	0	N/A	0	1	0	0	0	N/A	0	0	HET	0	0	0	N/A	0	N/A	N/A	N/A	N/A	N/A	N/A	N/A	N/A	N/A	N/A	N/A	N/A	N/A	N/A	N/A	N/A	N/A	N/A
Chr08	61928088	T	C	255		N/A	N/A	N/A	N/A		0	1	0		0	0	N/A	0	1	0	0	0	N/A	0	0	HET	0	0	0	N/A	0	N/A	N/A	N/A	N/A	N/A	N/A	N/A	N/A	N/A	N/A	N/A	N/A	N/A	N/A	N/A	N/A	N/A	N/A
Chr08	61928092	C	G	255		N/A	N/A	N/A	N/A		0	1	0		0	0	N/A	0	1	0	0	0	N/A	0	0	HET	0	0	N/A	N/A	0	N/A	N/A	N/A	N/A	N/A	N/A	N/A	N/A	N/A	N/A	N/A	N/A	N/A	N/A	N/A	N/A	N/A	N/A
Chr08	61928143	A	G	49		N/A	N/A	N/A	N/A		0	0	0		N/A	0	0	0	0	0	0	0	N/A	0	0	0	0	0	0	0	0	N/A	N/A	N/A	N/A	N/A	N/A	N/A	N/A	N/A	N/A	N/A	N/A	N/A	N/A	N/A	N/A	N/A	N/A
Chr08	61928151	C	G	255		N/A	N/A	N/A	N/A		0	1	HET		N/A	HET	N/A	0	N/A	0	HET	HET	N/A	0	0	HET	N/A	0	0	N/A	N/A	N/A	N/A	N/A	N/A	N/A	N/A	N/A	N/A	N/A	N/A	N/A	N/A	N/A	N/A	N/A	N/A	N/A	N/A
Chr08	61928154	G	A	255		N/A	N/A	N/A	N/A		N/A	0	HET		N/A	0	HET	0	0	0	0	N/A	N/A	HET	0	HET	0	0	0	N/A	N/A	N/A	N/A	N/A	N/A	N/A	N/A	N/A	N/A	N/A	N/A	N/A	N/A	N/A	N/A	N/A	N/A	N/A	N/A
Chr08	61928155	G	A	255		N/A	1	N/A	N/A		HET	0	0		N/A	0	0	0	N/A	0	HET	N/A	N/A	0	HET	0	0	0	HET	0	0	N/A	N/A	N/A	N/A	N/A	N/A	N/A	N/A	N/A	N/A	N/A	N/A	N/A	N/A	N/A	N/A	N/A	N/A
Chr08	61928165	C	G	255		0	0	HET	HET		0	0	0		N/A	0	0	0	0	0	0	0	N/A	0	0	0	0	0	0	0	0	0	0	HET	N/A	0	N/A	N/A	0	N/A	N/A	0	0	N/A	0	0	0	0	N/A
Chr08	61928170	A	G	255		0	0	0	0		0	0	0		N/A	0	0	0	0	0	0	0	N/A	0	0	0	0	0	HET	0	0	0	0	0	N/A	0	N/A	N/A	0	N/A	N/A	0	N/A	N/A	0	0	0	0	N/A
Chr08	61928190	G	A	255		0	0	0	0		0	N/A	0		N/A	0	0	0	0	0	0	0	N/A	0	HET	0	0	0	0	0	0	0	0	0	N/A	0	0	N/A	0	N/A	N/A	0	0	N/A	0	0	0	0	N/A
Chr08	61928192	G	C	255		0	0	0	0		0	N/A	0		N/A	HET	0	0	0	HET	0	0	N/A	HET	0	0	HET	0	0	0	0	0	0	0	N/A	0	0	N/A	0	N/A	N/A	0	0	N/A	0	HET	HET	0	N/A
Chr08	61928194	G	C	255		0	0	HET	HET		0	N/A	0		N/A	0	N/A	0	0	0	0	0	N/A	0	0	HET	0	0	0	0	0	0	HET	HET	N/A	0	0	N/A	0	N/A	N/A	0	0	N/A	0	0	0	0	N/A
Chr08	61928202	A	T	255		0	0	0	0		0	N/A	0		N/A	0	HET	0	HET	0	0	N/A	N/A	0	0	HET	0	0	0	N/A	N/A	0	0	0	N/A	0	0	N/A	0	N/A	N/A	0	0	N/A	0	0	0	0	N/A
Chr08	61928208	G	T	255		HET	HET	HET	HET		N/A	1	HET		N/A	1	HET	0	1	HET	1	N/A	N/A	HET	1	HET	1	N/A	1	0	N/A	HET	HET	HET	N/A	1	1	N/A	0	N/A	N/A	0	0	N/A	0	1	1	0	N/A
Chr08	61928212	G	C	255		0	0	0	0		0	0	0		N/A	0	0	0	0	0	0	N/A	N/A	0	0	0	0	0	0	0	0	0	0	0	N/A	0	0	N/A	0	N/A	N/A	N/A	0	N/A	0	0	0	0	N/A
Chr08	61928221	A	T	255		0	0	HET	HET		0	0	0		N/A	0	0	0	HET	0	0	N/A	N/A	0	0	0	0	0	0	0	0	0	0	HET	N/A	0	0	N/A	0	N/A	N/A	0	0	N/A	0	0	0	0	N/A
Chr08	61928226	G	A	255		0	0	0	0		0	0	0		N/A	0	0	0	0	0	0	0	N/A	0	0	0	0	0	0	0	0	0	0	0	N/A	0	0	N/A	0	N/A	N/A	0	0	N/A	0	0	0	0	N/A
Chr08	61928247	A	G	255		0	0	0	0		0	0	0		N/A	0	0	0	0	0	0	0	N/A	0	0	0	0	0	0	0	0	0	0	0	N/A	0	0	N/A	0	N/A	N/A	0	0	N/A	0	0	0	N/A	N/A
Chr08	61928253	G	A	255		HET	HET	0	0		HET	N/A	0		N/A	0	0	0	N/A	0	0	0	N/A	0	0	0	0	0	0	0	0	HET	0	0	N/A	0	0	N/A	0	N/A	N/A	0	0	N/A	0	0	0	N/A	N/A
Chr08	61928256	C	A,T	255		0	0	0	0		0	0	0		N/A	0	0	0	0	0	0	0	N/A	0	0	0	0	0	0	0	0	0	0	0	N/A	0	0	N/A	0	N/A	N/A	0	0	N/A	0	0	0	N/A	N/A
Chr08	61928264	C	G	255		0	0	0	0		0	0	0		N/A	0	0	0	0	0	0	0	N/A	0	0	0	0	0	0	0	0	0	0	0	N/A	0	N/A	N/A	0	N/A	N/A	0	0	N/A	0	0	0	N/A	N/A
Chr08	61928266	C	T	255		0	0	HET	HET		0	0	HET		N/A	0	HET	0	0	HET	0	0	N/A	HET	0	HET	0	0	HET	N/A	N/A	0	N/A	N/A	N/A	0	N/A	N/A	1	N/A	N/A	1	1	N/A	1	0	0	N/A	N/A
Chr08	61928292	G	A	255		N/A	N/A	N/A	N/A		HET	0	1		0	1	N/A	0	0	1	HET	N/A	N/A	1	HET	HET	1	N/A	HET	N/A	N/A	0	N/A	0	N/A	N/A	N/A	N/A	N/A	N/A	N/A	N/A	N/A	N/A	N/A	N/A	N/A	N/A	N/A
Chr08	61928301	C	G	97		N/A	N/A	N/A	N/A		HET	0	0		0	0	0	0	0	0	0	N/A	N/A	0	0	0	0	0	0	0	0	HET	N/A	0	N/A	N/A	N/A	N/A	N/A	N/A	N/A	N/A	N/A	N/A	N/A	N/A	N/A	N/A	N/A
Chr08	61928306	G	C	255		N/A	N/A	N/A	N/A		0	0	HET		0	0	N/A	0	0	0	0	N/A	N/A	0	HET	0	0	0	0	0	0	0	N/A	0	N/A	N/A	N/A	N/A	N/A	N/A	N/A	N/A	N/A	N/A	N/A	N/A	N/A	N/A	N/A
Chr08	61928311	G	A	126		N/A	N/A	N/A	N/A		0	0	0		0	HET	0	0	0	0	0	N/A	N/A	0	0	0	1	0	0	0	0	0	N/A	0	N/A	N/A	N/A	N/A	N/A	N/A	N/A	N/A	N/A	N/A	N/A	N/A	N/A	N/A	N/A
Chr08	61928313	C	A	255		N/A	N/A	N/A	N/A		HET	0	1		0	0	HET	0	0	1	0	N/A	N/A	1	HET	HET	0	0	0	1	N/A	HET	N/A	0	N/A	N/A	N/A	N/A	N/A	N/A	N/A	N/A	N/A	N/A	N/A	N/A	N/A	N/A	N/A
Chr08	61928323	T	C	119		N/A	N/A	N/A	N/A		0	1	0		1	0	N/A	0	HET	0	0	N/A	N/A	0	0	N/A	0	0	0	0	N/A	0	N/A	N/A	N/A	N/A	N/A	N/A	N/A	N/A	N/A	N/A	N/A	N/A	N/A	N/A	N/A	N/A	N/A
Chr08	61928341	A	G	52		N/A	N/A	N/A	N/A		0	N/A	0		0	0	N/A	0	N/A	0	0	N/A	N/A	0	0	0	0	N/A	0	0	N/A	0	N/A	N/A	N/A	N/A	N/A	N/A	N/A	N/A	N/A	N/A	N/A	N/A	N/A	N/A	N/A	N/A	N/A
Chr08	61928360	C	T	255		N/A	N/A	N/A	N/A		HET	N/A	1		N/A	1	1	0	1	1	HET	N/A	N/A	1	1	1	1	N/A	1	1	1	N/A	N/A	N/A	N/A	N/A	N/A	N/A	N/A	N/A	N/A	N/A	N/A	N/A	N/A	N/A	N/A	N/A	N/A
Chr08	61928371	G	T	67		N/A	N/A	N/A	N/A		0	N/A	0		0	0	0	0	0	0	0	N/A	N/A	0	0	0	0	0	0	0	0	0	N/A	N/A	N/A	N/A	N/A	N/A	N/A	N/A	N/A	N/A	N/A	N/A	N/A	N/A	N/A	N/A	N/A
Chr08	61928372	T	G	52		N/A	N/A	N/A	N/A		0	N/A	0		0	0	0	0	0	0	0	N/A	N/A	0	0	0	0	0	0	0	0	0	N/A	N/A	N/A	N/A	N/A	N/A	N/A	N/A	N/A	N/A	N/A	N/A	N/A	N/A	N/A	N/A	N/A
Chr08	61928376	C	G	70		N/A	N/A	N/A	N/A		0	N/A	0		0	0	0	0	0	0	0	N/A	N/A	0	0	0	0	0	N/A	0	0	0	N/A	N/A	N/A	N/A	N/A	N/A	N/A	N/A	N/A	N/A	N/A	N/A	N/A	N/A	N/A	N/A	N/A
Chr08	61928377	A	C	52		N/A	N/A	N/A	N/A		0	N/A	0		0	0	0	0	0	0	0	N/A	N/A	0	0	0	0	0	0	0	0	0	N/A	N/A	N/A	N/A	N/A	N/A	N/A	N/A	N/A	N/A	N/A	N/A	N/A	N/A	N/A	N/A	N/A
Chr08	61928378	T	A	52		N/A	N/A	N/A	N/A		0	N/A	0		0	0	0	0	0	0	0	N/A	N/A	0	0	0	0	0	0	0	0	0	N/A	N/A	N/A	N/A	N/A	N/A	N/A	N/A	N/A	N/A	N/A	N/A	N/A	N/A	N/A	N/A	N/A
Chr08	61928379	G	T	255		N/A	N/A	N/A	N/A		HET	N/A	0		0	0	N/A	0	0	0	0	N/A	N/A	0	N/A	HET	0	0	HET	0	0	0	N/A	N/A	N/A	N/A	N/A	N/A	N/A	N/A	N/A	N/A	N/A	N/A	N/A	N/A	N/A	N/A	N/A
Chr08	61928384	T	A	255		N/A	N/A	N/A	N/A		HET	N/A	HET		0	0	N/A	0	1	N/A	HET	N/A	N/A	HET	HET	HET	0	0	HET	1	1	N/A	N/A	N/A	N/A	N/A	N/A	N/A	N/A	N/A	N/A	N/A	N/A	N/A	N/A	N/A	N/A	N/A	N/A
Chr08	61928396	G	A	255		N/A	N/A	N/A	N/A		HET	N/A	0		0	0	N/A	0	0	0	0	N/A	N/A	0	0	HET	0	0	0	0	0	N/A	N/A	0	N/A	N/A	N/A	N/A	N/A	N/A	N/A	N/A	N/A	N/A	N/A	N/A	N/A	N/A	N/A
Chr08	61928774	T	A	144		N/A	N/A	N/A	N/A		HET	N/A	N/A		N/A	N/A	N/A	0	0	N/A	HET	N/A	N/A	0	N/A	HET	N/A	N/A	N/A	N/A	N/A	N/A	N/A	N/A	N/A	N/A	N/A	N/A	N/A	N/A	N/A	N/A	N/A	N/A	N/A	N/A	N/A	N/A	N/A
Chr08	61928775	C	A	139		N/A	N/A	N/A	N/A		HET	N/A	N/A		N/A	N/A	N/A	0	0	N/A	N/A	N/A	N/A	0	N/A	N/A	N/A	N/A	N/A	N/A	N/A	N/A	N/A	N/A	N/A	N/A	N/A	N/A	N/A	N/A	N/A	N/A	N/A	N/A	N/A	N/A	N/A	N/A	N/A
Chr08	61928776	A	C	139		N/A	N/A	N/A	N/A		HET	N/A	N/A		N/A	N/A	N/A	0	0	N/A	N/A	N/A	N/A	0	N/A	N/A	N/A	N/A	N/A	N/A	N/A	N/A	N/A	N/A	N/A	N/A	N/A	N/A	N/A	N/A	N/A	N/A	N/A	N/A	N/A	N/A	N/A	N/A	N/A
Chr08	61928784	G	T	255		N/A	N/A	N/A	N/A		HET	N/A	1		N/A	N/A	1	0	N/A	1	HET	N/A	N/A	N/A	1	1	N/A	N/A	HET	1	1	N/A	N/A	N/A	N/A	N/A	N/A	N/A	N/A	N/A	N/A	N/A	N/A	N/A	N/A	N/A	N/A	N/A	N/A
Chr08	61928859	T	A	255		N/A	N/A	N/A	1		HET	N/A	HET		N/A	N/A	HET	0	0	N/A	0	N/A	N/A	0	HET	HET	N/A	0	N/A	HET	HET	N/A	1	N/A	N/A	N/A	N/A	N/A	N/A	N/A	N/A	N/A	N/A	N/A	N/A	N/A	N/A	N/A	N/A
Chr08	61928860	C	G	255		N/A	N/A	N/A	1		0	N/A	HET		N/A	N/A	HET	0	0	N/A	0	N/A	N/A	0	0	HET	N/A	0	0	HET	HET	N/A	1	N/A	N/A	N/A	N/A	N/A	N/A	N/A	N/A	N/A	N/A	N/A	N/A	N/A	N/A	N/A	N/A
Chr08	61928861	T	C	255		N/A	N/A	N/A	1		HET	N/A	1		N/A	N/A	1	0	HET	1	HET	N/A	N/A	1	1	1	N/A	1	1	1	1	N/A	1	N/A	N/A	N/A	N/A	N/A	N/A	N/A	N/A	N/A	N/A	N/A	N/A	N/A	N/A	N/A	N/A
Chr08	61928886	A	G	70		N/A	N/A	N/A	0		0	N/A	0		N/A	N/A	0	0	0	0	0	0	N/A	0	0	0	N/A	N/A	0	0	0	N/A	0	N/A	N/A	N/A	N/A	N/A	N/A	N/A	N/A	N/A	N/A	N/A	N/A	N/A	N/A	N/A	N/A
Chr08	61928897	C	T	255		N/A	N/A	N/A	0		0	N/A	HET		N/A	N/A	0	0	N/A	0	HET	0	N/A	0	HET	0	N/A	1	0	0	0	N/A	0	N/A	N/A	N/A	N/A	N/A	N/A	N/A	N/A	N/A	N/A	N/A	N/A	N/A	N/A	N/A	N/A
Chr08	61928922	C	T	255		N/A	N/A	N/A	0		0	N/A	HET		N/A	N/A	0	0	0	0	0	0	N/A	0	HET	0	N/A	0	0	0	0	N/A	0	N/A	N/A	N/A	N/A	N/A	N/A	N/A	N/A	N/A	N/A	N/A	N/A	N/A	N/A	N/A	N/A
Chr08	61928940	C	A	104		N/A	N/A	N/A	N/A		0	N/A	0		N/A	N/A	0	0	0	0	0	0	N/A	0	0	0	N/A	0	0	0	0	N/A	0	N/A	N/A	N/A	N/A	N/A	N/A	N/A	N/A	N/A	N/A	N/A	N/A	N/A	N/A	N/A	N/A
Chr08	61928941	A	G	104		N/A	N/A	N/A	N/A		0	N/A	0		N/A	N/A	0	0	0	0	0	0	N/A	0	0	0	N/A	0	0	0	0	N/A	0	N/A	N/A	N/A	N/A	N/A	N/A	N/A	N/A	N/A	N/A	N/A	N/A	N/A	N/A	N/A	N/A
Chr08	61928944	A	G	255		N/A	N/A	N/A	N/A		N/A	N/A	0		N/A	N/A	0	0	HET	0	HET	N/A	N/A	0	0	HET	N/A	0	HET	0	0	N/A	0	N/A	N/A	N/A	N/A	N/A	N/A	N/A	N/A	N/A	N/A	N/A	N/A	N/A	N/A	N/A	N/A
Chr08	61928956	A	G	255		N/A	N/A	N/A	N/A		N/A	N/A	0		N/A	N/A	0	0	HET	0	HET	N/A	N/A	0	0	HET	N/A	N/A	HET	0	0	N/A	0	N/A	N/A	N/A	N/A	N/A	N/A	N/A	N/A	N/A	N/A	N/A	N/A	N/A	N/A	N/A	N/A
Chr08	61928986	T	G	171		N/A	N/A	N/A	N/A		0	N/A	HET		N/A	N/A	N/A	0	0	0	0	0	N/A	0	0	0	N/A	0	0	N/A	HET	N/A	1	N/A	N/A	N/A	N/A	N/A	N/A	N/A	N/A	N/A	N/A	N/A	N/A	N/A	N/A	N/A	N/A
Chr08	61929640	A	G	61		N/A	N/A	N/A	N/A		0	N/A	0		N/A	N/A	0	0	0	N/A	0	0	N/A	0	0	0	N/A	0	0	N/A	N/A	0	0	0	N/A	N/A	N/A	N/A	N/A	N/A	N/A	N/A	N/A	N/A	N/A	N/A	N/A	N/A	N/A
Chr08	61929652	C	T	255		N/A	N/A	N/A	N/A		HET	N/A	0		N/A	N/A	N/A	0	0	N/A	HET	0	N/A	0	HET	HET	N/A	1	HET	N/A	N/A	0	0	0	N/A	N/A	N/A	N/A	N/A	N/A	N/A	N/A	N/A	N/A	N/A	N/A	N/A	N/A	N/A
Chr08	61929664	C	T	131		N/A	N/A	N/A	N/A		0	N/A	N/A		N/A	N/A	0	0	0	N/A	0	0	N/A	0	0	0	N/A	0	HET	N/A	N/A	0	0	0	N/A	N/A	N/A	N/A	N/A	N/A	N/A	N/A	N/A	N/A	N/A	N/A	N/A	N/A	N/A
Chr08	61929674	G	T	255		N/A	N/A	N/A	N/A		HET	N/A	0		N/A	N/A	N/A	0	0	N/A	HET	0	N/A	0	HET	N/A	N/A	1	HET	N/A	N/A	0	0	0	N/A	N/A	N/A	N/A	N/A	N/A	N/A	N/A	N/A	N/A	N/A	N/A	N/A	N/A	N/A
Chr08	61929692	A	T	61		N/A	N/A	N/A	N/A		0	N/A	0		N/A	N/A	0	0	0	N/A	0	0	N/A	0	0	0	N/A	0	0	N/A	N/A	0	0	0	N/A	N/A	N/A	N/A	N/A	N/A	N/A	N/A	N/A	N/A	N/A	N/A	N/A	N/A	N/A
Chr08	61929721	T	A	255		N/A	N/A	N/A	N/A		0	N/A	0		N/A	N/A	0	0	0	N/A	0	0	N/A	0	0	0	N/A	N/A	0	N/A	N/A	0	0	0	N/A	N/A	N/A	N/A	N/A	N/A	N/A	N/A	N/A	N/A	N/A	N/A	N/A	N/A	N/A
Chr08	61929736	T	A	70		N/A	N/A	N/A	N/A		0	N/A	0		N/A	N/A	N/A	0	0	N/A	0	0	N/A	0	0	N/A	N/A	N/A	0	N/A	N/A	0	1	0	N/A	N/A	N/A	N/A	N/A	N/A	N/A	N/A	N/A	N/A	N/A	N/A	N/A	N/A	N/A
Chr08	61929741	G	A	67		N/A	N/A	N/A	N/A		0	N/A	0		N/A	N/A	0	0	0	N/A	N/A	0	N/A	0	0	0	N/A	N/A	0	N/A	N/A	0	0	0	N/A	N/A	N/A	N/A	N/A	N/A	N/A	N/A	N/A	N/A	N/A	N/A	N/A	N/A	N/A
Chr08	61929742	T	C	255		N/A	N/A	N/A	N/A		HET	N/A	1		N/A	N/A	1	0	0	N/A	HET	1	N/A	1	1	1	N/A	N/A	1	N/A	N/A	1	1	N/A	N/A	N/A	N/A	N/A	N/A	N/A	N/A	N/A	N/A	N/A	N/A	N/A	N/A	N/A	N/A
Chr08	61929747	C	G	63		N/A	N/A	N/A	N/A		0	N/A	0		N/A	N/A	0	0	0	N/A	0	0	N/A	0	0	N/A	N/A	N/A	N/A	N/A	N/A	HET	0	N/A	N/A	N/A	N/A	N/A	N/A	N/A	N/A	N/A	N/A	N/A	N/A	N/A	N/A	N/A	N/A
Chr08	61929750	G	C	255		N/A	N/A	N/A	N/A		0	N/A	0		N/A	N/A	N/A	0	0	N/A	0	0	N/A	0	0	HET	N/A	N/A	0	N/A	N/A	0	1	N/A	N/A	N/A	N/A	N/A	N/A	N/A	N/A	N/A	N/A	N/A	N/A	N/A	N/A	N/A	N/A
Chr08	61929754	A	G	70		N/A	N/A	N/A	N/A		0	N/A	0		N/A	N/A	0	0	0	N/A	0	0	N/A	0	0	0	N/A	N/A	0	N/A	N/A	0	0	0	N/A	N/A	N/A	N/A	N/A	N/A	N/A	N/A	N/A	N/A	N/A	N/A	N/A	N/A	N/A
Chr08	61929784	C	A	255		1	1	0	0		HET	N/A	N/A		N/A	N/A	0	0	0	N/A	0	N/A	N/A	N/A	N/A	0	N/A	N/A	0	N/A	N/A	1	N/A	0	N/A	N/A	N/A	N/A	N/A	N/A	N/A	N/A	N/A	N/A	N/A	N/A	N/A	N/A	N/A
Chr08	61929808	T	G	255		0	0	0	0		0	N/A	0		N/A	N/A	0	0	0	N/A	0	N/A	N/A	N/A	0	0	N/A	N/A	0	N/A	0	0	0	HET	N/A	0	N/A	N/A	N/A	N/A	N/A	N/A	N/A	N/A	N/A	N/A	N/A	N/A	N/A
Chr08	61929815	A	G	255		0	0	0	0		0	N/A	N/A		N/A	N/A	N/A	0	0	N/A	0	N/A	N/A	N/A	0	HET	N/A	N/A	0	N/A	1	0	HET	N/A	N/A	0	N/A	N/A	N/A	N/A	N/A	N/A	N/A	N/A	N/A	N/A	N/A	N/A	N/A
Chr08	61929815	ATCAACAGTCATGAAATTGATTATTT	AT,ATCAACAGTCATGGAATTGATTATTT,ATCAACAGTCCTGAAATTGATAATTT,ATCAACGGTCATGAAATTGATTATTT,GTCAACAGTCATGAAATTGATTATTT,GTCAACGGTCATGAAATTGATTATTT	255		0	0	0	0		0	N/A	N/A		N/A	N/A	N/A	0	0	N/A	0	N/A	N/A	N/A	N/A	N/A	N/A	N/A	N/A	N/A	5/5	0/3	4/5	0/4	N/A	4/4	N/A	N/A	N/A	N/A	N/A	N/A	N/A	N/A	N/A	N/A	N/A	N/A	N/A
Chr08	61929821	A	G	255		0	0	0	0		0	N/A	0		N/A	N/A	N/A	0	0	N/A	0	1	N/A	0	HET	N/A	N/A	N/A	HET	N/A	0	0	HET	HET	N/A	1	N/A	N/A	N/A	N/A	N/A	N/A	N/A	N/A	N/A	N/A	N/A	N/A	N/A
Chr08	61929825	A	C	255		0	0	0	0		N/A	N/A	0		N/A	N/A	0	0	0	0	0	0	N/A	0	0	0	N/A	N/A	0	N/A	0	HET	0	0	N/A	0	N/A	N/A	N/A	N/A	N/A	N/A	N/A	N/A	N/A	N/A	N/A	N/A	N/A
Chr08	61929828	A	G	70		0	0	0	0		0	N/A	0		N/A	N/A	0	0	0	0	0	0	N/A	0	0	0	N/A	N/A	0	N/A	0	0	0	0	N/A	0	N/A	N/A	N/A	N/A	N/A	N/A	N/A	N/A	N/A	N/A	N/A	N/A	N/A
Chr08	61929836	T	A	255		0	0	0	0		HET	N/A	0		N/A	N/A	0	0	0	0	0	0	N/A	0	0	0	N/A	N/A	0	N/A	0	HET	0	0	N/A	0	N/A	N/A	N/A	N/A	N/A	N/A	N/A	N/A	N/A	N/A	N/A	N/A	N/A
Chr08	61929842	T	C	255		0	0	0	0		N/A	N/A	0		N/A	N/A	N/A	0	0	0	0	0	N/A	0	HET	HET	N/A	N/A	N/A	N/A	0	0	HET	HET	N/A	1	N/A	N/A	N/A	N/A	N/A	N/A	N/A	N/A	N/A	N/A	N/A	N/A	N/A
Chr08	61929862	TTGACTGACAAGAAAGG	TG	255		0	0	0	0		0	N/A	0		N/A	N/A	0	0	0	0	0	0	N/A	0	0	0	N/A	N/A	0	0	0	0	0	0	N/A	0	N/A	N/A	0	N/A	N/A	N/A	N/A	N/A	N/A	N/A	N/A	N/A	N/A
Chr08	61929890	G	A	255		0	0	N/A	0		HET	N/A	0		N/A	N/A	HET	0	0	0	HET	N/A	N/A	0	HET	HET	N/A	1	HET	0	0	0	HET	HET	N/A	1	N/A	N/A	0	N/A	N/A	N/A	N/A	N/A	N/A	N/A	N/A	N/A	N/A
Chr08	61929906	A	G	255		0	0	0	0		0	N/A	0		N/A	N/A	0	0	0	0	0	0	N/A	0	0	0	N/A	0	0	0	0	0	0	0	N/A	0	N/A	N/A	0	N/A	N/A	N/A	N/A	N/A	N/A	N/A	N/A	N/A	N/A
Chr08	61929913	G	C	255		0	0	N/A	0		HET	N/A	0		N/A	N/A	0	0	0	0	0	0	N/A	0	0	0	N/A	0	0	0	0	0	0	0	N/A	0	N/A	N/A	0	N/A	N/A	N/A	N/A	N/A	N/A	N/A	N/A	N/A	N/A
Chr08	61929918	C	A	255		0	0	0	0		0	N/A	0		N/A	N/A	0	0	0	0	0	0	N/A	0	0	0	N/A	0	0	0	0	0	0	HET	N/A	0	N/A	N/A	0	N/A	N/A	N/A	N/A	N/A	N/A	N/A	N/A	N/A	N/A
Chr08	61929924	C	A	255		0	0	HET	1		0	N/A	0		N/A	N/A	0	0	1	0	0	0	N/A	0	0	0	N/A	0	0	0	0	0	0	HET	N/A	0	N/A	N/A	0	N/A	N/A	N/A	N/A	N/A	N/A	N/A	N/A	N/A	N/A
Chr08	61929928	G	A	255		0	0	0	0		0	N/A	0		N/A	N/A	0	0	0	0	0	N/A	N/A	0	0	0	N/A	0	0	0	0	0	0	0	N/A	0	N/A	N/A	0	N/A	N/A	N/A	N/A	N/A	N/A	N/A	N/A	N/A	N/A
Chr08	61929930	C	G	255		0	0	N/A	0		0	N/A	0		N/A	N/A	0	0	0	0	0	0	N/A	0	0	0	N/A	0	0	0	0	0	0	0	N/A	0	N/A	N/A	0	N/A	N/A	N/A	N/A	N/A	N/A	N/A	N/A	N/A	N/A
Chr08	61929932	A	G	255		0	0	0	0		0	N/A	0		N/A	N/A	0	0	0	0	0	0	N/A	0	0	0	N/A	0	0	0	0	0	0	0	N/A	0	N/A	N/A	0	N/A	N/A	N/A	N/A	N/A	N/A	N/A	N/A	N/A	N/A
Chr08	61929935	T	A	255		0	0	0	0		0	N/A	HET		N/A	N/A	0	0	0	0	0	N/A	N/A	0	0	0	N/A	0	0	N/A	0	0	0	0	N/A	0	N/A	N/A	0	N/A	N/A	N/A	N/A	N/A	N/A	N/A	N/A	N/A	N/A
Chr08	61929991	A	T	255		N/A	N/A	N/A	N/A		0	N/A	0		N/A	N/A	0	0	0	0	0	N/A	N/A	0	0	0	N/A	0	0	0	0	N/A	0	1	N/A	N/A	N/A	N/A	N/A	N/A	N/A	N/A	N/A	N/A	N/A	N/A	N/A	N/A	N/A
Chr08	61930014	T	G	70		N/A	N/A	N/A	N/A		0	N/A	0		N/A	N/A	0	0	0	0	0	N/A	N/A	0	0	0	N/A	0	0	0	0	N/A	0	0	N/A	N/A	N/A	N/A	N/A	N/A	N/A	N/A	N/A	N/A	N/A	N/A	N/A	N/A	N/A
Chr08	61930028	A	G	255		N/A	N/A	N/A	N/A		0	N/A	HET		N/A	N/A	N/A	0	0	HET	0	N/A	N/A	HET	0	N/A	N/A	0	0	1	1	N/A	1	0	N/A	N/A	N/A	N/A	N/A	N/A	N/A	N/A	N/A	N/A	N/A	N/A	N/A	N/A	N/A
Chr08	61930033	C	G	255		N/A	N/A	N/A	N/A		HET	N/A	1		N/A	N/A	N/A	0	0	1	HET	N/A	N/A	1	HET	HET	N/A	0	N/A	1	1	N/A	1	1	N/A	N/A	N/A	N/A	N/A	N/A	N/A	N/A	N/A	N/A	N/A	N/A	N/A	N/A	N/A
Chr08	61930034	C	T	255		N/A	N/A	N/A	N/A		HET	N/A	HET		N/A	N/A	HET	0	0	HET	0	N/A	N/A	HET	HET	N/A	N/A	0	0	1	1	N/A	1	0	N/A	N/A	N/A	N/A	N/A	N/A	N/A	N/A	N/A	N/A	N/A	N/A	N/A	N/A	N/A
Chr08	61930039	T	G	255		N/A	N/A	N/A	N/A		HET	N/A	1		N/A	N/A	N/A	0	0	1	HET	N/A	N/A	1	HET	HET	N/A	0	HET	1	1	N/A	1	1	N/A	N/A	N/A	N/A	N/A	N/A	N/A	N/A	N/A	N/A	N/A	N/A	N/A	N/A	N/A
Chr08	61930066	CGATAAGATAAGG	CGATAAAATAAGG	60		N/A	N/A	N/A	N/A		0	N/A	HET		N/A	N/A	N/A	0	0	0	0	N/A	N/A	0	0	0	N/A	0	0	N/A	0	N/A	N/A	N/A	N/A	N/A	N/A	N/A	N/A	N/A	N/A	N/A	N/A	N/A	N/A	N/A	N/A	N/A	N/A
Chr08	61930096	A	G	255		N/A	N/A	N/A	N/A		HET	N/A	HET		N/A	N/A	0	0	0	0	HET	N/A	N/A	0	HET	N/A	N/A	1	HET	0	0	N/A	0	N/A	N/A	N/A	N/A	N/A	N/A	N/A	N/A	N/A	N/A	N/A	N/A	N/A	N/A	N/A	N/A
Chr08	61930193	C	T	255		N/A	N/A	N/A	N/A		1	N/A	1		N/A	N/A	1	0	0	1	HET	N/A	N/A	1	HET	1	N/A	N/A	1	1	1	N/A	N/A	N/A	N/A	N/A	N/A	N/A	N/A	N/A	N/A	N/A	N/A	N/A	N/A	N/A	N/A	N/A	N/A
Chr08	61930225	A	G	70		N/A	N/A	N/A	N/A		0	N/A	0		N/A	N/A	0	0	0	0	0	0	N/A	0	0	0	N/A	0	0	0	0	N/A	N/A	N/A	N/A	N/A	N/A	N/A	N/A	N/A	N/A	N/A	N/A	N/A	N/A	N/A	N/A	N/A	N/A
Chr08	61930237	C	T	255		N/A	N/A	N/A	N/A		0	N/A	HET		N/A	N/A	N/A	0	0	N/A	0	0	N/A	HET	0	HET	N/A	0	0	1	1	N/A	N/A	N/A	N/A	N/A	N/A	N/A	N/A	N/A	N/A	N/A	N/A	N/A	N/A	N/A	N/A	N/A	N/A
Chr08	61932435	C	T	255		N/A	N/A	N/A	N/A		HET	N/A	1		N/A	HET	N/A	0	0	1	HET	N/A	N/A	1	HET	HET	N/A	1	HET	1	N/A	N/A	N/A	N/A	N/A	N/A	N/A	N/A	N/A	N/A	N/A	N/A	N/A	N/A	N/A	N/A	N/A	N/A	N/A
Chr08	61932514	C	A	255		N/A	N/A	N/A	N/A		HET	N/A	1		N/A	HET	N/A	0	N/A	1	HET	N/A	N/A	1	1	HET	N/A	1	HET	0	0	N/A	N/A	N/A	N/A	N/A	N/A	N/A	N/A	N/A	N/A	N/A	N/A	N/A	N/A	N/A	N/A	N/A	N/A
Chr08	61932534	A	T	104		N/A	N/A	N/A	N/A		0	N/A	0		N/A	0	0	0	0	0	0	0	N/A	0	0	0	0	0	0	0	0	N/A	N/A	N/A	N/A	N/A	N/A	N/A	N/A	N/A	N/A	N/A	N/A	N/A	N/A	N/A	N/A	N/A	N/A
Chr08	61934607	C	G	255		N/A	N/A	N/A	N/A		N/A	N/A	N/A		N/A	0	0	0	N/A	0	HET	N/A	N/A	N/A	N/A	N/A	N/A	N/A	0	0	N/A	N/A	N/A	N/A	N/A	N/A	N/A	N/A	N/A	N/A	N/A	N/A	N/A	N/A	N/A	N/A	N/A	N/A	N/A
Chr08	61934610	A	G	171		N/A	N/A	N/A	N/A		N/A	N/A	1		N/A	1	N/A	0	1	1	N/A	N/A	N/A	N/A	1	HET	N/A	1	1	1	N/A	N/A	N/A	N/A	N/A	N/A	N/A	N/A	N/A	N/A	N/A	N/A	N/A	N/A	N/A	N/A	N/A	N/A	N/A
Chr08	61934617	A	G,T	154		N/A	N/A	N/A	N/A		N/A	N/A	N/A		N/A	N/A	1	0	N/A	1	1	N/A	N/A	N/A	1	1	N/A	1	1	N/A	N/A	N/A	N/A	N/A	N/A	N/A	N/A	N/A	N/A	N/A	N/A	N/A	N/A	N/A	N/A	N/A	N/A	N/A	N/A
Chr08	61934620	C	T	255		N/A	N/A	N/A	N/A		N/A	N/A	N/A		N/A	N/A	N/A	0	0	0	HET	N/A	N/A	N/A	0	0	N/A	0	0	N/A	N/A	N/A	N/A	N/A	N/A	N/A	N/A	N/A	N/A	N/A	N/A	N/A	N/A	N/A	N/A	N/A	N/A	N/A	N/A
Chr08	61934623	T	G	157		N/A	N/A	N/A	N/A		N/A	N/A	1		N/A	1	1	0	1	1	1	N/A	N/A	N/A	1	N/A	N/A	N/A	N/A	1	1	N/A	N/A	N/A	N/A	N/A	N/A	N/A	N/A	N/A	N/A	N/A	N/A	N/A	N/A	N/A	N/A	N/A	N/A
Chr08	61934626	T	C	255		N/A	N/A	N/A	N/A		1	N/A	1		1	1	1	0	1	1	1	N/A	N/A	N/A	1	N/A	N/A	1	1	1	1	N/A	N/A	N/A	N/A	N/A	N/A	N/A	N/A	N/A	N/A	N/A	N/A	N/A	N/A	N/A	N/A	N/A	N/A
Chr08	61934642	A	T	255		N/A	N/A	N/A	N/A		HET	N/A	N/A		N/A	N/A	1	HET	HET	1	HET	1	N/A	N/A	N/A	N/A	1	N/A	N/A	N/A	N/A	N/A	N/A	N/A	N/A	N/A	N/A	N/A	N/A	N/A	N/A	N/A	N/A	N/A	N/A	N/A	N/A	N/A	N/A
Chr08	61934647	A	T	174		N/A	N/A	N/A	N/A		N/A	N/A	N/A		0	N/A	0	0	N/A	0	0	0	N/A	N/A	0	HET	N/A	0	N/A	0	0	N/A	N/A	N/A	N/A	N/A	N/A	N/A	N/A	N/A	N/A	N/A	N/A	N/A	N/A	N/A	N/A	N/A	N/A
Chr08	61934648	T	G	70		N/A	N/A	N/A	N/A		HET	N/A	0		N/A	N/A	N/A	0	0	1	0	0	N/A	N/A	N/A	N/A	0	N/A	HET	0	0	N/A	N/A	N/A	N/A	N/A	N/A	N/A	N/A	N/A	N/A	N/A	N/A	N/A	N/A	N/A	N/A	N/A	N/A
Chr08	61934649	A	G	148		N/A	N/A	N/A	N/A		N/A	N/A	HET		0	N/A	0	0	N/A	0	HET	N/A	N/A	N/A	0	HET	N/A	0	N/A	0	0	N/A	N/A	N/A	N/A	N/A	N/A	N/A	N/A	N/A	N/A	N/A	N/A	N/A	N/A	N/A	N/A	N/A	N/A
Chr08	61934650	C	T	171		N/A	N/A	N/A	N/A		0	N/A	0		0	0	0	0	N/A	0	0	0	N/A	N/A	0	0	0	0	N/A	0	0	N/A	N/A	N/A	N/A	N/A	N/A	N/A	N/A	N/A	N/A	N/A	N/A	N/A	N/A	N/A	N/A	N/A	N/A
Chr08	61934652	G	C	255		N/A	N/A	N/A	N/A		N/A	N/A	N/A		0	N/A	0	HET	HET	0	HET	N/A	N/A	N/A	N/A	HET	0	N/A	N/A	0	0	N/A	N/A	N/A	N/A	N/A	N/A	N/A	N/A	N/A	N/A	N/A	N/A	N/A	N/A	N/A	N/A	N/A	N/A
Chr08	61934667	A	T	255		N/A	N/A	N/A	N/A		HET	N/A	N/A		1	N/A	N/A	0	HET	0	HET	0	N/A	N/A	0	N/A	N/A	N/A	0	N/A	N/A	N/A	N/A	N/A	N/A	N/A	N/A	N/A	N/A	N/A	N/A	N/A	N/A	N/A	N/A	N/A	N/A	N/A	N/A
Chr08	61934683	A	C	49		N/A	N/A	N/A	N/A		0	N/A	0		0	0	0	0	0	0	0	0	N/A	N/A	0	0	0	0	0	0	0	N/A	N/A	N/A	N/A	N/A	N/A	N/A	N/A	N/A	N/A	N/A	N/A	N/A	N/A	N/A	N/A	N/A	N/A
Chr08	61934689	A	T	139		N/A	N/A	N/A	N/A		0	N/A	HET		0	0	0	0	0	0	0	0	N/A	N/A	HET	0	0	0	0	0	0	N/A	N/A	N/A	N/A	N/A	N/A	N/A	N/A	N/A	N/A	N/A	N/A	N/A	N/A	N/A	N/A	N/A	N/A
Chr08	61934692	A	G	70		N/A	N/A	N/A	N/A		0	N/A	0		0	0	N/A	0	0	0	0	0	N/A	N/A	0	0	0	N/A	N/A	0	0	N/A	N/A	N/A	N/A	N/A	N/A	N/A	N/A	N/A	N/A	N/A	N/A	N/A	N/A	N/A	N/A	N/A	N/A
Chr08	61934707	A	T	255		N/A	N/A	N/A	N/A		0	N/A	HET		0	0	N/A	0	HET	0	0	0	N/A	N/A	HET	N/A	0	0	N/A	N/A	N/A	N/A	N/A	N/A	N/A	N/A	N/A	N/A	N/A	N/A	N/A	N/A	N/A	N/A	N/A	N/A	N/A	N/A	N/A
Chr08	61934709	T	C	255		N/A	N/A	N/A	N/A		HET	N/A	HET		0	0	0	0	0	0	0	0	N/A	N/A	HET	HET	N/A	HET	N/A	0	0	N/A	N/A	N/A	N/A	N/A	N/A	N/A	N/A	N/A	N/A	N/A	N/A	N/A	N/A	N/A	N/A	N/A	N/A
Chr08	61934714	G	A	255		N/A	N/A	N/A	N/A		N/A	N/A	HET		1	N/A	N/A	0	HET	0	HET	N/A	N/A	N/A	HET	HET	N/A	HET	N/A	N/A	N/A	N/A	N/A	N/A	N/A	N/A	N/A	N/A	N/A	N/A	N/A	N/A	N/A	N/A	N/A	N/A	N/A	N/A	N/A
Chr08	61934715	A	C	139		N/A	N/A	N/A	N/A		0	N/A	N/A		0	0	0	0	0	0	0	0	N/A	N/A	HET	0	0	0	N/A	0	0	N/A	N/A	N/A	N/A	N/A	N/A	N/A	N/A	N/A	N/A	N/A	N/A	N/A	N/A	N/A	N/A	N/A	N/A
Chr08	61934719	C	A	255		N/A	N/A	N/A	N/A		HET	N/A	HET		0	N/A	N/A	HET	HET	1	N/A	N/A	N/A	N/A	HET	HET	N/A	HET	N/A	1	N/A	N/A	N/A	N/A	N/A	N/A	N/A	N/A	N/A	N/A	N/A	N/A	N/A	N/A	N/A	N/A	N/A	N/A	N/A
Chr08	61934720	C	G	255		N/A	N/A	N/A	N/A		1	N/A	HET		1	N/A	N/A	HET	HET	1	HET	N/A	N/A	N/A	HET	HET	N/A	HET	N/A	1	N/A	N/A	N/A	N/A	N/A	N/A	N/A	N/A	N/A	N/A	N/A	N/A	N/A	N/A	N/A	N/A	N/A	N/A	N/A
Chr08	61934723	G	A	70		N/A	N/A	N/A	N/A		0	N/A	N/A		0	0	N/A	0	0	0	0	HET	N/A	N/A	0	N/A	0	0	0	0	0	N/A	N/A	N/A	N/A	N/A	N/A	N/A	N/A	N/A	N/A	N/A	N/A	N/A	N/A	N/A	N/A	N/A	N/A
Chr08	61934724	C	T	255		N/A	N/A	N/A	N/A		0	N/A	HET		1	1	N/A	0	HET	0	HET	N/A	N/A	N/A	N/A	N/A	0	N/A	N/A	0	0	N/A	N/A	N/A	N/A	N/A	N/A	N/A	N/A	N/A	N/A	N/A	N/A	N/A	N/A	N/A	N/A	N/A	N/A
Chr08	61934733	G	A	157		N/A	N/A	N/A	N/A		HET	N/A	N/A		N/A	1	N/A	HET	N/A	N/A	1	1	N/A	N/A	N/A	HET	N/A	N/A	HET	0	0	N/A	N/A	N/A	N/A	N/A	N/A	N/A	N/A	N/A	N/A	N/A	N/A	N/A	N/A	N/A	N/A	N/A	N/A
Chr08	61934739	T	C	255		N/A	N/A	N/A	N/A		1	N/A	1		N/A	1	1	0	1	N/A	1	N/A	N/A	N/A	N/A	1	N/A	1	1	N/A	1	N/A	N/A	N/A	N/A	N/A	N/A	N/A	N/A	N/A	N/A	N/A	N/A	N/A	N/A	N/A	N/A	N/A	N/A
Chr08	61934742	T	C	255		N/A	N/A	N/A	N/A		1	N/A	N/A		N/A	1	N/A	0	N/A	1	HET	N/A	N/A	N/A	1	N/A	N/A	N/A	1	N/A	1	N/A	N/A	N/A	N/A	N/A	N/A	N/A	N/A	N/A	N/A	N/A	N/A	N/A	N/A	N/A	N/A	N/A	N/A
Chr08	61934750	C	T	255		N/A	N/A	N/A	N/A		N/A	N/A	1		N/A	1	N/A	0	1	N/A	HET	N/A	N/A	N/A	1	N/A	N/A	N/A	1	N/A	1	N/A	N/A	N/A	N/A	N/A	N/A	N/A	N/A	N/A	N/A	N/A	N/A	N/A	N/A	N/A	N/A	N/A	N/A
Chr08	61934758	A	C	52		N/A	N/A	N/A	N/A		0	N/A	0		0	0	N/A	0	0	0	0	N/A	N/A	N/A	N/A	N/A	N/A	0	N/A	N/A	N/A	N/A	N/A	N/A	N/A	N/A	N/A	N/A	N/A	N/A	N/A	N/A	N/A	N/A	N/A	N/A	N/A	N/A	N/A
Chr08	61934773	A	G	133		N/A	N/A	N/A	N/A		1	1	1		N/A	N/A	1	0	1	1	1	1	N/A	1	1	1	N/A	1	1	1	1	N/A	N/A	N/A	N/A	N/A	N/A	N/A	N/A	N/A	N/A	N/A	N/A	N/A	N/A	N/A	N/A	N/A	N/A
Chr08	61934778	T	C	255		N/A	N/A	N/A	N/A		1	N/A	N/A		N/A	1	N/A	HET	N/A	1	HET	N/A	N/A	1	1	HET	1	N/A	1	1	1	N/A	N/A	N/A	N/A	N/A	N/A	N/A	N/A	N/A	N/A	N/A	N/A	N/A	N/A	N/A	N/A	N/A	N/A
Chr08	61934792	A	C	255		N/A	N/A	N/A	N/A		HET	N/A	HET		HET	1	N/A	0	1	N/A	1	1	0	0	1	HET	N/A	N/A	1	N/A	N/A	N/A	N/A	N/A	N/A	N/A	N/A	N/A	N/A	N/A	N/A	N/A	N/A	N/A	N/A	N/A	N/A	N/A	N/A
Chr08	61934793	A	G	157		N/A	N/A	N/A	N/A		HET	0	0		HET	0	0	0	N/A	N/A	HET	HET	0	N/A	N/A	HET	N/A	N/A	HET	N/A	0	N/A	N/A	N/A	N/A	N/A	N/A	N/A	N/A	N/A	N/A	N/A	N/A	N/A	N/A	N/A	N/A	N/A	N/A
Chr08	61934815	A	T	255		N/A	N/A	N/A	N/A		HET	N/A	N/A		HET	N/A	N/A	0	N/A	0	HET	0	0	0	HET	HET	N/A	HET	HET	N/A	N/A	N/A	N/A	N/A	N/A	N/A	N/A	N/A	N/A	N/A	N/A	N/A	N/A	N/A	N/A	N/A	N/A	N/A	N/A
Chr08	61934817	T	A	255		N/A	N/A	N/A	N/A		HET	N/A	N/A		HET	N/A	N/A	HET	HET	0	HET	0	1	0	HET	HET	N/A	HET	HET	N/A	N/A	N/A	N/A	N/A	N/A	N/A	N/A	N/A	N/A	N/A	N/A	N/A	N/A	N/A	N/A	N/A	N/A	N/A	N/A
Chr08	61934848	T	C	255		N/A	N/A	N/A	N/A		HET	N/A	HET		HET	1	N/A	HET	HET	N/A	HET	N/A	1	1	HET	HET	1	HET	HET	1	N/A	N/A	N/A	N/A	N/A	N/A	N/A	N/A	N/A	N/A	N/A	N/A	N/A	N/A	N/A	N/A	N/A	N/A	N/A
Chr08	61934853	A	T	255		N/A	N/A	N/A	N/A		1	1	1		HET	1	HET	HET	HET	N/A	1	1	1	1	1	HET	1	HET	1	1	1	N/A	N/A	N/A	N/A	N/A	N/A	N/A	N/A	N/A	N/A	N/A	N/A	N/A	N/A	N/A	N/A	N/A	N/A
Chr08	61934881	T	C	255		N/A	N/A	N/A	N/A		HET	N/A	HET		1	HET	HET	HET	HET	N/A	HET	N/A	1	N/A	HET	HET	N/A	HET	HET	N/A	N/A	N/A	N/A	N/A	N/A	N/A	N/A	N/A	N/A	N/A	N/A	N/A	N/A	N/A	N/A	N/A	N/A	N/A	N/A
Chr08	61934911	A	G	149		N/A	N/A	N/A	N/A		N/A	1	1		1	1	1	N/A	1	1	1	N/A	1	1	1	N/A	N/A	HET	1	1	N/A	N/A	N/A	N/A	N/A	N/A	N/A	N/A	N/A	N/A	N/A	N/A	N/A	N/A	N/A	N/A	N/A	N/A	N/A
Chr08	61934916	G	C	255		N/A	N/A	N/A	N/A		N/A	N/A	N/A		N/A	HET	N/A	0	HET	N/A	HET	N/A	1	0	HET	N/A	N/A	N/A	HET	N/A	N/A	N/A	N/A	N/A	N/A	N/A	N/A	N/A	N/A	N/A	N/A	N/A	N/A	N/A	N/A	N/A	N/A	N/A	N/A
Chr08	61934924	C	T	255		N/A	N/A	N/A	N/A		HET	N/A	HET		1	1	N/A	0	HET	N/A	HET	N/A	1	1	N/A	N/A	1	0	HET	1	N/A	N/A	N/A	N/A	N/A	N/A	N/A	N/A	N/A	N/A	N/A	N/A	N/A	N/A	N/A	N/A	N/A	N/A	N/A
Chr08	61934925	G	C	255		N/A	N/A	N/A	N/A		N/A	N/A	0		N/A	HET	N/A	0	HET	N/A	HET	N/A	N/A	0	N/A	N/A	1	N/A	N/A	N/A	N/A	N/A	N/A	N/A	N/A	N/A	N/A	N/A	N/A	N/A	N/A	N/A	N/A	N/A	N/A	N/A	N/A	N/A	N/A
Chr08	61934930	A	C	255		N/A	N/A	N/A	N/A		HET	0	HET		N/A	HET	N/A	0	HET	N/A	HET	N/A	N/A	N/A	N/A	N/A	1	N/A	HET	N/A	N/A	N/A	N/A	N/A	N/A	N/A	N/A	N/A	N/A	N/A	N/A	N/A	N/A	N/A	N/A	N/A	N/A	N/A	N/A
Chr08	61934934	A	G	255		N/A	N/A	N/A	N/A		1	1	1		1	1	N/A	0	N/A	N/A	1	N/A	1	N/A	1	N/A	1	1	1	N/A	N/A	N/A	N/A	N/A	N/A	N/A	N/A	N/A	N/A	N/A	N/A	N/A	N/A	N/A	N/A	N/A	N/A	N/A	N/A
Chr08	61934947	C	T	255		N/A	N/A	N/A	N/A		HET	1	N/A		1	1	1	0	1	N/A	HET	1	N/A	N/A	N/A	1	1	1	HET	1	N/A	N/A	N/A	N/A	N/A	N/A	N/A	N/A	N/A	N/A	N/A	N/A	N/A	N/A	N/A	N/A	N/A	N/A	N/A
Chr08	61935505	C	G	255		N/A	N/A	N/A	N/A		HET	HET	HET		HET	HET	HET	0	HET	N/A	HET	N/A	N/A	HET	HET	HET	N/A	HET	HET	HET	HET	N/A	N/A	N/A	N/A	N/A	N/A	N/A	N/A	N/A	N/A	N/A	N/A	N/A	N/A	N/A	N/A	N/A	N/A
Chr08	61935527	A	T	104		N/A	N/A	N/A	N/A		0	0	0		0	0	0	0	0	0	0	0	0	0	0	0	0	0	0	0	0	N/A	N/A	N/A	N/A	N/A	N/A	N/A	N/A	N/A	N/A	N/A	N/A	N/A	N/A	N/A	N/A	N/A	N/A
Chr08	61935553	T	A	255		N/A	N/A	N/A	N/A		1	1	1		1	1	N/A	0	1	1	1	HET	1	1	1	1	1	1	1	1	1	N/A	N/A	N/A	N/A	N/A	N/A	N/A	N/A	N/A	N/A	N/A	N/A	N/A	N/A	N/A	N/A	N/A	N/A
Chr08	61935560	C	G	255		N/A	N/A	N/A	N/A		1	N/A	HET		N/A	1	N/A	0	HET	N/A	HET	1	1	HET	HET	HET	N/A	HET	HET	0	N/A	N/A	N/A	N/A	N/A	N/A	N/A	N/A	N/A	N/A	N/A	N/A	N/A	N/A	N/A	N/A	N/A	N/A	N/A
Chr08	61935581	T	C	255		N/A	N/A	N/A	N/A		0	0	0		N/A	0	HET	0	HET	HET	HET	0	N/A	0	0	HET	HET	HET	HET	0	0	N/A	N/A	N/A	N/A	N/A	N/A	N/A	N/A	N/A	N/A	N/A	N/A	N/A	N/A	N/A	N/A	N/A	N/A
Chr08	61935585	T	A	174		N/A	N/A	N/A	N/A		0	0	0		0	0	0	0	0	HET	0	0	N/A	0	0	0	N/A	N/A	0	0	0	N/A	N/A	N/A	N/A	N/A	N/A	N/A	N/A	N/A	N/A	N/A	N/A	N/A	N/A	N/A	N/A	N/A	N/A
Chr08	61935587	T	C	174		N/A	N/A	N/A	N/A		0	0	0		0	0	0	0	0	HET	0	0	N/A	0	0	0	N/A	HET	0	0	0	N/A	N/A	N/A	N/A	N/A	N/A	N/A	N/A	N/A	N/A	N/A	N/A	N/A	N/A	N/A	N/A	N/A	N/A
Chr08	61935594	G	A	255		N/A	N/A	N/A	N/A		HET	N/A	0		HET	N/A	0	0	N/A	HET	HET	N/A	N/A	HET	N/A	0	N/A	N/A	0	N/A	0	N/A	N/A	N/A	N/A	N/A	N/A	N/A	N/A	N/A	N/A	N/A	N/A	N/A	N/A	N/A	N/A	N/A	N/A
Chr08	61935598	C	G	255		N/A	N/A	N/A	N/A		0	N/A	0		N/A	0	N/A	0	HET	N/A	N/A	HET	0	HET	N/A	HET	0	HET	HET	N/A	HET	N/A	N/A	N/A	N/A	N/A	N/A	N/A	N/A	N/A	N/A	N/A	N/A	N/A	N/A	N/A	N/A	N/A	N/A
Chr08	61935625	C	G	255		N/A	N/A	N/A	N/A		HET	N/A	HET		N/A	HET	HET	0	HET	0	HET	HET	0	0	HET	HET	N/A	HET	HET	N/A	N/A	N/A	N/A	N/A	N/A	N/A	N/A	N/A	N/A	N/A	N/A	N/A	N/A	N/A	N/A	N/A	N/A	N/A	N/A
Chr08	61935643	G	A	255		N/A	N/A	N/A	N/A		0	0	0		0	0	0	0	HET	HET	0	0	N/A	HET	HET	0	N/A	N/A	0	0	0	N/A	N/A	N/A	N/A	N/A	N/A	N/A	N/A	N/A	N/A	N/A	N/A	N/A	N/A	N/A	N/A	N/A	N/A
Chr08	61935655	A	C,T	255		N/A	N/A	N/A	N/A		2/2	2/2	2/2		2/2	2/2	2/2	0	2/2	2/2	2/2	2/2	N/A	2/2	2/2	2/2	2/2	2/2	2/2	2/2	2/2	N/A	N/A	N/A	N/A	N/A	N/A	N/A	N/A	N/A	N/A	N/A	N/A	N/A	N/A	N/A	N/A	N/A	N/A
Chr08	61935670	G	A	255		0	0	N/A	0		N/A	N/A	HET		0	HET	HET	0	0	0	HET	0	N/A	HET	0	N/A	0	0	HET	N/A	1	N/A	N/A	0	N/A	0	N/A	N/A	N/A	N/A	N/A	N/A	N/A	N/A	N/A	N/A	N/A	N/A	N/A
Chr08	61935675	T	C	255		N/A	N/A	N/A	1		1	N/A	1		1	1	1	0	HET	1	1	N/A	N/A	1	1	1	1	1	1	1	N/A	N/A	N/A	1	N/A	1	N/A	N/A	N/A	N/A	N/A	N/A	N/A	N/A	N/A	N/A	N/A	N/A	N/A
Chr08	61935680	C	A	116		0	0	N/A	0		0	N/A	0		0	0	0	0	HET	0	0	N/A	N/A	0	0	0	N/A	N/A	0	0	N/A	N/A	N/A	0	N/A	0	N/A	N/A	N/A	N/A	N/A	N/A	N/A	N/A	N/A	N/A	N/A	N/A	N/A
Chr08	61935692	G	A	255		0	0	N/A	0		N/A	0	HET		0	0	0	0	0	N/A	0	N/A	N/A	0	0	N/A	N/A	N/A	0	0	N/A	N/A	N/A	0	N/A	0	N/A	N/A	N/A	N/A	N/A	N/A	N/A	N/A	N/A	N/A	N/A	N/A	N/A
Chr08	61935695	G	C	255		0	0	N/A	HET		N/A	0	HET		0	HET	0	0	0	N/A	0	N/A	N/A	N/A	0	N/A	N/A	N/A	N/A	0	N/A	N/A	N/A	N/A	N/A	0	N/A	N/A	N/A	N/A	N/A	N/A	N/A	N/A	N/A	N/A	N/A	N/A	N/A
Chr08	61935696	C	A,G,T	255		0	0	N/A	0		N/A	0	0		0	0	0	0	0	N/A	0/3	N/A	N/A	0/3	0	N/A	N/A	N/A	N/A	0	N/A	N/A	N/A	0	N/A	3/3	N/A	N/A	N/A	N/A	N/A	N/A	N/A	N/A	N/A	N/A	N/A	N/A	N/A
Chr08	61935700	A	G	255		1	1	1	1		N/A	1	1		1	1	1	0	1	N/A	1	N/A	N/A	1	1	N/A	N/A	N/A	1	1	N/A	N/A	N/A	1	N/A	1	N/A	N/A	N/A	N/A	N/A	N/A	N/A	N/A	N/A	N/A	N/A	N/A	N/A
Chr08	61935711	C	T	255		0	0	0	0		0	0	0		N/A	0	0	0	0	N/A	0	N/A	N/A	0	0	0	N/A	N/A	0	0	N/A	N/A	N/A	0	N/A	0	N/A	N/A	N/A	N/A	N/A	N/A	N/A	N/A	N/A	N/A	N/A	N/A	N/A
Chr08	61935712	C	A	255		0	0	0	0		0	0	0		N/A	0	0	0	0	N/A	0	N/A	N/A	HET	0	0	N/A	N/A	0	0	N/A	N/A	N/A	0	N/A	1	N/A	N/A	N/A	N/A	N/A	N/A	N/A	N/A	N/A	N/A	N/A	N/A	N/A
Chr08	61935714	G	C	255		0	0	0	HET		0	0	0		N/A	0	0	0	0	N/A	0	N/A	N/A	0	0	0	N/A	N/A	HET	0	N/A	N/A	N/A	N/A	N/A	0	N/A	N/A	N/A	N/A	N/A	N/A	N/A	N/A	N/A	N/A	N/A	N/A	N/A
Chr08	61935716	T	A	255		1	1	N/A	HET		N/A	N/A	HET		N/A	0	N/A	0	N/A	N/A	0	N/A	N/A	0	0	N/A	N/A	N/A	0	HET	N/A	N/A	N/A	N/A	N/A	0	N/A	N/A	N/A	N/A	N/A	N/A	N/A	N/A	N/A	N/A	N/A	N/A	N/A
Chr08	61935717	G	C,T	255		0	0	0	0		0	N/A	N/A		N/A	N/A	HET	0	HET	N/A	HET	N/A	N/A	0	0	HET	N/A	N/A	HET	HET	N/A	N/A	N/A	0	N/A	0	N/A	N/A	N/A	N/A	N/A	N/A	N/A	N/A	N/A	N/A	N/A	N/A	N/A
Chr08	61935720	AATGA	AA,AATAA,AATCA,AATGG,AATTA,AATTG	255		0	0	N/A	0/2		0	N/A	HET		N/A	N/A	N/A	0	2/5	N/A	0/2	N/A	N/A	3/3	N/A	N/A	N/A	N/A	0/2	N/A	N/A	N/A	N/A	N/A	N/A	3/3	N/A	N/A	N/A	N/A	N/A	N/A	N/A	N/A	N/A	N/A	N/A	N/A	N/A
Chr08	61935723	G	A,C,T	255		0	0	N/A	HET		N/A	N/A	0/2		N/A	N/A	N/A	0	1/3	N/A	1/2	N/A	N/A	2/2	1	HET	N/A	N/A	1/2	N/A	N/A	N/A	N/A	N/A	N/A	2/2	N/A	N/A	N/A	N/A	N/A	N/A	N/A	N/A	N/A	N/A	N/A	N/A	N/A
Chr08	61935724	A	G	255		0	N/A	0	0		0	0	0		N/A	0	0	0	0	N/A	0	N/A	N/A	0	0	0	N/A	0	0	0	N/A	N/A	N/A	0	N/A	0	N/A	N/A	N/A	N/A	N/A	N/A	N/A	N/A	N/A	N/A	N/A	N/A	N/A
Chr08	61935725	T	G	255		0	0	0	HET		0	0	0		N/A	0	0	0	0	N/A	0	N/A	N/A	0	0	0	N/A	0	0	N/A	N/A	N/A	N/A	N/A	N/A	0	N/A	N/A	N/A	N/A	N/A	N/A	N/A	N/A	N/A	N/A	N/A	N/A	N/A
Chr08	61935726	A	C	255		0	0	0	0		0	0	0		N/A	N/A	0	0	0	N/A	0	0	N/A	N/A	0	0	N/A	N/A	0	0	0	N/A	N/A	0	N/A	1	N/A	N/A	N/A	N/A	N/A	N/A	N/A	N/A	N/A	N/A	N/A	N/A	N/A
Chr08	61935728	G	T	255		1	1	N/A	HET		HET	N/A	HET		N/A	N/A	1	0	HET	N/A	HET	0	N/A	HET	N/A	1	N/A	N/A	HET	N/A	N/A	N/A	N/A	1	N/A	1	N/A	N/A	N/A	N/A	N/A	N/A	N/A	N/A	N/A	N/A	N/A	N/A	N/A
Chr08	61935729	A	C,T	255		1	1	0	HET		HET	N/A	HET		N/A	1	N/A	0	HET	N/A	HET	0	N/A	N/A	0	HET	N/A	0	HET	N/A	N/A	N/A	N/A	N/A	N/A	1	N/A	N/A	N/A	N/A	N/A	N/A	N/A	N/A	N/A	N/A	N/A	N/A	N/A
Chr08	61935731	G	A,C,T	255		3/3	3/3	N/A	0/3		0/3	N/A	0/3		N/A	N/A	N/A	0	0/3	N/A	0/3	N/A	N/A	N/A	0	N/A	N/A	0	N/A	N/A	N/A	N/A	N/A	N/A	N/A	3/3	N/A	N/A	N/A	N/A	N/A	N/A	N/A	N/A	N/A	N/A	N/A	N/A	N/A
Chr08	61935732	A	C,T	255		0	0	0	0		N/A	N/A	HET		N/A	N/A	N/A	0	0/2	N/A	0/2	HET	N/A	N/A	N/A	N/A	N/A	N/A	0/2	0/2	0	N/A	N/A	0	N/A	0	N/A	N/A	N/A	N/A	N/A	N/A	N/A	N/A	N/A	N/A	N/A	N/A	N/A
Chr08	61935734	TACATAGTA	TAAAAAGTA,TAAATAGTA,TAAGTA,TAAGTATGA,TAATAAGTA,TAATCAGTA,TAATGAGTA,TACATACTA,TACTAAGTA,TACTTAGTA,TATTAAATA,TGAATAGTA,TGCATAGTA,TGCTTAGTA,TTA	255		5/5	5/5	0	N/A		0/5	N/A	3/5		N/A	N/A	N/A	0	0/7	N/A	0/5	N/A	N/A	N/A	N/A	0/5	N/A	0	N/A	N/A	N/A	N/A	N/A	N/A	N/A	5/5	N/A	N/A	N/A	N/A	N/A	N/A	N/A	N/A	N/A	N/A	N/A	N/A	N/A
Chr08	61935735	A	G	255		0	0	0	HET		0	0	HET		N/A	N/A	0	0	0	N/A	0	N/A	N/A	0	0	0	N/A	0	HET	0	N/A	N/A	N/A	1	N/A	0	N/A	N/A	N/A	N/A	N/A	N/A	N/A	N/A	N/A	N/A	N/A	N/A	N/A
Chr08	61935736	C	A,T	255		1	1	0	0		HET	N/A	HET		N/A	N/A	0	0	HET	N/A	HET	N/A	N/A	N/A	0	HET	N/A	0	HET	N/A	N/A	N/A	N/A	0	N/A	1	N/A	N/A	N/A	N/A	N/A	N/A	N/A	N/A	N/A	N/A	N/A	N/A	N/A
Chr08	61935737	A	G,T	255		2/2	2/2	0	0/2		0/2	N/A	0/2		N/A	N/A	N/A	0	0/2	N/A	HET	N/A	N/A	N/A	N/A	0/2	N/A	HET	HET	N/A	1	N/A	N/A	2/2	N/A	2/2	N/A	N/A	N/A	N/A	N/A	N/A	N/A	N/A	N/A	N/A	N/A	N/A	N/A
Chr08	61935738	T	A,C,G	255		1	1	0	0		HET	N/A	HET		N/A	N/A	0	0	0/3	N/A	HET	N/A	0	HET	N/A	HET	N/A	0	N/A	N/A	N/A	N/A	N/A	0	N/A	1	N/A	N/A	N/A	N/A	N/A	N/A	N/A	N/A	N/A	N/A	N/A	N/A	N/A
Chr08	61935740	G	A,C,T	255		0	0	0	0		0/3	0	0		N/A	N/A	N/A	0	0	N/A	0/3	0	0	N/A	N/A	N/A	N/A	N/A	0/3	N/A	3/3	N/A	N/A	0	N/A	0	N/A	N/A	N/A	N/A	N/A	N/A	N/A	N/A	N/A	N/A	N/A	N/A	N/A
Chr08	61935741	T	G	174		0	0	0	0		0	0	0		0	0	0	0	0	0	0	0	0	0	N/A	0	N/A	0	0	N/A	N/A	N/A	N/A	0	N/A	0	N/A	N/A	N/A	N/A	N/A	N/A	N/A	N/A	N/A	N/A	N/A	N/A	N/A
Chr08	61935743	T	A,C,G	255		N/A	0/2	0	0/2		0	0	0/3		N/A	0	N/A	0	0	0	0	0	N/A	0	0	0	N/A	0	0	N/A	N/A	N/A	N/A	N/A	N/A	0	N/A	N/A	N/A	N/A	N/A	N/A	N/A	N/A	N/A	N/A	N/A	N/A	N/A
Chr08	61935744	T	G	255		N/A	HET	1	HET		HET	N/A	0		N/A	N/A	0	0	HET	0	HET	HET	0	N/A	N/A	HET	N/A	0	N/A	N/A	N/A	N/A	N/A	0	N/A	0	N/A	N/A	N/A	N/A	N/A	N/A	N/A	N/A	N/A	N/A	N/A	N/A	N/A
Chr08	61935749	G	A	255		0	0	N/A	0		0	0	0		0	0	0	0	0	0	HET	0	0	HET	0	0	0	0	0	N/A	0	N/A	N/A	0	N/A	1	N/A	0	N/A	N/A	0	N/A	N/A	N/A	N/A	N/A	0	N/A	0
Chr08	61935750	T	G	255		0	0	0	0		0	0	0		0	0	0	0	0	0	0	0	0	HET	0	0	0	0	0	0	0	N/A	N/A	0	N/A	1	N/A	0	N/A	N/A	0	N/A	N/A	N/A	N/A	N/A	0	N/A	0
Chr08	61935751	T	A,G	255		0	0	0/2	0/2		0	0	0		0	0	0	0	0	N/A	0	0	0	HET	N/A	0	0	0	0	N/A	N/A	N/A	N/A	N/A	N/A	1	N/A	0	N/A	N/A	0	N/A	N/A	N/A	N/A	N/A	0	N/A	0
Chr08	61935760	C	T	139		0	0	0	0		0	0	0		N/A	0	0	0	0	0	0	0	0	0	0	0	0	HET	0	0	0	N/A	N/A	0	N/A	0	N/A	0	N/A	N/A	0	N/A	N/A	N/A	N/A	N/A	0	N/A	0
Chr08	61935774	G	A	255		0	0	0	0		0	0	0		N/A	0	0	0	0	0	0	0	0	N/A	0	0	N/A	0	0	0	0	N/A	N/A	0	N/A	1	N/A	0	N/A	N/A	0	N/A	N/A	N/A	N/A	N/A	0	N/A	0
Chr08	61935783	T	G	255		0	0	0	0		0	0	0		0	0	0	0	0	0	0	0	0	0	0	0	0	0	0	0	0	N/A	N/A	0	N/A	0	N/A	0	N/A	N/A	0	N/A	N/A	N/A	N/A	N/A	0	N/A	0
Chr08	61935790	G	A,C	70		0	0	0	0		0	0	N/A		0	0	0	0	0	0	0	0	0	0	0	0	0	0	0	0	0	N/A	N/A	0	N/A	0	N/A	0	N/A	N/A	0	N/A	N/A	N/A	N/A	N/A	0	N/A	0
Chr08	61935791	G	T	255		0	N/A	N/A	0		0	N/A	0		0	0	N/A	0	HET	0	HET	0	0	0	N/A	HET	0	0	HET	N/A	0	N/A	N/A	N/A	N/A	0	N/A	0	N/A	N/A	0	N/A	N/A	N/A	N/A	N/A	0	N/A	0
Chr08	61935795	G	T	255		0	0	0	0		0	0	0		0	0	N/A	0	HET	0	0	0	0	0	0	0	0	0	0	0	0	N/A	N/A	0	N/A	0	N/A	0	N/A	N/A	0	N/A	N/A	N/A	N/A	N/A	0	N/A	0
Chr08	61935799	G	A,C	255		0	0	N/A	0		0/2	N/A	HET		N/A	0/2	N/A	0	0/2	0	0/2	0/2	2/2	0	0/2	0/2	N/A	0	0/2	N/A	N/A	N/A	N/A	N/A	N/A	0	N/A	1	N/A	N/A	1	N/A	N/A	N/A	N/A	N/A	1	N/A	1
Chr08	61935800	A	G	255		0	0	0	0		0	0	0		0	0	N/A	0	HET	0	0	0	0	0	0	0	0	0	0	0	0	N/A	N/A	0	N/A	0	N/A	0	N/A	N/A	0	N/A	N/A	N/A	N/A	N/A	0	N/A	0
Chr08	61935804	A	G	90		0	0	0	0		0	0	0		0	HET	0	0	0	0	0	0	0	0	0	0	N/A	0	0	0	0	N/A	N/A	0	N/A	0	N/A	0	N/A	N/A	0	N/A	N/A	N/A	N/A	N/A	0	N/A	0
Chr08	61935836	T	A	255		N/A	N/A	N/A	N/A		HET	N/A	N/A		N/A	HET	HET	0	HET	0	HET	N/A	N/A	0	0	HET	1	N/A	HET	HET	N/A	N/A	N/A	N/A	N/A	0	N/A	N/A	N/A	N/A	N/A	N/A	N/A	N/A	N/A	N/A	N/A	N/A	N/A
Chr08	61935837	T	G	255		N/A	N/A	N/A	N/A		N/A	N/A	N/A		HET	1	1	0	1	1	1	1	1	1	1	1	1	HET	1	1	1	N/A	N/A	N/A	N/A	1	N/A	N/A	N/A	N/A	N/A	N/A	N/A	N/A	N/A	N/A	N/A	N/A	N/A
Chr08	61935839	C	A	255		N/A	N/A	N/A	N/A		HET	0	N/A		0	HET	0	0	HET	N/A	HET	0	0	HET	HET	N/A	0	0	0	0	0	N/A	N/A	N/A	N/A	0	N/A	N/A	N/A	N/A	N/A	N/A	N/A	N/A	N/A	N/A	N/A	N/A	N/A
Chr08	61935845	AC	AG,AGATG	255		N/A	N/A	N/A	N/A		N/A	N/A	1		N/A	1/2	N/A	0	1/2	1	1/2	1	N/A	1	N/A	HET	2/2	1	1/2	N/A	1	N/A	N/A	N/A	N/A	N/A	N/A	N/A	N/A	N/A	N/A	N/A	N/A	N/A	N/A	N/A	N/A	N/A	N/A
Chr08	61935846	C	G	255		N/A	N/A	N/A	N/A		HET	N/A	1		HET	1	HET	0	HET	1	HET	1	1	1	N/A	HET	N/A	1	HET	N/A	N/A	N/A	N/A	N/A	N/A	N/A	N/A	N/A	N/A	N/A	N/A	N/A	N/A	N/A	N/A	N/A	N/A	N/A	N/A
Chr08	61935853	C	G	255		N/A	N/A	N/A	N/A		0	HET	N/A		0	HET	HET	0	HET	0	HET	0	N/A	0	HET	HET	N/A	0	HET	N/A	N/A	N/A	N/A	N/A	N/A	N/A	N/A	N/A	N/A	N/A	N/A	N/A	N/A	N/A	N/A	N/A	N/A	N/A	N/A
Chr08	61935857	C	A	147		N/A	N/A	N/A	N/A		0	N/A	0		HET	HET	0	0	0	0	0	0	0	0	0	0	0	0	0	N/A	N/A	N/A	N/A	N/A	N/A	N/A	N/A	N/A	N/A	N/A	N/A	N/A	N/A	N/A	N/A	N/A	N/A	N/A	N/A
Chr08	61935861	A	C	255		N/A	N/A	N/A	N/A		HET	HET	HET		HET	HET	HET	0	HET	1	HET	0	N/A	1	N/A	HET	0	HET	HET	HET	1	N/A	N/A	N/A	N/A	N/A	N/A	N/A	N/A	N/A	N/A	N/A	N/A	N/A	N/A	N/A	N/A	N/A	N/A
Chr08	61935875	G	C	70		N/A	N/A	N/A	N/A		N/A	0	N/A		0	0	0	0	0	0	0	0	0	0	0	0	0	0	0	0	0	N/A	N/A	N/A	N/A	N/A	N/A	N/A	N/A	N/A	N/A	N/A	N/A	N/A	N/A	N/A	N/A	N/A	N/A
Chr08	61935876	G	C,T	255		N/A	N/A	N/A	N/A		N/A	HET	HET		N/A	HET	HET	0	HET	N/A	HET	N/A	0	HET	N/A	HET	0	HET	HET	N/A	N/A	N/A	N/A	N/A	N/A	N/A	N/A	N/A	N/A	N/A	N/A	N/A	N/A	N/A	N/A	N/A	N/A	N/A	N/A
Chr08	61935880	C	A	255		N/A	N/A	N/A	N/A		0	0	0		0	0	0	0	HET	0	0	N/A	HET	0	0	0	0	N/A	0	0	0	N/A	N/A	N/A	N/A	N/A	N/A	N/A	N/A	N/A	N/A	N/A	N/A	N/A	N/A	N/A	N/A	N/A	N/A
Chr08	61935884	C	A	255		N/A	N/A	N/A	N/A		HET	N/A	HET		HET	HET	HET	0	HET	1	HET	N/A	1	N/A	HET	HET	N/A	HET	HET	N/A	HET	N/A	N/A	N/A	N/A	N/A	N/A	N/A	N/A	N/A	N/A	N/A	N/A	N/A	N/A	N/A	N/A	N/A	N/A
Chr08	61935892	G	C	255		N/A	N/A	N/A	N/A		HET	N/A	HET		HET	HET	N/A	0	HET	1	HET	1	HET	N/A	HET	HET	0	HET	HET	HET	N/A	N/A	N/A	N/A	N/A	N/A	N/A	N/A	N/A	N/A	N/A	N/A	N/A	N/A	N/A	N/A	N/A	N/A	N/A
Chr08	61935916	T	C	255		N/A	N/A	N/A	N/A		HET	N/A	HET		HET	HET	HET	0	HET	1	HET	HET	1	HET	1	HET	N/A	HET	HET	HET	HET	N/A	N/A	N/A	N/A	N/A	N/A	N/A	N/A	N/A	N/A	N/A	N/A	N/A	N/A	N/A	N/A	N/A	N/A
Chr08	61935924	G	A	255		N/A	N/A	N/A	N/A		0	N/A	HET		HET	HET	HET	0	HET	0	HET	0	0	0	0	HET	N/A	0	0	N/A	HET	N/A	N/A	N/A	N/A	N/A	N/A	N/A	N/A	N/A	N/A	N/A	N/A	N/A	N/A	N/A	N/A	N/A	N/A
Chr08	61936471	C	T	104		0	0	N/A	N/A		0	N/A	0		0	N/A	N/A	0	0	N/A	0	N/A	N/A	N/A	0	0	N/A	0	N/A	0	N/A	0	N/A	N/A	N/A	N/A	N/A	N/A	N/A	N/A	N/A	N/A	N/A	N/A	N/A	N/A	N/A	N/A	N/A
Chr08	61936473	T	A	255		0	0	N/A	N/A		0	N/A	0		0	N/A	N/A	0	0	N/A	0	N/A	N/A	N/A	0	0	N/A	0	N/A	0	N/A	0	N/A	N/A	N/A	N/A	N/A	N/A	N/A	N/A	N/A	N/A	N/A	N/A	N/A	N/A	N/A	N/A	N/A
Chr08	61936483	C	A	255		0	1	N/A	N/A		0	N/A	0		0	N/A	N/A	0	0	N/A	0	N/A	0	N/A	0	0	N/A	0	N/A	0	N/A	1	N/A	N/A	N/A	N/A	N/A	N/A	N/A	N/A	N/A	N/A	N/A	N/A	N/A	N/A	N/A	N/A	N/A
Chr08	61938291	T	G	255		N/A	N/A	N/A	N/A		0	0	0		0	0	0	0	0	0	1	0	0	0	0	0	0	0	0	0	0	0	N/A	N/A	N/A	N/A	N/A	N/A	N/A	N/A	N/A	N/A	N/A	N/A	N/A	N/A	N/A	N/A	N/A
Chr08	61940060	C	T	128		N/A	N/A	N/A	N/A		0	N/A	0		0	N/A	N/A	0	0	0	HET	N/A	N/A	0	0	0	N/A	N/A	HET	0	N/A	N/A	N/A	N/A	N/A	N/A	N/A	N/A	N/A	N/A	N/A	N/A	N/A	N/A	N/A	N/A	N/A	N/A	N/A
Chr08	61940068	G	T	255		N/A	N/A	N/A	N/A		0	N/A	0		0	HET	N/A	0	0	0	0	N/A	N/A	0	0	0	N/A	0	0	0	N/A	N/A	N/A	N/A	N/A	N/A	N/A	N/A	N/A	N/A	N/A	N/A	N/A	N/A	N/A	N/A	N/A	N/A	N/A
Chr08	61940074	T	G	255		N/A	N/A	N/A	N/A		1	N/A	1		HET	1	N/A	HET	1	1	1	1	N/A	1	N/A	1	N/A	1	1	N/A	N/A	N/A	N/A	N/A	N/A	N/A	N/A	N/A	N/A	N/A	N/A	N/A	N/A	N/A	N/A	N/A	N/A	N/A	N/A
Chr08	61940084	C	T	70		1	N/A	N/A	N/A		N/A	N/A	0		0	0	N/A	0	0	0	N/A	0	N/A	0	0	0	N/A	0	0	0	N/A	N/A	N/A	N/A	N/A	N/A	N/A	N/A	N/A	N/A	N/A	N/A	N/A	N/A	N/A	N/A	N/A	N/A	N/A
Chr08	61940090	C	G	255		0	N/A	N/A	N/A		N/A	N/A	N/A		HET	1	N/A	0	N/A	0	N/A	N/A	1	0	0	N/A	N/A	0	HET	N/A	N/A	N/A	N/A	N/A	N/A	N/A	N/A	N/A	N/A	N/A	N/A	N/A	N/A	N/A	N/A	N/A	N/A	N/A	N/A
Chr08	61940092	CAATAATGATAATAATAATAATTATTATAATAATAAATATAATC	CAATAATAATCATCATCATAATAATTATAATAAGTATAATAAGTATAATC,CAATAATCATAACTATAATAAAAATTACCATAATAATCATAATAATAATAATC,CAATAATCATAATCATAATAATAATCATCATCATCATAATAATAAATATAATC,CAATAATGATAACGATGATAATAATTATAATAATAATCATC,CAATAATGATAATAATAATAATTATTATAATAATAAAAATAATC,CAATAATGATAATAATAATAATTATTATTATAATAATGAATATAATC	255		N/A	N/A	N/A	N/A		N/A	N/A	N/A		0	4/4	N/A	0	N/A	N/A	N/A	N/A	N/A	N/A	N/A	N/A	4/4	N/A	6/6	N/A	N/A	N/A	N/A	N/A	N/A	N/A	N/A	N/A	N/A	N/A	N/A	N/A	N/A	N/A	N/A	N/A	N/A	N/A	N/A
Chr08	61940129	T	A	255		0	N/A	N/A	N/A		N/A	1	0		N/A	HET	N/A	HET	HET	1	HET	N/A	0	1	1	HET	N/A	HET	N/A	N/A	N/A	N/A	N/A	N/A	N/A	0	N/A	N/A	N/A	N/A	N/A	N/A	N/A	N/A	N/A	N/A	N/A	N/A	N/A
Chr08	61940132	A	C	174		0	N/A	N/A	N/A		0	0	0		0	HET	N/A	0	N/A	0	HET	N/A	0	0	0	0	HET	0	0	N/A	N/A	N/A	N/A	N/A	N/A	0	N/A	N/A	N/A	N/A	N/A	N/A	N/A	N/A	N/A	N/A	N/A	N/A	N/A
Chr08	61940138	T	A	255		0	N/A	N/A	N/A		0	0	0		0	HET	0	0	0	0	HET	0	0	0	HET	N/A	HET	N/A	0	N/A	N/A	N/A	N/A	N/A	N/A	0	N/A	N/A	N/A	N/A	N/A	N/A	N/A	N/A	N/A	N/A	N/A	N/A	N/A
Chr08	61940158	G	A	255		N/A	N/A	N/A	N/A		0	0	0		0	0	0	0	0	0	0	0	0	0	0	0	0	0	HET	N/A	0	N/A	N/A	N/A	N/A	0	N/A	N/A	N/A	N/A	N/A	N/A	N/A	N/A	0	N/A	N/A	N/A	N/A
Chr08	61940164	G	T	151		N/A	N/A	N/A	N/A		0	0	0		0	0	N/A	0	HET	0	0	0	0	0	0	HET	0	0	0	0	0	N/A	N/A	N/A	N/A	0	N/A	N/A	N/A	N/A	N/A	N/A	N/A	N/A	0	N/A	N/A	N/A	N/A
Chr08	61940183	G	A	255		0	0	N/A	0		0	0	0		N/A	HET	0	HET	0	0	0	0	0	0	0	0	0	0	N/A	0	0	N/A	N/A	N/A	N/A	N/A	N/A	N/A	0	N/A	N/A	N/A	N/A	N/A	0	N/A	N/A	N/A	N/A
Chr08	61940192	T	G	255		0	0	N/A	0		0	0	0		0	0	0	0	0	0	0	0	0	0	0	0	0	0	0	0	0	N/A	N/A	N/A	0	N/A	N/A	N/A	0	N/A	N/A	N/A	N/A	N/A	0	N/A	N/A	N/A	N/A
Chr08	61940199	G	A	151		0	0	N/A	0		0	0	0		0	0	0	0	0	0	0	0	0	0	0	0	0	0	0	0	0	N/A	N/A	N/A	0	N/A	N/A	N/A	0	N/A	N/A	N/A	N/A	N/A	0	N/A	N/A	N/A	N/A
Chr08	61940204	G	T	255		0	0	N/A	0		0	0	0		0	0	0	0	0	0	0	0	0	0	0	0	0	0	0	0	0	N/A	N/A	N/A	0	N/A	N/A	N/A	0	N/A	N/A	N/A	N/A	N/A	0	N/A	N/A	N/A	N/A
Chr08	61940208	G	A,C	255		0	0	N/A	0		0/2	N/A	0/2		0/2	0/2	N/A	0/2	HET	N/A	N/A	0	N/A	N/A	0/2	N/A	N/A	0	0/2	N/A	N/A	N/A	N/A	N/A	1	N/A	N/A	N/A	1	N/A	N/A	N/A	N/A	N/A	1	N/A	N/A	N/A	N/A
Chr08	61940209	A	G	255		0	0	N/A	0		0	0	0		0	0	0	0	0	0	0	0	0	0	0	0	0	0	0	0	0	N/A	N/A	N/A	0	N/A	N/A	N/A	0	N/A	N/A	N/A	N/A	N/A	0	N/A	N/A	N/A	N/A
Chr08	61940893	C	T	101		N/A	N/A	N/A	N/A		0	N/A	0		0	0	0	0	0	0	0	0	0	N/A	0	0	0	0	0	0	N/A	N/A	N/A	N/A	N/A	N/A	N/A	N/A	N/A	N/A	N/A	N/A	N/A	N/A	N/A	N/A	N/A	N/A	N/A
Chr08	61940894	C	G	104		N/A	N/A	N/A	N/A		0	N/A	0		0	HET	0	0	0	N/A	0	0	0	N/A	N/A	0	0	0	0	0	N/A	N/A	N/A	N/A	N/A	N/A	N/A	N/A	N/A	N/A	N/A	N/A	N/A	N/A	N/A	N/A	N/A	N/A	N/A
Chr08	61940895	T	C	101		N/A	N/A	N/A	N/A		0	N/A	0		0	0	0	0	0	N/A	0	0	0	N/A	0	0	0	0	0	0	N/A	N/A	N/A	N/A	N/A	N/A	N/A	N/A	N/A	N/A	N/A	N/A	N/A	N/A	N/A	N/A	N/A	N/A	N/A
Chr08	61940897	A	G	104		N/A	N/A	N/A	N/A		0	N/A	0		0	0	0	0	0	0	0	0	0	N/A	0	0	0	0	0	0	N/A	N/A	N/A	N/A	N/A	N/A	N/A	N/A	N/A	N/A	N/A	N/A	N/A	N/A	N/A	N/A	N/A	N/A	N/A
Chr08	61940939	T	A	255		N/A	N/A	N/A	N/A		N/A	N/A	N/A		0	N/A	0	0	0	N/A	0	0	0	N/A	N/A	N/A	N/A	N/A	0	N/A	N/A	N/A	N/A	N/A	N/A	N/A	N/A	N/A	N/A	N/A	N/A	N/A	N/A	N/A	N/A	N/A	N/A	N/A	N/A
Chr08	61940945	G	C	70		N/A	N/A	N/A	N/A		0	N/A	0		0	HET	N/A	0	0	N/A	0	0	0	N/A	0	0	0	0	0	N/A	0	N/A	N/A	N/A	N/A	N/A	N/A	N/A	N/A	N/A	N/A	N/A	N/A	N/A	N/A	N/A	N/A	N/A	N/A
Chr08	61940947	AT	ATCT	120		N/A	N/A	N/A	N/A		N/A	N/A	1		0	0	N/A	0	1	N/A	HET	N/A	N/A	N/A	N/A	N/A	N/A	N/A	0	N/A	N/A	N/A	N/A	N/A	N/A	N/A	N/A	N/A	N/A	N/A	N/A	N/A	N/A	N/A	N/A	N/A	N/A	N/A	N/A
Chr08	61940953	C	T	70		N/A	N/A	N/A	N/A		N/A	N/A	0		0	0	N/A	0	0	N/A	0	N/A	N/A	N/A	0	N/A	0	N/A	N/A	0	N/A	N/A	N/A	N/A	N/A	N/A	N/A	N/A	N/A	N/A	N/A	N/A	N/A	N/A	N/A	N/A	N/A	N/A	N/A
Chr08	61940963	AG	AGATGGG	120		N/A	N/A	N/A	N/A		N/A	N/A	N/A		0	0	N/A	0	N/A	N/A	0	N/A	0	N/A	0	N/A	N/A	N/A	0	0	N/A	N/A	N/A	N/A	N/A	N/A	N/A	N/A	N/A	N/A	N/A	N/A	N/A	N/A	N/A	N/A	N/A	N/A	N/A
Chr08	61940984	A	T	52		N/A	N/A	N/A	N/A		0	N/A	0		0	N/A	N/A	0	N/A	N/A	0	N/A	0	N/A	0	0	0	0	N/A	0	N/A	N/A	N/A	N/A	N/A	N/A	N/A	N/A	N/A	N/A	N/A	N/A	N/A	N/A	N/A	N/A	N/A	N/A	N/A
Chr08	61941000	TTTCTTAATTCTTAATG	TTACTTAATTCTTAATC	80		N/A	N/A	N/A	N/A		0	N/A	N/A		0	1	N/A	0	N/A	N/A	N/A	N/A	N/A	N/A	N/A	N/A	N/A	N/A	N/A	N/A	N/A	N/A	N/A	N/A	N/A	N/A	N/A	N/A	N/A	N/A	N/A	N/A	N/A	N/A	N/A	N/A	N/A	N/A	N/A
Chr08	61942415	A	T	70		N/A	N/A	N/A	N/A		N/A	0	N/A		0	N/A	N/A	0	0	N/A	0	N/A	N/A	N/A	N/A	N/A	N/A	N/A	N/A	N/A	N/A	N/A	N/A	N/A	N/A	N/A	N/A	N/A	N/A	N/A	N/A	N/A	N/A	N/A	N/A	N/A	N/A	N/A	N/A
Chr08	61942416	A	T	59		N/A	N/A	N/A	N/A		N/A	0	N/A		0	N/A	N/A	0	0	N/A	0	N/A	N/A	N/A	N/A	N/A	N/A	N/A	N/A	N/A	N/A	N/A	N/A	N/A	N/A	N/A	N/A	N/A	N/A	N/A	N/A	N/A	N/A	N/A	N/A	N/A	N/A	N/A	N/A
Chr08	61942417	T	C	59		N/A	N/A	N/A	N/A		N/A	0	N/A		0	N/A	N/A	0	0	N/A	0	N/A	N/A	N/A	N/A	N/A	N/A	N/A	N/A	N/A	N/A	N/A	N/A	N/A	N/A	N/A	N/A	N/A	N/A	N/A	N/A	N/A	N/A	N/A	N/A	N/A	N/A	N/A	N/A
Chr08	61942421	A	T	62		N/A	N/A	N/A	N/A		N/A	0	N/A		0	N/A	N/A	0	0	N/A	0	N/A	N/A	N/A	N/A	N/A	N/A	N/A	N/A	N/A	N/A	N/A	N/A	N/A	N/A	N/A	N/A	N/A	N/A	N/A	N/A	N/A	N/A	N/A	N/A	N/A	N/A	N/A	N/A
Chr08	61942429	C	T	49		N/A	N/A	N/A	N/A		N/A	0	N/A		0	N/A	N/A	0	0	N/A	0	N/A	N/A	N/A	N/A	0	N/A	N/A	N/A	N/A	N/A	N/A	N/A	N/A	N/A	N/A	N/A	N/A	N/A	N/A	N/A	N/A	N/A	N/A	N/A	N/A	N/A	N/A	N/A
Chr08	61942431	G	A	64		N/A	N/A	N/A	N/A		N/A	0	N/A		0	N/A	N/A	0	0	N/A	0	N/A	N/A	N/A	N/A	0	N/A	N/A	N/A	N/A	N/A	N/A	N/A	N/A	N/A	N/A	N/A	N/A	N/A	N/A	N/A	N/A	N/A	N/A	N/A	N/A	N/A	N/A	N/A
Chr08	61942439	T	C	139		N/A	N/A	N/A	N/A		N/A	N/A	N/A		0	N/A	N/A	0	1	N/A	1	N/A	N/A	N/A	N/A	1	N/A	N/A	N/A	N/A	N/A	N/A	N/A	N/A	N/A	N/A	N/A	0	N/A	0	0	N/A	N/A	0	N/A	N/A	N/A	N/A	0
Chr08	61942458	T	G	255		N/A	N/A	N/A	N/A		N/A	N/A	N/A		0	N/A	N/A	0	1	N/A	1	N/A	N/A	N/A	N/A	1	N/A	N/A	N/A	N/A	N/A	N/A	N/A	N/A	N/A	N/A	N/A	0	N/A	0	0	N/A	N/A	0	N/A	N/A	N/A	N/A	0
Chr08	61942501	A	G	255		N/A	N/A	N/A	N/A		N/A	N/A	N/A		0	N/A	N/A	0	0	N/A	HET	N/A	N/A	N/A	N/A	0	N/A	N/A	N/A	N/A	N/A	N/A	N/A	N/A	N/A	N/A	N/A	0	N/A	0	0	N/A	N/A	0	N/A	N/A	N/A	N/A	0
Chr08	61944334	G	C	255		N/A	N/A	N/A	N/A		HET	HET	HET		HET	HET	N/A	N/A	HET	N/A	HET	N/A	N/A	N/A	HET	HET	HET	HET	N/A	N/A	N/A	N/A	N/A	N/A	N/A	N/A	N/A	N/A	N/A	N/A	N/A	N/A	N/A	N/A	N/A	N/A	N/A	N/A	N/A
Chr08	61944378	T	A	104		N/A	N/A	N/A	N/A		0	0	0		0	0	0	0	0	0	0	0	0	0	0	0	0	0	0	0	0	N/A	N/A	N/A	N/A	N/A	N/A	N/A	N/A	N/A	N/A	N/A	N/A	N/A	N/A	N/A	N/A	N/A	N/A
Chr08	61944468	C	T	255		N/A	N/A	N/A	1		HET	1	HET		HET	HET	HET	HET	HET	1	HET	HET	1	1	HET	1	HET	N/A	HET	1	N/A	N/A	N/A	N/A	N/A	N/A	N/A	N/A	N/A	N/A	N/A	N/A	N/A	N/A	N/A	N/A	N/A	N/A	N/A
Chr08	61944484	A	T	255		N/A	N/A	N/A	N/A		HET	N/A	HET		HET	HET	0	0	HET	HET	0	0	0	0	HET	0	HET	0	HET	0	0	N/A	N/A	N/A	N/A	N/A	N/A	N/A	N/A	N/A	N/A	N/A	N/A	N/A	N/A	N/A	N/A	N/A	N/A
Chr08	61944489	G	A	255		N/A	N/A	N/A	N/A		HET	HET	HET		HET	HET	HET	0	HET	HET	HET	N/A	N/A	HET	HET	HET	HET	HET	HET	HET	HET	N/A	N/A	N/A	N/A	N/A	N/A	N/A	N/A	N/A	N/A	N/A	N/A	N/A	N/A	N/A	N/A	N/A	N/A
Chr08	61944503	T	A	104		N/A	N/A	N/A	N/A		0	0	0		0	0	0	0	0	0	0	0	0	0	0	N/A	0	HET	0	0	0	N/A	N/A	N/A	N/A	N/A	N/A	N/A	N/A	N/A	N/A	N/A	N/A	N/A	N/A	N/A	N/A	N/A	N/A
Chr08	61944539	C	A	255		N/A	N/A	N/A	1		0	HET	HET		0	HET	HET	HET	HET	HET	HET	HET	0	N/A	HET	HET	N/A	N/A	HET	HET	HET	N/A	N/A	N/A	N/A	N/A	N/A	N/A	N/A	N/A	N/A	N/A	N/A	N/A	N/A	N/A	N/A	N/A	N/A
Chr08	61944540	A	T	255		N/A	N/A	N/A	1		0	HET	HET		0	HET	HET	HET	HET	0	HET	HET	0	HET	HET	HET	N/A	N/A	HET	HET	HET	N/A	N/A	N/A	N/A	N/A	N/A	N/A	N/A	N/A	N/A	N/A	N/A	N/A	N/A	N/A	N/A	N/A	N/A
Chr08	61944546	G	A	255		N/A	N/A	N/A	1		0	HET	HET		0	HET	N/A	HET	HET	N/A	HET	N/A	0	HET	HET	0	N/A	0	HET	1	N/A	N/A	N/A	N/A	N/A	N/A	N/A	N/A	N/A	N/A	N/A	N/A	N/A	N/A	N/A	N/A	N/A	N/A	N/A
Chr08	61944547	C	T	255		N/A	N/A	N/A	1		HET	N/A	HET		HET	HET	HET	HET	HET	1	HET	1	1	1	HET	HET	N/A	HET	HET	N/A	N/A	N/A	N/A	N/A	N/A	N/A	N/A	N/A	N/A	N/A	N/A	N/A	N/A	N/A	N/A	N/A	N/A	N/A	N/A
Chr08	61945030	T	G	255		N/A	N/A	N/A	N/A		1	1	1		HET	1	1	0	1	1	1	HET	1	1	1	1	N/A	1	1	1	1	N/A	N/A	N/A	N/A	N/A	N/A	N/A	N/A	N/A	N/A	N/A	N/A	N/A	N/A	N/A	N/A	N/A	N/A
Chr08	61945042	T	C	255		N/A	N/A	N/A	N/A		HET	N/A	0		N/A	0	HET	0	HET	0	0	0	HET	0	HET	HET	N/A	HET	0	N/A	N/A	N/A	N/A	N/A	N/A	N/A	N/A	N/A	N/A	N/A	N/A	N/A	N/A	N/A	N/A	N/A	N/A	N/A	N/A
Chr08	61945045	A	G	52		N/A	N/A	N/A	N/A		0	0	0		0	0	0	0	0	0	0	0	0	0	0	0	0	0	0	0	0	N/A	N/A	N/A	N/A	N/A	N/A	N/A	N/A	N/A	N/A	N/A	N/A	N/A	N/A	N/A	N/A	N/A	N/A
Chr08	61945047	G	A	255		N/A	N/A	N/A	N/A		N/A	N/A	HET		N/A	HET	0	0	0	N/A	HET	HET	N/A	N/A	N/A	HET	N/A	N/A	N/A	0	0	N/A	N/A	N/A	N/A	N/A	N/A	N/A	N/A	N/A	N/A	N/A	N/A	N/A	N/A	N/A	N/A	N/A	N/A
Chr08	61945048	A	C,T	70		N/A	N/A	N/A	N/A		N/A	0	N/A		N/A	N/A	0	0	0	0	N/A	0	0	0	0	0	N/A	0	0	0	0	N/A	N/A	N/A	N/A	N/A	N/A	N/A	N/A	N/A	N/A	N/A	N/A	N/A	N/A	N/A	N/A	N/A	N/A
Chr08	61945054	A	C	255		N/A	N/A	N/A	N/A		N/A	1	HET		N/A	HET	HET	0	HET	N/A	HET	HET	HET	N/A	N/A	N/A	N/A	HET	N/A	N/A	HET	N/A	N/A	N/A	N/A	N/A	N/A	N/A	N/A	N/A	N/A	N/A	N/A	N/A	N/A	N/A	N/A	N/A	N/A
Chr08	61945070	G	C	255		N/A	N/A	N/A	N/A		HET	N/A	HET		0	HET	HET	0	HET	N/A	0	0	0	0	N/A	HET	N/A	HET	HET	N/A	N/A	N/A	N/A	N/A	N/A	N/A	N/A	N/A	N/A	N/A	N/A	N/A	N/A	N/A	N/A	N/A	N/A	N/A	N/A
Chr08	61945077	G	A	255		N/A	N/A	N/A	N/A		0	0	0		0	0	0	0	0	0	0	0	0	0	0	0	0	0	0	0	0	N/A	N/A	N/A	N/A	N/A	N/A	N/A	N/A	N/A	N/A	N/A	N/A	N/A	N/A	N/A	N/A	N/A	N/A
Chr08	61945087	G	A	255		N/A	N/A	N/A	N/A		0	0	0		0	0	N/A	0	0	0	0	0	0	0	0	0	0	0	0	0	0	N/A	N/A	N/A	N/A	N/A	N/A	N/A	N/A	N/A	N/A	N/A	N/A	N/A	N/A	N/A	N/A	N/A	N/A
Chr08	61945090	C	T	255		N/A	N/A	N/A	N/A		0	0	0		0	0	0	0	0	0	0	0	0	0	0	0	0	0	0	0	0	N/A	N/A	N/A	N/A	N/A	N/A	N/A	N/A	N/A	N/A	N/A	N/A	N/A	N/A	N/A	N/A	N/A	N/A
Chr08	61945113	A	T	255		N/A	N/A	N/A	N/A		HET	1	HET		HET	1	1	0	N/A	1	HET	1	N/A	HET	N/A	HET	1	N/A	HET	N/A	1	N/A	N/A	N/A	N/A	N/A	N/A	N/A	N/A	N/A	N/A	N/A	N/A	N/A	N/A	N/A	N/A	N/A	N/A
Chr08	61945114	A	C	255		N/A	N/A	N/A	N/A		0	0	N/A		0	HET	N/A	0	0	0	HET	N/A	HET	N/A	0	N/A	N/A	0	0	0	0	N/A	N/A	N/A	N/A	N/A	N/A	N/A	N/A	N/A	N/A	N/A	N/A	N/A	N/A	N/A	N/A	N/A	N/A
Chr08	61945118	T	G	255		N/A	N/A	N/A	N/A		N/A	N/A	HET		0	HET	N/A	0	HET	1	HET	1	1	N/A	N/A	HET	N/A	0	HET	N/A	N/A	N/A	N/A	N/A	N/A	N/A	N/A	N/A	N/A	N/A	N/A	N/A	N/A	N/A	N/A	N/A	N/A	N/A	N/A
Chr08	61945120	C	G	255		N/A	N/A	N/A	N/A		HET	N/A	HET		0	HET	N/A	0	HET	0	HET	N/A	1	N/A	N/A	HET	N/A	HET	HET	N/A	N/A	N/A	N/A	N/A	N/A	N/A	N/A	N/A	N/A	N/A	N/A	N/A	N/A	N/A	N/A	N/A	N/A	N/A	N/A
Chr08	61945121	C	T	255		N/A	N/A	N/A	N/A		HET	N/A	0		0	0	0	0	0	0	0	0	0	0	0	0	0	N/A	HET	0	0	N/A	N/A	N/A	N/A	N/A	N/A	N/A	N/A	N/A	N/A	N/A	N/A	N/A	N/A	N/A	N/A	N/A	N/A
Chr08	61945123	C	G	255		N/A	N/A	N/A	N/A		HET	0	HET		N/A	HET	HET	0	HET	0	HET	N/A	N/A	HET	N/A	HET	N/A	0	0	N/A	1	N/A	N/A	N/A	N/A	N/A	N/A	N/A	N/A	N/A	N/A	N/A	N/A	N/A	N/A	N/A	N/A	N/A	N/A
Chr08	61945126	G	A	255		N/A	N/A	N/A	N/A		1	1	1		HET	1	1	0	1	1	HET	1	1	1	1	1	1	1	1	1	1	N/A	N/A	N/A	N/A	N/A	N/A	N/A	N/A	N/A	N/A	N/A	N/A	N/A	N/A	N/A	N/A	N/A	N/A
Chr08	61945179	C	T	255		N/A	N/A	N/A	N/A		N/A	N/A	N/A		0	N/A	0	0	1	N/A	N/A	1	0	N/A	N/A	HET	N/A	1	N/A	N/A	N/A	N/A	N/A	N/A	N/A	N/A	N/A	N/A	N/A	N/A	N/A	N/A	N/A	N/A	N/A	N/A	N/A	N/A	N/A
Chr08	61945180	T	G	255		N/A	N/A	N/A	N/A		N/A	N/A	0		0	0	0	0	0	N/A	0	0	0	N/A	N/A	0	N/A	0	N/A	N/A	N/A	N/A	N/A	N/A	N/A	N/A	N/A	N/A	N/A	N/A	N/A	N/A	N/A	N/A	N/A	N/A	N/A	N/A	N/A
Chr08	61945184	T	G	255		N/A	N/A	N/A	N/A		N/A	N/A	0		0	HET	N/A	0	N/A	N/A	HET	1	N/A	N/A	N/A	HET	N/A	1	N/A	N/A	N/A	N/A	N/A	N/A	N/A	N/A	N/A	N/A	N/A	N/A	N/A	N/A	N/A	N/A	N/A	N/A	N/A	N/A	N/A
Chr08	61945185	A	G	255		N/A	N/A	N/A	N/A		N/A	N/A	0		0	0	N/A	0	N/A	N/A	0	0	N/A	N/A	N/A	HET	N/A	0	N/A	N/A	N/A	N/A	N/A	N/A	N/A	N/A	N/A	N/A	N/A	N/A	N/A	N/A	N/A	N/A	N/A	N/A	N/A	N/A	N/A
Chr08	61945190	C	A	255		N/A	N/A	N/A	N/A		N/A	N/A	0		0	0	N/A	0	N/A	N/A	0	N/A	0	N/A	N/A	N/A	N/A	0	N/A	N/A	N/A	N/A	N/A	N/A	N/A	N/A	N/A	N/A	N/A	N/A	N/A	N/A	N/A	N/A	N/A	N/A	N/A	N/A	N/A
Chr08	61945192	C	A	255		N/A	N/A	N/A	N/A		N/A	N/A	0		0	N/A	N/A	0	N/A	N/A	N/A	N/A	N/A	N/A	N/A	HET	N/A	1	1	N/A	N/A	N/A	N/A	N/A	N/A	N/A	N/A	N/A	N/A	N/A	N/A	N/A	N/A	N/A	N/A	N/A	N/A	N/A	N/A
Chr08	61945194	G	T	255		N/A	N/A	N/A	N/A		N/A	N/A	0		0	0	N/A	0	N/A	N/A	0	N/A	0	N/A	N/A	N/A	N/A	0	N/A	N/A	N/A	N/A	N/A	N/A	N/A	N/A	N/A	N/A	N/A	N/A	N/A	N/A	N/A	N/A	N/A	N/A	N/A	N/A	N/A
Chr08	61945209	C	G	174		N/A	N/A	N/A	N/A		N/A	N/A	N/A		0	0	N/A	0	N/A	N/A	0	N/A	N/A	N/A	N/A	N/A	N/A	N/A	N/A	N/A	N/A	N/A	N/A	N/A	N/A	N/A	N/A	N/A	N/A	N/A	N/A	N/A	N/A	N/A	N/A	N/A	N/A	N/A	N/A
Chr08	61945407	T	G	255		N/A	N/A	N/A	1		N/A	N/A	0		0	N/A	N/A	0	N/A	N/A	1	N/A	N/A	N/A	1	N/A	N/A	N/A	N/A	N/A	N/A	N/A	N/A	N/A	N/A	N/A	N/A	N/A	N/A	N/A	N/A	N/A	N/A	N/A	N/A	N/A	N/A	N/A	N/A
Chr08	61945420	C	T	255		N/A	N/A	N/A	0		N/A	N/A	0		0	N/A	N/A	HET	N/A	N/A	N/A	N/A	N/A	N/A	0	N/A	N/A	N/A	0	N/A	N/A	N/A	N/A	N/A	N/A	N/A	N/A	N/A	N/A	N/A	N/A	N/A	N/A	N/A	N/A	N/A	N/A	N/A	N/A
Chr08	61945424	T	C	70		N/A	N/A	N/A	0		N/A	N/A	0		0	N/A	N/A	0	N/A	N/A	0	N/A	N/A	N/A	0	N/A	N/A	N/A	0	N/A	N/A	N/A	N/A	N/A	N/A	N/A	N/A	N/A	N/A	N/A	N/A	N/A	N/A	N/A	N/A	N/A	N/A	N/A	N/A
Chr08	61945432	C	T	139		N/A	N/A	N/A	0		N/A	0	0		0	N/A	N/A	0	N/A	N/A	0	N/A	N/A	N/A	0	N/A	N/A	N/A	N/A	N/A	N/A	N/A	N/A	N/A	N/A	N/A	N/A	N/A	N/A	N/A	N/A	N/A	N/A	N/A	N/A	N/A	N/A	N/A	N/A
Chr08	61945434	C	T	255		N/A	N/A	N/A	0		N/A	0	0		0	N/A	N/A	0	N/A	N/A	0	N/A	N/A	N/A	0	N/A	N/A	N/A	0	N/A	N/A	N/A	N/A	N/A	N/A	N/A	N/A	N/A	N/A	N/A	N/A	N/A	N/A	N/A	N/A	N/A	N/A	N/A	N/A
Chr08	61945437	C	T	255		N/A	N/A	N/A	N/A		N/A	1	0		0	N/A	N/A	HET	N/A	N/A	N/A	N/A	N/A	0	N/A	N/A	N/A	N/A	HET	N/A	N/A	N/A	N/A	N/A	N/A	N/A	N/A	N/A	N/A	N/A	N/A	N/A	N/A	N/A	N/A	N/A	N/A	N/A	N/A
Chr08	61945442	C	G	255		N/A	N/A	N/A	0		N/A	1	0		0	N/A	N/A	HET	N/A	N/A	HET	N/A	N/A	0	N/A	N/A	N/A	N/A	N/A	N/A	N/A	N/A	N/A	N/A	N/A	N/A	N/A	N/A	N/A	N/A	N/A	N/A	N/A	N/A	N/A	N/A	N/A	N/A	N/A
Chr08	61945450	A	C	255		N/A	N/A	N/A	0		0	0	0		0	N/A	N/A	0	0	N/A	0	N/A	N/A	0	0	N/A	N/A	0	0	N/A	N/A	N/A	N/A	N/A	N/A	N/A	N/A	N/A	N/A	N/A	N/A	N/A	N/A	N/A	N/A	N/A	N/A	N/A	N/A
Chr08	61945457	C	T	139		N/A	N/A	N/A	0		0	0	0		0	N/A	N/A	0	0	N/A	HET	N/A	N/A	0	0	N/A	N/A	0	0	N/A	N/A	N/A	N/A	N/A	N/A	N/A	N/A	N/A	N/A	N/A	N/A	N/A	N/A	N/A	N/A	N/A	N/A	N/A	N/A
Chr08	61945458	T	A,G	255		N/A	N/A	N/A	0		1	1	1		0	N/A	N/A	HET	1	N/A	N/A	N/A	N/A	1	N/A	N/A	N/A	1	1	N/A	N/A	N/A	N/A	N/A	N/A	N/A	N/A	N/A	N/A	N/A	N/A	N/A	N/A	N/A	N/A	N/A	N/A	N/A	N/A
Chr08	61945460	A	G	139		N/A	N/A	N/A	0		0	0	0		0	N/A	N/A	0	0	N/A	0	N/A	N/A	0	HET	N/A	N/A	0	0	N/A	N/A	N/A	N/A	N/A	N/A	N/A	N/A	N/A	N/A	N/A	N/A	N/A	N/A	N/A	N/A	N/A	0	N/A	N/A
Chr08	61945463	C	A	139		N/A	N/A	N/A	0		N/A	0	0		0	N/A	N/A	0	0	N/A	0	N/A	N/A	0	HET	N/A	N/A	0	0	N/A	N/A	N/A	N/A	N/A	N/A	N/A	N/A	N/A	N/A	N/A	N/A	N/A	N/A	N/A	N/A	N/A	0	N/A	N/A
Chr08	61945471	A	G	70		N/A	N/A	N/A	0		0	0	0		0	N/A	N/A	0	0	N/A	0	N/A	N/A	0	HET	N/A	N/A	N/A	0	N/A	N/A	N/A	N/A	N/A	N/A	N/A	N/A	N/A	N/A	N/A	N/A	N/A	N/A	N/A	N/A	N/A	0	N/A	N/A
Chr08	61945474	C	T	255		N/A	N/A	N/A	0		0	0	0		0	N/A	N/A	0	0	N/A	0	N/A	N/A	0	0	N/A	N/A	0	0	N/A	N/A	N/A	N/A	N/A	N/A	N/A	N/A	N/A	N/A	N/A	N/A	N/A	N/A	N/A	N/A	N/A	0	N/A	N/A
Chr08	61945475	T	A	255		N/A	N/A	N/A	N/A		N/A	N/A	0		0	N/A	N/A	0	0	N/A	HET	N/A	N/A	1	N/A	N/A	N/A	0	HET	N/A	N/A	N/A	N/A	N/A	N/A	N/A	N/A	N/A	N/A	N/A	N/A	N/A	N/A	N/A	N/A	N/A	0	N/A	N/A
Chr08	61945495	C	G	255		N/A	N/A	N/A	0		0	0	0		0	N/A	N/A	0	0	N/A	HET	N/A	N/A	0	0	N/A	N/A	HET	HET	N/A	N/A	N/A	N/A	N/A	N/A	N/A	N/A	N/A	N/A	N/A	N/A	N/A	N/A	N/A	N/A	N/A	0	N/A	N/A
Chr08	61945511	C	G	255		N/A	N/A	N/A	0		HET	N/A	0		0	N/A	N/A	HET	0	0	N/A	N/A	N/A	0	0	1	N/A	N/A	HET	N/A	N/A	N/A	N/A	N/A	N/A	N/A	N/A	N/A	N/A	N/A	N/A	N/A	N/A	N/A	N/A	N/A	0	N/A	N/A
Chr08	61945519	G	A	255		N/A	N/A	N/A	0		N/A	0	0		0	N/A	0	0	0	0	N/A	N/A	N/A	0	N/A	0	N/A	0	HET	N/A	N/A	N/A	N/A	N/A	N/A	N/A	N/A	N/A	N/A	N/A	N/A	N/A	N/A	N/A	N/A	N/A	0	N/A	N/A
Chr08	61945525	G	T	255		N/A	N/A	N/A	1		0	0	0		0	N/A	0	0	0	0	0	N/A	N/A	0	0	0	N/A	0	HET	N/A	N/A	N/A	N/A	N/A	N/A	N/A	N/A	N/A	N/A	N/A	N/A	N/A	N/A	N/A	N/A	N/A	0	N/A	N/A
Chr08	61945526	A	G	70		N/A	N/A	N/A	0		0	0	0		0	N/A	0	0	0	0	0	N/A	N/A	0	0	0	N/A	0	0	N/A	N/A	N/A	N/A	N/A	N/A	N/A	N/A	N/A	N/A	N/A	N/A	N/A	N/A	N/A	N/A	N/A	0	N/A	N/A
Chr08	61945541	C	T	255		N/A	N/A	N/A	1		N/A	0	0		0	N/A	0	0	0	0	0	N/A	N/A	0	0	0	N/A	0	0	N/A	N/A	N/A	N/A	N/A	N/A	N/A	N/A	N/A	N/A	N/A	N/A	N/A	N/A	N/A	N/A	N/A	1	N/A	N/A
Chr08	61945910	T	C	138		N/A	N/A	N/A	N/A		N/A	0	0		0	N/A	N/A	0	0	N/A	HET	N/A	N/A	0	0	HET	N/A	N/A	0	N/A	N/A	N/A	N/A	N/A	N/A	N/A	N/A	N/A	N/A	N/A	N/A	N/A	N/A	N/A	N/A	N/A	N/A	N/A	N/A
Chr08	61945917	G	A	255		N/A	N/A	N/A	N/A		HET	N/A	N/A		0	N/A	HET	HET	HET	N/A	HET	N/A	N/A	0	0	1	N/A	HET	HET	N/A	N/A	N/A	N/A	N/A	N/A	N/A	N/A	N/A	N/A	N/A	N/A	N/A	N/A	N/A	N/A	N/A	N/A	N/A	N/A
Chr08	61945921	A	G	70		N/A	N/A	N/A	N/A		0	0	0		0	N/A	0	0	0	N/A	0	N/A	N/A	0	0	0	N/A	0	N/A	N/A	N/A	N/A	N/A	N/A	N/A	N/A	N/A	N/A	N/A	N/A	N/A	N/A	N/A	N/A	N/A	N/A	N/A	N/A	N/A
Chr08	61947122	C	T	255		N/A	N/A	N/A	N/A		HET	0	0		HET	1	1	0	1	N/A	HET	0	N/A	N/A	N/A	1	N/A	HET	HET	N/A	N/A	N/A	N/A	N/A	N/A	N/A	N/A	N/A	N/A	N/A	N/A	N/A	N/A	N/A	N/A	N/A	N/A	N/A	N/A
Chr08	61947145	A	C	255		N/A	N/A	N/A	N/A		1	1	1		HET	1	1	0	1	N/A	1	1	1	N/A	1	1	N/A	1	1	N/A	N/A	N/A	N/A	N/A	N/A	N/A	N/A	N/A	N/A	N/A	N/A	N/A	N/A	N/A	N/A	N/A	N/A	N/A	N/A
Chr08	61947189	G	A	255		N/A	N/A	N/A	N/A		0	0	HET		HET	1	1	0	1	N/A	HET	N/A	1	N/A	N/A	1	1	HET	HET	N/A	N/A	N/A	N/A	N/A	N/A	N/A	N/A	N/A	N/A	N/A	N/A	N/A	N/A	N/A	N/A	N/A	N/A	N/A	N/A
Chr08	61947200	A	T	255		N/A	N/A	N/A	N/A		0	0	0		0	0	0	0	0	N/A	HET	0	0	N/A	0	0	0	HET	HET	N/A	N/A	N/A	N/A	N/A	N/A	N/A	N/A	N/A	N/A	N/A	N/A	N/A	N/A	N/A	N/A	N/A	N/A	N/A	N/A
Chr08	61947218	G	T	255		N/A	N/A	N/A	N/A		0	0	HET		HET	1	1	0	1	N/A	HET	0	1	N/A	0	1	1	N/A	HET	N/A	N/A	N/A	N/A	N/A	N/A	N/A	N/A	N/A	N/A	N/A	N/A	N/A	N/A	N/A	N/A	N/A	N/A	N/A	N/A
Chr08	61947238	C	G	255		N/A	N/A	N/A	N/A		0	N/A	HET		HET	1	1	0	1	N/A	HET	0	1	N/A	0	1	1	0	0	N/A	N/A	N/A	N/A	N/A	N/A	N/A	N/A	N/A	N/A	N/A	N/A	N/A	N/A	N/A	N/A	N/A	N/A	N/A	N/A
Chr08	61947658	T	C	255		N/A	N/A	N/A	N/A		HET	N/A	0		N/A	HET	N/A	0	HET	N/A	HET	0	1	N/A	0	1	N/A	HET	HET	HET	1	N/A	N/A	N/A	N/A	N/A	N/A	N/A	N/A	N/A	N/A	N/A	N/A	N/A	N/A	N/A	N/A	N/A	N/A
Chr08	61947659	C	A	255		N/A	N/A	N/A	N/A		HET	N/A	N/A		N/A	HET	1	0	N/A	N/A	HET	0	1	N/A	0	1	N/A	HET	HET	HET	1	N/A	N/A	N/A	N/A	N/A	N/A	N/A	N/A	N/A	N/A	N/A	N/A	N/A	N/A	N/A	N/A	N/A	N/A
Chr08	61947667	G	T	255		N/A	N/A	N/A	N/A		HET	N/A	N/A		HET	HET	N/A	0	HET	N/A	HET	0	0	N/A	0	HET	HET	HET	HET	0	0	N/A	N/A	N/A	N/A	N/A	N/A	N/A	N/A	N/A	N/A	N/A	N/A	N/A	N/A	N/A	N/A	N/A	N/A
Chr08	61950249	T	G	255		N/A	N/A	N/A	N/A		HET	N/A	HET		0	0	N/A	0	0	N/A	0	N/A	N/A	N/A	0	N/A	N/A	0	0	N/A	N/A	N/A	1	N/A	N/A	N/A	N/A	N/A	1	N/A	N/A	1	1	N/A	N/A	N/A	N/A	N/A	N/A
Chr08	61950262	T	C	255		N/A	N/A	N/A	N/A		N/A	N/A	N/A		0	0	N/A	0	0	N/A	0	N/A	N/A	N/A	0	1	0	0	0	N/A	N/A	N/A	1	N/A	N/A	N/A	N/A	N/A	1	N/A	N/A	1	1	N/A	N/A	N/A	N/A	N/A	N/A
Chr08	61950274	T	C	255		N/A	N/A	N/A	N/A		N/A	N/A	0		0	HET	N/A	0	0	N/A	0	N/A	N/A	0	0	0	N/A	0	0	N/A	N/A	N/A	0	N/A	N/A	N/A	N/A	N/A	0	N/A	N/A	0	0	N/A	N/A	N/A	N/A	N/A	N/A
Chr08	61950279	C	T	255		N/A	N/A	N/A	N/A		N/A	N/A	0		0	HET	N/A	0	0	N/A	0	N/A	N/A	0	0	0	N/A	0	0	N/A	N/A	N/A	0	N/A	N/A	N/A	N/A	N/A	0	N/A	N/A	0	0	N/A	N/A	N/A	N/A	N/A	N/A
Chr08	61950293	T	C	139		N/A	N/A	N/A	N/A		0	N/A	0		0	0	N/A	0	0	0	0	N/A	N/A	0	0	0	0	0	0	0	N/A	N/A	0	N/A	N/A	N/A	N/A	N/A	0	N/A	N/A	0	0	N/A	N/A	N/A	N/A	N/A	N/A
Chr08	61950299	C	T	255		N/A	N/A	N/A	N/A		0	N/A	HET		0	0	N/A	0	0	1	0	N/A	N/A	N/A	0	1	0	0	0	1	N/A	N/A	1	N/A	N/A	N/A	N/A	N/A	1	N/A	N/A	1	1	N/A	N/A	N/A	N/A	N/A	N/A
Chr08	61950300	A	T	255		N/A	N/A	N/A	N/A		0	N/A	0		0	0	N/A	0	0	0	0	N/A	N/A	0	N/A	0	0	0	HET	0	N/A	N/A	0	N/A	N/A	N/A	N/A	N/A	0	N/A	N/A	0	0	N/A	N/A	N/A	N/A	N/A	N/A
Chr08	61950302	G	A	255		N/A	N/A	N/A	N/A		N/A	N/A	0		0	HET	N/A	0	0	0	0	N/A	N/A	0	N/A	0	N/A	N/A	0	0	N/A	N/A	0	N/A	N/A	N/A	N/A	N/A	0	N/A	N/A	0	0	N/A	0	1	N/A	N/A	N/A
Chr08	61950305	A	C	255		N/A	N/A	N/A	N/A		N/A	N/A	0		0	HET	N/A	0	0	0	0	0	N/A	0	N/A	0	HET	N/A	0	N/A	N/A	N/A	0	N/A	N/A	N/A	N/A	N/A	0	N/A	N/A	0	0	N/A	0	1	N/A	N/A	N/A
Chr08	61950333	A	G	70		N/A	N/A	N/A	N/A		0	N/A	0		0	0	N/A	0	0	0	0	0	N/A	0	0	0	0	0	0	0	0	N/A	0	N/A	N/A	N/A	N/A	N/A	0	N/A	N/A	0	0	N/A	N/A	0	0	N/A	N/A
Chr08	61950334	T	C	49		N/A	N/A	N/A	N/A		0	N/A	0		0	0	N/A	0	0	0	0	0	N/A	0	0	0	0	0	0	0	0	N/A	0	N/A	N/A	N/A	N/A	N/A	0	N/A	N/A	0	0	N/A	N/A	0	0	N/A	N/A
Chr08	61950418	T	G	255		N/A	N/A	N/A	N/A		1	N/A	1		0	0	N/A	0	1	1	1	N/A	N/A	1	1	1	0	1	1	1	1	N/A	N/A	N/A	N/A	N/A	N/A	N/A	N/A	N/A	N/A	N/A	N/A	N/A	N/A	N/A	N/A	N/A	N/A
Chr08	61950496	C	A	70		N/A	N/A	N/A	N/A		0	N/A	N/A		0	0	N/A	0	0	0	0	N/A	N/A	0	0	0	0	0	0	0	0	N/A	N/A	N/A	N/A	N/A	N/A	N/A	N/A	N/A	N/A	N/A	N/A	N/A	N/A	N/A	N/A	N/A	N/A
Chr08	61950503	G	A	255		N/A	N/A	N/A	N/A		1	N/A	1		0	HET	N/A	0	1	1	1	N/A	N/A	1	1	1	N/A	1	1	1	1	N/A	N/A	N/A	N/A	N/A	N/A	N/A	N/A	N/A	N/A	N/A	N/A	N/A	N/A	N/A	N/A	N/A	N/A
Chr08	61950810	C	T	255		N/A	N/A	N/A	N/A		0	N/A	HET		0	HET	N/A	0	N/A	1	0	N/A	N/A	1	N/A	1	N/A	0	0	1	1	N/A	N/A	N/A	N/A	N/A	N/A	N/A	N/A	N/A	N/A	N/A	N/A	N/A	N/A	N/A	N/A	N/A	N/A
Chr08	61950819	T	C	104		N/A	N/A	N/A	N/A		0	N/A	N/A		0	0	N/A	0	N/A	1	0	N/A	N/A	1	N/A	1	0	0	0	1	1	N/A	N/A	N/A	N/A	N/A	N/A	N/A	N/A	N/A	N/A	N/A	N/A	N/A	N/A	N/A	N/A	N/A	N/A
Chr08	61950907	G	T	99		N/A	N/A	N/A	N/A		0	N/A	HET		0	0	N/A	0	0	1	0	N/A	N/A	1	0	N/A	0	0	0	1	1	N/A	N/A	N/A	N/A	N/A	N/A	N/A	N/A	N/A	N/A	N/A	N/A	N/A	N/A	N/A	N/A	N/A	N/A
Chr08	61950937	T	C	255		N/A	N/A	N/A	N/A		0	0	HET		0	N/A	1	0	HET	1	0	N/A	N/A	1	0	1	0	N/A	N/A	1	1	N/A	N/A	N/A	N/A	N/A	N/A	N/A	N/A	N/A	N/A	N/A	N/A	N/A	N/A	N/A	N/A	N/A	N/A
Chr08	61951145	A	T	255		N/A	N/A	N/A	N/A		N/A	N/A	1		0	0	N/A	0	HET	1	1	N/A	N/A	1	N/A	1	0	1	1	1	1	N/A	N/A	N/A	N/A	N/A	N/A	N/A	N/A	N/A	N/A	N/A	N/A	N/A	N/A	N/A	N/A	N/A	N/A
Chr08	61951150	T	C	255		N/A	N/A	N/A	N/A		1	N/A	1		0	0	N/A	0	1	1	1	N/A	N/A	1	1	1	0	1	1	1	1	N/A	N/A	N/A	N/A	N/A	N/A	N/A	N/A	N/A	N/A	N/A	N/A	N/A	N/A	N/A	N/A	N/A	N/A
Chr08	61951235	G	T	255		N/A	N/A	N/A	N/A		0	0	HET		0	0	N/A	0	N/A	0	0	0	N/A	0	N/A	0	0	0	0	0	0	0	N/A	N/A	N/A	N/A	N/A	N/A	N/A	N/A	N/A	N/A	N/A	N/A	N/A	N/A	N/A	N/A	N/A
Chr08	61951239	T	C	104		N/A	N/A	N/A	N/A		0	0	0		0	0	N/A	0	0	0	0	0	N/A	0	0	HET	0	0	0	0	0	1	N/A	N/A	N/A	N/A	N/A	N/A	N/A	N/A	N/A	N/A	N/A	N/A	N/A	N/A	N/A	N/A	N/A
Chr08	61951253	G	A	255		N/A	N/A	N/A	N/A		1	1	1		0	0	N/A	0	1	1	1	1	N/A	1	1	1	0	1	1	1	1	1	N/A	N/A	N/A	N/A	N/A	N/A	N/A	N/A	N/A	N/A	N/A	N/A	N/A	N/A	N/A	N/A	N/A
Chr08	61951290	A	G	255		N/A	N/A	N/A	N/A		HET	0	HET		0	0	0	0	0	0	0	0	N/A	0	0	0	0	0	HET	0	0	1	N/A	N/A	N/A	N/A	N/A	N/A	N/A	N/A	N/A	N/A	N/A	N/A	N/A	N/A	N/A	N/A	N/A
Chr08	61951318	A	G	255		N/A	N/A	N/A	N/A		HET	0	0		0	0	0	0	0	0	0	N/A	N/A	0	0	0	0	0	0	0	0	1	N/A	N/A	N/A	N/A	N/A	N/A	N/A	N/A	N/A	N/A	N/A	N/A	N/A	N/A	N/A	N/A	N/A
Chr08	61951597	CTTGT	CT	128		N/A	N/A	N/A	N/A		HET	N/A	HET		0	0	N/A	0	0	0	0	N/A	N/A	0	0	0	0	0	0	0	0	1	N/A	N/A	N/A	N/A	N/A	N/A	N/A	N/A	N/A	N/A	N/A	N/A	N/A	N/A	N/A	N/A	N/A
Chr08	61951643	G	A	255		N/A	1	N/A	N/A		HET	0	HET		0	0	0	0	0	0	0	0	N/A	0	0	0	0	0	HET	0	0	N/A	N/A	N/A	N/A	N/A	N/A	N/A	N/A	N/A	N/A	N/A	N/A	N/A	N/A	N/A	N/A	N/A	N/A
Chr08	61951679	T	A	255		N/A	0	N/A	N/A		HET	0	HET		HET	0	1	0	1	1	HET	0	N/A	1	0	1	0	0	0	1	1	0	N/A	N/A	N/A	N/A	N/A	N/A	N/A	N/A	N/A	N/A	N/A	N/A	N/A	N/A	N/A	N/A	N/A
Chr08	61951735	G	C	255		N/A	N/A	N/A	N/A		HET	N/A	1		HET	0	1	0	1	1	HET	1	N/A	1	N/A	1	0	N/A	HET	1	1	N/A	N/A	N/A	N/A	N/A	N/A	N/A	N/A	N/A	N/A	N/A	N/A	N/A	N/A	N/A	N/A	N/A	N/A
Chr08	61951739	T	G	255		N/A	N/A	N/A	N/A		HET	N/A	0		HET	0	0	0	N/A	0	HET	0	N/A	0	0	0	0	0	0	0	0	N/A	N/A	N/A	N/A	N/A	N/A	N/A	N/A	N/A	N/A	N/A	N/A	N/A	N/A	N/A	N/A	N/A	N/A
Chr08	61951764	C	G	255		N/A	N/A	N/A	N/A		N/A	N/A	0		HET	0	0	0	N/A	0	HET	0	N/A	0	0	0	0	0	0	0	0	N/A	N/A	N/A	N/A	N/A	N/A	N/A	N/A	N/A	N/A	N/A	N/A	N/A	N/A	N/A	N/A	N/A	N/A
Chr08	61951794	A	G	255		N/A	N/A	N/A	N/A		0	0	HET		0	0	0	0	0	1	0	0	N/A	1	0	0	0	0	0	N/A	1	N/A	N/A	N/A	N/A	N/A	N/A	N/A	N/A	N/A	N/A	N/A	N/A	N/A	N/A	N/A	N/A	N/A	N/A
Chr08	61951829	C	A	128		N/A	N/A	N/A	N/A		0	0	HET		0	0	0	0	0	1	0	0	N/A	1	0	0	0	0	0	1	1	N/A	N/A	N/A	N/A	N/A	N/A	N/A	N/A	N/A	N/A	N/A	N/A	N/A	N/A	N/A	N/A	N/A	N/A
Chr08	61951842	A	T	255		N/A	N/A	N/A	N/A		HET	1	0		HET	0	0	0	1	0	HET	0	N/A	0	1	0	0	0	HET	0	0	N/A	N/A	N/A	N/A	N/A	N/A	N/A	N/A	N/A	N/A	N/A	N/A	N/A	N/A	N/A	N/A	N/A	N/A
Chr08	61951944	A	G	255		N/A	N/A	N/A	N/A		0	N/A	0		0	0	1	HET	0	0	HET	0	N/A	0	N/A	1	N/A	1	HET	0	0	N/A	N/A	N/A	N/A	N/A	N/A	N/A	N/A	N/A	N/A	N/A	N/A	N/A	N/A	N/A	N/A	N/A	N/A
Chr08	61952268	C	A	139		N/A	N/A	N/A	N/A		0	N/A	0		0	0	0	0	N/A	0	0	0	N/A	0	0	0	0	0	0	0	0	N/A	N/A	N/A	N/A	N/A	N/A	N/A	N/A	N/A	N/A	N/A	N/A	N/A	N/A	N/A	N/A	N/A	N/A
Chr08	61952283	T	C	139		N/A	N/A	N/A	N/A		0	N/A	0		0	0	0	0	0	0	0	0	N/A	0	0	0	0	0	0	0	0	N/A	N/A	N/A	N/A	N/A	N/A	N/A	N/A	N/A	N/A	N/A	N/A	N/A	N/A	N/A	N/A	N/A	N/A
Chr08	61952297	G	C	139		N/A	N/A	N/A	N/A		0	N/A	0		0	0	N/A	0	0	N/A	0	0	N/A	N/A	0	0	0	N/A	0	0	0	N/A	N/A	N/A	N/A	N/A	N/A	N/A	N/A	N/A	N/A	N/A	N/A	N/A	N/A	N/A	N/A	N/A	N/A
Chr08	61952304	G	A	139		N/A	N/A	N/A	N/A		0	N/A	0		0	0	0	0	0	0	0	0	N/A	0	0	0	0	0	0	0	0	N/A	N/A	N/A	N/A	N/A	N/A	N/A	N/A	N/A	N/A	N/A	N/A	N/A	N/A	N/A	N/A	N/A	N/A
Chr08	61952329	A	C	255		N/A	N/A	N/A	N/A		0	N/A	0		0	0	N/A	0	HET	N/A	HET	0	N/A	N/A	0	HET	0	HET	0	0	0	N/A	N/A	N/A	N/A	N/A	N/A	N/A	N/A	N/A	N/A	N/A	N/A	N/A	N/A	N/A	N/A	N/A	N/A
Chr08	61953390	G	C	255		0	0	0	N/A		0	0	0		0	0	0	HET	0	N/A	0	0	0	N/A	0	0	0	0	0	0	0	0	N/A	N/A	0	0	N/A	0	N/A	N/A	0	N/A	0	0	N/A	0	0	N/A	0
Chr08	61953414	ATGTTTCTTTTTA	ATGTGTCTTTTTA,ATGTTTGTTTTTA,ATGTTTTTCTTTTTA,ATGTTTTTTTTCA,ATGTTTTTTTTTA,ATGTTTTTTTTTTA,ATGTTTTTTTTTTTA	255		0	N/A	N/A	4/4		0/7	N/A	0/6		0	0	5/5	0	7/7	N/A	0/4	N/A	N/A	N/A	N/A	5/5	0	0	0/7	N/A	0	N/A	N/A	4/4	0	0	N/A	0	N/A	N/A	0	N/A	0	0	N/A	0	0	N/A	0
Chr08	61953420	C	G,T	255		N/A	N/A	2/2	2/2		0/2	N/A	0/2		0	0	2/2	0	2/2	2/2	0/2	2/2	N/A	2/2	0/2	2/2	0	0	0/2	N/A	0	N/A	N/A	2/2	0	0	N/A	0	N/A	N/A	0	N/A	0	0	N/A	0	0	N/A	0
Chr08	61953425	T	C	255		0	0	N/A	1		0	0	0		0	0	0	0	0	0	HET	0	N/A	0	0	0	0	0	HET	0	0	0	N/A	1	0	0	N/A	0	N/A	N/A	0	N/A	0	0	N/A	0	0	N/A	0
Chr08	61953455	C	A	118		0	0	0	0		0	0	0		0	0	N/A	0	0	0	0	0	N/A	0	N/A	0	0	0	HET	0	0	0	N/A	0	0	0	N/A	0	N/A	N/A	0	N/A	0	0	N/A	0	0	N/A	0
Chr08	61953464	GTC	GAC,GTCCTTTTC,GTGAC	255		0	0	N/A	1		HET	0	2/3		0	0	N/A	0	1	N/A	0	1	N/A	1	HET	1	0	0	HET	2/2	2/2	N/A	N/A	1	0	0	N/A	0	N/A	N/A	0	N/A	2/2	0	N/A	0	0	N/A	0
Chr08	61953465	T	A	255		0	0	N/A	1		HET	0	N/A		0	0	N/A	0	1	N/A	0	1	N/A	1	HET	1	0	0	HET	N/A	N/A	N/A	N/A	N/A	0	0	N/A	0	N/A	N/A	0	N/A	N/A	0	N/A	0	0	N/A	0
Chr08	61953488	ATT	AT,ATTT	255		N/A	1	N/A	0		1	N/A	N/A		0	0	N/A	0	1	N/A	0/2	N/A	N/A	1	0/2	N/A	0	2/2	0/2	0	0	N/A	N/A	0	0	2/2	N/A	N/A	N/A	N/A	N/A	N/A	0	N/A	N/A	N/A	N/A	N/A	N/A
Chr08	61953497	G	A	40		0	0	N/A	0		0	0	0		0	0	N/A	0	0	N/A	0	N/A	N/A	0	0	N/A	0	0	N/A	0	0	0	N/A	0	0	0	N/A	N/A	N/A	N/A	N/A	N/A	0	N/A	N/A	N/A	N/A	N/A	N/A
Chr08	61953498	CTTATT	CT,CTTATC	255		0	0	N/A	0/2		0	0	0		N/A	0	N/A	0/2	0	N/A	0	N/A	N/A	0	HET	N/A	0	0	HET	0	0	0	N/A	N/A	2/2	0	N/A	N/A	N/A	N/A	N/A	N/A	0	N/A	N/A	N/A	N/A	N/A	N/A
Chr08	61953503	T	C	255		0	0	N/A	HET		0	0	0		HET	0	N/A	HET	0	N/A	0	N/A	N/A	0	0	N/A	0	0	0	0	0	0	N/A	HET	1	0	N/A	N/A	N/A	N/A	N/A	N/A	0	N/A	N/A	N/A	N/A	N/A	N/A
Chr08	61953504	T	A	255		1	1	N/A	1		1	1	1		HET	0	N/A	HET	1	N/A	1	N/A	N/A	1	1	N/A	0	1	1	N/A	1	1	N/A	1	1	1	N/A	N/A	N/A	N/A	N/A	N/A	1	N/A	N/A	N/A	N/A	N/A	N/A
Chr08	61953506	G	A	255		0	0	N/A	0		0	0	HET		0	0	N/A	0	0	N/A	0	N/A	N/A	0	0	N/A	0	0	0	N/A	1	0	N/A	0	0	0	N/A	N/A	N/A	N/A	0	N/A	1	N/A	N/A	N/A	N/A	N/A	0
Chr08	61953512	C	T	255		0	0	N/A	0		0	1	N/A		0	0	N/A	0	0	N/A	0	N/A	N/A	1	0	N/A	0	0	0	0	0	0	N/A	N/A	0	0	N/A	0	N/A	N/A	0	N/A	0	N/A	N/A	0	0	N/A	0
Chr08	61953524	C	T	154		0	0	N/A	0		0	0	HET		0	0	N/A	0	0	N/A	0	N/A	N/A	0	0	N/A	0	0	0	0	0	0	N/A	N/A	0	N/A	N/A	0	N/A	N/A	0	N/A	0	N/A	N/A	0	0	N/A	0
Chr08	61953529	C	T	255		0	0	N/A	HET		0	0	0		0	0	N/A	0	0	0	HET	N/A	N/A	0	0	N/A	0	0	0	0	0	0	N/A	N/A	0	N/A	N/A	0	N/A	N/A	0	N/A	0	N/A	N/A	0	0	N/A	0
Chr08	61953530	G	C	154		0	0	N/A	0		0	0	HET		0	0	N/A	0	0	0	0	N/A	N/A	0	0	N/A	0	0	0	0	0	0	N/A	N/A	0	N/A	N/A	0	N/A	N/A	0	N/A	0	N/A	N/A	0	0	N/A	0
Chr08	61953531	GA	GAA	255		0	0	N/A	0		0	N/A	0		0	0	N/A	0	N/A	N/A	0	N/A	N/A	0	0	N/A	0	0	0	0	0	0	N/A	N/A	0	N/A	N/A	0	N/A	N/A	N/A	N/A	0	N/A	N/A	0	0	N/A	0
Chr08	61953533	T	A	255		0	0	N/A	0		0	0	HET		0	0	N/A	0	0	0	0	0	N/A	0	0	0	0	0	0	1	1	0	N/A	N/A	0	N/A	N/A	0	N/A	N/A	0	N/A	1	N/A	N/A	0	0	N/A	0
Chr08	61953536	A	T	255		0	0	N/A	HET		0	0	0		0	0	N/A	0	0	0	0	N/A	N/A	0	0	0	0	0	0	0	0	0	N/A	N/A	0	N/A	N/A	0	N/A	N/A	0	N/A	0	N/A	N/A	0	0	N/A	0
Chr08	61953537	A	G	255		0	0	N/A	0		0	0	0		0	0	N/A	0	0	0	0	N/A	N/A	0	0	0	0	0	0	0	0	0	N/A	N/A	0	N/A	N/A	0	N/A	N/A	0	N/A	0	N/A	N/A	0	0	N/A	0
Chr08	61953556	A	G	255		1	1	N/A	1		1	N/A	1		HET	0	1	HET	1	1	1	1	N/A	1	1	1	0	1	1	1	1	N/A	N/A	N/A	1	N/A	N/A	0	N/A	N/A	0	N/A	1	N/A	N/A	0	0	N/A	0
Chr08	61953557	ATTCTTTTCTTTG	ATTCTTTTTTTTG	255		0	0	N/A	0		0	N/A	0		0	0	N/A	0	0	N/A	0	0	N/A	0	0	0	0	N/A	0	1	1	0	N/A	N/A	0	N/A	N/A	0	N/A	N/A	N/A	N/A	1	N/A	N/A	0	0	N/A	0
Chr08	61953565	C	T	255		0	0	N/A	0		0	0	0		0	0	0	0	0	0	0	0	N/A	0	0	0	0	0	0	1	1	0	N/A	N/A	0	N/A	N/A	0	N/A	N/A	0	N/A	1	N/A	N/A	0	0	N/A	0
Chr08	61953570	C	T	255		0	0	N/A	0		0	0	0		0	0	0	0	0	0	0	1	N/A	0	0	0	0	0	0	0	0	0	N/A	N/A	0	N/A	N/A	0	N/A	N/A	0	N/A	0	N/A	N/A	0	0	N/A	0
Chr08	61953575	G	T	255		0	0	N/A	HET		HET	0	1		HET	0	1	HET	1	1	HET	0	N/A	1	1	1	0	0	HET	1	1	0	N/A	N/A	1	N/A	N/A	0	N/A	N/A	0	N/A	1	N/A	N/A	0	0	N/A	0
Chr08	61953578	G	A	255		0	0	N/A	0		0	0	0		0	0	0	0	0	0	0	0	N/A	0	0	0	0	0	0	0	0	0	N/A	N/A	0	N/A	N/A	0	N/A	N/A	0	N/A	0	N/A	N/A	0	0	N/A	0
Chr08	61953583	T	G	255		1	1	N/A	1		1	1	1		HET	N/A	1	HET	1	1	1	1	N/A	1	1	1	0	1	1	1	1	1	N/A	N/A	1	N/A	N/A	0	N/A	N/A	0	N/A	1	N/A	N/A	0	0	N/A	0
Chr08	61953614	G	T	255		0	0	1	1		0	0	0		0	0	0	0	0	0	0	N/A	N/A	0	0	0	0	0	0	0	0	N/A	N/A	N/A	N/A	N/A	N/A	N/A	N/A	N/A	N/A	N/A	N/A	N/A	N/A	N/A	N/A	N/A	N/A
Chr08	61953617	ATT	AAT,AT	255		0	0	1	1		0	0	N/A		0	N/A	N/A	0	0	0	0	N/A	N/A	0	0/2	0	N/A	0	N/A	2/2	2/2	N/A	N/A	N/A	N/A	N/A	N/A	N/A	N/A	N/A	N/A	N/A	N/A	N/A	N/A	N/A	N/A	N/A	N/A
Chr08	61953618	T	A	255		0	0	1	1		0	0	N/A		0	N/A	N/A	0	0	0	0	0	N/A	0	0	0	N/A	0	0	N/A	N/A	N/A	N/A	N/A	N/A	N/A	N/A	N/A	N/A	N/A	N/A	N/A	N/A	N/A	N/A	N/A	N/A	N/A	N/A
Chr08	61953620	T	A	255		0	0	0	0		0	0	1		0	0	N/A	HET	0	N/A	0	0	N/A	N/A	0	0	0	0	0	N/A	N/A	N/A	N/A	0	N/A	N/A	N/A	N/A	N/A	N/A	N/A	N/A	N/A	N/A	N/A	N/A	N/A	N/A	N/A
Chr08	61953620	TT	AT,TAT	255		0	0	0	0		0	0	2/2		0/2	0	N/A	HET	0	2/2	0	0	N/A	2/2	0	0	0	0	0	N/A	N/A	N/A	N/A	0	N/A	N/A	N/A	N/A	N/A	N/A	N/A	N/A	N/A	N/A	N/A	N/A	N/A	N/A	N/A
Chr08	61953623	T	A	154		0	0	0	0		0	0	HET		0	0	N/A	0	0	0	0	0	N/A	0	0	0	0	0	0	0	0	N/A	N/A	0	N/A	N/A	N/A	N/A	N/A	N/A	N/A	N/A	N/A	N/A	N/A	N/A	N/A	N/A	N/A
Chr08	61953631	T	A	255		1	1	1	1		1	1	1		HET	1	N/A	HET	1	1	1	1	N/A	1	1	1	1	1	1	1	1	N/A	N/A	1	N/A	N/A	N/A	N/A	N/A	N/A	N/A	N/A	N/A	N/A	N/A	N/A	N/A	N/A	N/A
Chr08	61953660	C	G	255		0	0	1	1		0	0	0		0	0	N/A	0	0	0	N/A	0	N/A	0	0	0	0	0	0	0	0	N/A	N/A	N/A	N/A	N/A	N/A	N/A	N/A	N/A	N/A	N/A	N/A	N/A	N/A	N/A	N/A	N/A	N/A
Chr08	61953661	A	G	104		0	0	0	0		0	0	0		0	0	N/A	0	0	0	0	0	N/A	0	0	0	0	0	0	0	0	N/A	N/A	0	N/A	N/A	N/A	N/A	N/A	N/A	N/A	N/A	N/A	N/A	N/A	N/A	N/A	N/A	N/A
Chr08	61953666	C	T	255		0	0	0	0		HET	0	HET		0	0	N/A	0	0	0	0	0	N/A	0	HET	0	0	0	HET	1	1	N/A	N/A	0	N/A	N/A	N/A	N/A	N/A	N/A	N/A	N/A	N/A	N/A	N/A	N/A	N/A	N/A	N/A
Chr08	61953709	CCAAGAC	CC	255		N/A	N/A	N/A	N/A		0	0	0		HET	0	N/A	HET	0	N/A	0	0	N/A	0	0	0	0	0	0	0	0	N/A	N/A	0	N/A	N/A	N/A	N/A	N/A	N/A	N/A	N/A	N/A	N/A	N/A	N/A	N/A	N/A	N/A
Chr08	61954264	A	G	70		N/A	N/A	N/A	N/A		0	N/A	0		0	0	N/A	0	0	N/A	0	0	0	0	0	0	0	0	0	N/A	0	N/A	N/A	N/A	N/A	N/A	N/A	N/A	N/A	N/A	N/A	N/A	N/A	N/A	N/A	N/A	N/A	N/A	N/A
Chr08	61954284	A	T	70		N/A	0	N/A	N/A		0	N/A	0		0	0	N/A	0	0	N/A	0	0	0	0	0	0	0	0	0	0	N/A	N/A	N/A	N/A	N/A	N/A	N/A	N/A	N/A	N/A	N/A	N/A	N/A	N/A	N/A	N/A	N/A	N/A	N/A
Chr08	61954315	T	G	89		N/A	0	0	N/A		0	N/A	N/A		0	0	N/A	0	0	N/A	0	1	0	0	HET	1	0	0	HET	0	0	N/A	N/A	N/A	N/A	N/A	N/A	N/A	N/A	N/A	N/A	N/A	N/A	N/A	N/A	N/A	N/A	N/A	N/A
Chr08	61954345	C	T	70		N/A	0	0	N/A		0	N/A	0		0	0	N/A	0	0	N/A	0	0	0	0	0	0	0	0	0	0	N/A	N/A	N/A	N/A	N/A	N/A	N/A	N/A	N/A	N/A	N/A	N/A	N/A	N/A	N/A	N/A	N/A	N/A	N/A
Chr08	61954383	T	C	70		N/A	0	0	N/A		0	N/A	0		0	0	N/A	0	0	N/A	0	0	0	0	0	0	0	0	0	0	0	N/A	N/A	N/A	N/A	N/A	N/A	N/A	N/A	N/A	N/A	N/A	N/A	N/A	N/A	N/A	N/A	N/A	N/A
Chr08	61954383	TG	CG,TCT,TT	255		N/A	N/A	N/A	N/A		0	N/A	0		0	0	N/A	0	0	N/A	0	0	0	0	0	0	0	0	0	0	0	N/A	N/A	N/A	N/A	N/A	N/A	N/A	N/A	N/A	N/A	N/A	N/A	N/A	N/A	N/A	N/A	N/A	N/A
Chr08	61954384	G	T	255		N/A	0	N/A	N/A		0	N/A	0		0	0	N/A	0	0	N/A	0	0	0	0	0	0	0	0	0	0	0	N/A	N/A	N/A	N/A	N/A	N/A	1	N/A	1	1	N/A	N/A	1	1	N/A	N/A	N/A	1
Chr08	61954406	T	A	255		0	0	0	0		0	0	0		HET	0	N/A	HET	0	N/A	0	0	0	0	0	0	0	0	0	0	0	0	0	0	1	0	N/A	1	0	1	1	0	0	1	0	N/A	N/A	0	1
Chr08	61954413	G	A	255		0	0	0	0		0	0	0		0	0	N/A	0	0	0	0	0	0	0	0	N/A	0	0	0	0	0	0	1	0	0	0	N/A	0	0	0	0	0	0	0	0	N/A	N/A	0	0
Chr08	61954429	T	A	255		0	0	HET	HET		0	1	HET		HET	0	N/A	HET	1	0	HET	0	0	0	HET	N/A	0	1	HET	0	0	0	1	HET	1	1	N/A	1	0	1	1	0	0	1	0	N/A	N/A	0	1
Chr08	61954440	C	T	255		0	0	0	0		0	0	0		0	0	N/A	0	0	0	0	0	0	0	0	0	0	0	0	0	0	0	0	0	1	0	N/A	0	0	0	0	0	0	0	0	N/A	N/A	0	0
Chr08	61954454	G	T	255		0	0	0	0		0	N/A	0		0	0	N/A	0	0	0	0	0	0	0	0	0	0	0	0	0	N/A	0	0	0	0	0	N/A	0	0	0	0	0	0	0	0	N/A	N/A	0	0
Chr08	61954457	G	T	255		0	0	0	0		0	N/A	0		0	0	N/A	0	0	0	0	0	0	0	0	0	0	0	0	0	N/A	0	0	0	N/A	0	N/A	0	0	0	0	0	0	0	0	N/A	N/A	0	0
Chr08	61954458	A	C	255		0	0	0	0		0	N/A	0		0	0	N/A	0	0	0	0	N/A	0	0	0	0	0	0	0	0	N/A	0	0	0	N/A	0	N/A	0	0	0	0	0	0	0	0	N/A	N/A	0	0
Chr08	61954465	T	C	255		0	0	0	0		0	N/A	0		0	0	N/A	0	0	0	0	HET	0	0	HET	0	0	0	HET	0	N/A	0	0	0	0	0	N/A	0	0	0	0	0	N/A	0	0	N/A	N/A	0	0
Chr08	61954465	TT	CG,TG,TGAGAT	255		N/A	N/A	N/A	N/A		2/2	N/A	2/2		N/A	0	N/A	0/2	2/2	2/2	2/2	N/A	0	2/2	1/2	N/A	0	2/2	1/2	2/2	N/A	N/A	N/A	N/A	N/A	N/A	N/A	N/A	N/A	N/A	N/A	N/A	N/A	N/A	N/A	N/A	N/A	N/A	N/A
Chr08	61954466	T	G	255		1	1	N/A	1		1	N/A	1		N/A	0	N/A	HET	1	1	1	1	0	1	1	N/A	0	1	1	1	N/A	1	1	1	1	N/A	N/A	N/A	N/A	N/A	N/A	N/A	N/A	N/A	N/A	N/A	N/A	N/A	N/A
Chr08	61954503	A	T	104		0	0	N/A	0		0	0	0		0	0	N/A	0	0	0	0	0	0	0	0	0	0	0	0	0	0	0	0	0	0	N/A	N/A	N/A	N/A	N/A	N/A	N/A	0	N/A	N/A	N/A	N/A	N/A	N/A
Chr08	61954505	T	G	104		0	0	N/A	0		0	0	0		0	0	N/A	0	0	0	0	0	0	0	0	0	0	0	0	0	0	0	0	0	0	N/A	N/A	N/A	N/A	N/A	N/A	N/A	0	N/A	N/A	N/A	N/A	N/A	N/A
Chr08	61954506	A	T	104		0	0	N/A	0		0	N/A	0		0	0	N/A	0	0	0	0	0	0	0	0	0	0	0	0	0	0	0	0	0	0	N/A	N/A	N/A	N/A	N/A	N/A	N/A	0	N/A	N/A	N/A	N/A	N/A	N/A
Chr08	61954512	C	T	255		0	0	N/A	0		0	N/A	HET		0	0	N/A	0	1	0	HET	N/A	0	0	HET	1	0	1	HET	0	0	0	1	0	0	N/A	N/A	N/A	N/A	N/A	N/A	N/A	0	N/A	N/A	N/A	N/A	N/A	N/A
Chr08	61954522	CCAC	CC	200		0	0	N/A	0		0	N/A	HET		0	0	N/A	0	1	N/A	N/A	1	0	0	HET	1	0	N/A	HET	0	0	0	N/A	0	0	N/A	N/A	N/A	N/A	N/A	N/A	N/A	N/A	N/A	N/A	N/A	N/A	N/A	N/A
Chr08	61954532	T	C	255		0	0	N/A	0		0	N/A	0		HET	0	0	HET	0	N/A	0	0	0	0	0	0	0	0	0	0	0	0	0	0	1	N/A	N/A	N/A	N/A	N/A	N/A	N/A	0	N/A	N/A	N/A	N/A	N/A	N/A
Chr08	61954548	T	G	70		0	0	N/A	0		0	0	0		0	0	0	0	0	0	0	0	0	0	0	0	0	0	0	0	0	0	0	0	0	N/A	N/A	0	0	N/A	0	N/A	0	N/A	N/A	N/A	N/A	N/A	0
Chr08	61954550	A	T	255		1	1	N/A	1		1	1	1		HET	0	1	HET	1	1	1	1	0	1	1	1	0	1	1	1	1	1	1	1	1	N/A	N/A	1	1	N/A	N/A	N/A	1	N/A	N/A	N/A	N/A	N/A	1
Chr08	61954559	T	G	255		0	0	N/A	0		0	N/A	HET		0	0	1	0	1	0	HET	0	N/A	0	HET	1	0	1	0	0	0	0	1	0	0	N/A	N/A	0	0	N/A	N/A	N/A	0	N/A	N/A	N/A	N/A	N/A	0
Chr08	61954579	C	A	255		0	0	N/A	0		0	N/A	HET		0	0	1	0	1	0	0	0	N/A	0	HET	1	0	1	0	0	0	0	1	0	0	N/A	N/A	0	0	N/A	N/A	N/A	0	N/A	N/A	N/A	N/A	N/A	0
Chr08	61954583	T	A	255		1	1	N/A	1		1	N/A	HET		HET	0	0	HET	0	1	HET	0	N/A	1	HET	0	0	0	N/A	1	1	1	0	1	1	N/A	N/A	1	1	N/A	N/A	N/A	1	N/A	N/A	N/A	N/A	N/A	1
Chr08	61954589	A	G	255		0	0	N/A	0		0	0	0		0	0	0	0	0	0	0	0	N/A	0	0	0	0	0	0	0	0	0	0	0	0	N/A	N/A	0	0	N/A	N/A	N/A	0	N/A	N/A	N/A	N/A	N/A	0
Chr08	61954614	T	C	255		1	1	N/A	1		1	1	1		HET	0	1	HET	1	1	1	1	N/A	1	HET	1	0	1	HET	1	1	1	N/A	1	1	N/A	N/A	1	1	N/A	N/A	N/A	N/A	N/A	N/A	N/A	N/A	N/A	1
Chr08	61954623	A	G	255		1	1	1	1		1	N/A	HET		N/A	0	0	HET	0	1	HET	0	N/A	1	HET	0	0	0	HET	1	1	1	N/A	1	1	N/A	N/A	1	1	1	1	1	N/A	1	N/A	N/A	N/A	1	N/A
Chr08	61954642	G	A	93		0	0	0	0		0	N/A	0		0	0	0	0	0	N/A	0	0	0	0	0	0	0	0	0	0	0	0	N/A	0	0	N/A	N/A	0	0	0	0	0	N/A	0	N/A	N/A	N/A	0	N/A
Chr08	61954647	A	T	255		0	0	0	0		0	N/A	HET		HET	0	0	HET	0	N/A	0	0	0	1	0	0	0	0	0	1	1	0	N/A	N/A	1	N/A	N/A	1	1	1	1	1	N/A	1	N/A	N/A	N/A	1	N/A
Chr08	61954692	C	A	255		0	0	0	0		0	N/A	0		0	0	0	0	0	0	0	0	0	0	0	0	0	0	0	0	0	0	N/A	0	0	N/A	N/A	0	0	0	0	0	N/A	0	N/A	N/A	N/A	0	N/A
Chr08	61954709	C	G	255		0	0	N/A	0		0	N/A	0		0	0	0	0	0	0	0	1	0	0	0	0	0	0	0	0	0	0	N/A	0	0	N/A	N/A	N/A	N/A	N/A	N/A	N/A	N/A	N/A	N/A	N/A	N/A	N/A	N/A
Chr08	61954719	G	A,T	255		1	1	N/A	1		1	N/A	1/2		HET	0	1	HET	1	1	1	1	0	1	1	1	0	1	1	1	1	1	N/A	1	1	N/A	N/A	N/A	N/A	N/A	N/A	N/A	N/A	N/A	N/A	N/A	N/A	N/A	N/A
Chr08	61954725	C	T	255		0	0	N/A	1		0	N/A	HET		0	0	0	0	1	0	HET	N/A	0	0	0	0	0	1	HET	0	0	0	N/A	N/A	0	N/A	N/A	N/A	0	N/A	0	N/A	N/A	N/A	N/A	N/A	N/A	N/A	0
Chr08	61954733	C	A	255		0	0	N/A	1		0	N/A	HET		0	0	N/A	0	1	0	HET	N/A	N/A	0	0	0	0	1	HET	0	0	0	N/A	N/A	0	N/A	N/A	N/A	0	N/A	0	N/A	N/A	N/A	N/A	N/A	N/A	N/A	0
Chr08	61954745	T	A	255		0	0	N/A	0		0	0	0		0	0	N/A	0	0	0	0	0	N/A	0	HET	0	0	0	HET	0	N/A	0	N/A	0	0	N/A	N/A	N/A	0	N/A	0	N/A	N/A	N/A	N/A	N/A	N/A	N/A	0
Chr08	61954753	AAT	AATAT	255		0	0	N/A	1		N/A	N/A	HET		N/A	0	N/A	N/A	1	N/A	HET	N/A	N/A	1	0	0	0	1	HET	N/A	N/A	0	N/A	1	1	N/A	N/A	N/A	1	N/A	N/A	N/A	N/A	N/A	N/A	N/A	N/A	N/A	N/A
Chr08	61954760	C	T	255		1	1	N/A	1		1	1	1		HET	0	N/A	HET	1	N/A	1	N/A	N/A	1	1	1	0	1	1	1	N/A	1	N/A	N/A	1	N/A	N/A	N/A	1	N/A	1	N/A	N/A	N/A	N/A	N/A	N/A	N/A	1
Chr08	61954775	T	A	255		0	0	N/A	0		0	0	HET		0	0	0	0	0	0	0	0	N/A	0	0	0	0	0	0	0	N/A	0	N/A	0	0	N/A	N/A	N/A	0	N/A	0	N/A	N/A	N/A	N/A	N/A	N/A	N/A	0
Chr08	61954780	A	G	255		0	0	N/A	1		0	0	0		0	0	0	0	0	0	0	0	N/A	0	0	0	0	0	0	0	N/A	0	N/A	HET	0	N/A	N/A	N/A	0	N/A	0	N/A	N/A	N/A	N/A	N/A	N/A	N/A	0
Chr08	61954783	C	T	255		0	0	N/A	0		0	0	0		0	0	0	0	0	1	0	N/A	N/A	1	0	0	0	0	0	1	N/A	0	N/A	0	0	N/A	N/A	N/A	1	N/A	0	N/A	N/A	N/A	N/A	N/A	N/A	N/A	0
Chr08	61954787	G	A	255		1	1	N/A	1		1	1	1		HET	1	1	HET	1	1	1	1	N/A	1	1	1	1	1	1	1	N/A	1	N/A	N/A	1	N/A	N/A	N/A	1	N/A	1	N/A	N/A	N/A	N/A	N/A	N/A	N/A	1
Chr08	61954858	T	C	255		N/A	N/A	N/A	N/A		HET	0	0		0	0	0	0	0	N/A	HET	0	N/A	0	0	0	N/A	0	0	0	0	N/A	N/A	N/A	N/A	N/A	N/A	N/A	N/A	N/A	N/A	N/A	N/A	N/A	N/A	N/A	N/A	N/A	N/A
Chr08	61954861	T	C	255		N/A	N/A	N/A	N/A		0	1	HET		0	0	0	0	1	N/A	0	0	N/A	1	1	0	N/A	1	HET	1	1	N/A	N/A	N/A	N/A	N/A	N/A	N/A	N/A	N/A	N/A	N/A	N/A	N/A	N/A	N/A	N/A	N/A	N/A
Chr08	61954901	C	A	64		N/A	N/A	N/A	N/A		N/A	0	0		0	N/A	N/A	0	0	N/A	0	N/A	N/A	0	0	N/A	N/A	N/A	0	N/A	N/A	N/A	N/A	N/A	N/A	N/A	N/A	N/A	N/A	N/A	N/A	N/A	N/A	N/A	N/A	N/A	N/A	N/A	N/A
Chr08	61954908	A	G	255		N/A	N/A	N/A	N/A		N/A	1	HET		0	N/A	N/A	HET	1	N/A	HET	N/A	N/A	N/A	1	N/A	N/A	N/A	1	N/A	N/A	N/A	N/A	N/A	N/A	N/A	N/A	N/A	N/A	N/A	N/A	N/A	N/A	N/A	N/A	N/A	N/A	N/A	N/A
Chr08	61954972	G	A	70		N/A	N/A	N/A	N/A		0	0	0		0	0	0	0	0	N/A	0	0	N/A	N/A	0	0	0	0	0	N/A	0	N/A	N/A	N/A	N/A	N/A	N/A	N/A	N/A	N/A	N/A	N/A	N/A	N/A	N/A	N/A	N/A	N/A	N/A
Chr08	61955055	G	C	68		N/A	N/A	N/A	N/A		0	0	0		0	0	0	0	0	0	0	0	N/A	N/A	0	0	N/A	N/A	0	0	N/A	N/A	N/A	N/A	N/A	N/A	N/A	N/A	N/A	N/A	N/A	N/A	N/A	N/A	N/A	N/A	N/A	N/A	N/A
Chr08	61955308	CA	CGATGG	100		N/A	N/A	N/A	N/A		0	N/A	0		0	0	N/A	0	0	N/A	0	0	N/A	0	0	0	0	0	0	N/A	0	N/A	N/A	N/A	N/A	N/A	N/A	N/A	N/A	N/A	N/A	N/A	N/A	N/A	N/A	N/A	N/A	N/A	N/A
Chr08	61955311	C	A	255		N/A	N/A	N/A	N/A		0	N/A	0		0	0	0	0	0	N/A	0	0	N/A	0	0	0	0	0	N/A	N/A	0	N/A	N/A	N/A	N/A	N/A	N/A	N/A	N/A	N/A	N/A	N/A	N/A	N/A	N/A	N/A	N/A	N/A	N/A
Chr08	61955318	G	A	255		N/A	N/A	N/A	N/A		0	N/A	0		0	0	0	0	0	N/A	0	0	N/A	0	0	0	0	0	0	N/A	0	N/A	N/A	N/A	N/A	N/A	N/A	N/A	N/A	N/A	N/A	N/A	N/A	N/A	N/A	N/A	N/A	N/A	N/A
Chr08	61955340	G	T	119		N/A	N/A	N/A	N/A		0	N/A	N/A		0	HET	0	0	N/A	N/A	0	0	N/A	0	N/A	0	0	0	HET	0	N/A	N/A	N/A	N/A	0	N/A	N/A	N/A	N/A	N/A	N/A	N/A	N/A	N/A	N/A	N/A	N/A	N/A	N/A
Chr08	61955343	A	T	255		N/A	N/A	N/A	N/A		0	N/A	N/A		0	0	0	0	HET	N/A	HET	0	N/A	0	N/A	HET	0	N/A	N/A	1	HET	N/A	N/A	N/A	0	N/A	N/A	N/A	N/A	N/A	N/A	N/A	N/A	N/A	N/A	N/A	N/A	N/A	N/A
Chr08	61955345	T	C	54		N/A	N/A	N/A	N/A		N/A	N/A	0		0	0	N/A	0	N/A	N/A	0	0	N/A	0	N/A	0	0	N/A	N/A	0	0	N/A	N/A	N/A	0	N/A	N/A	N/A	N/A	N/A	N/A	N/A	N/A	N/A	N/A	N/A	N/A	N/A	N/A
Chr08	61955350	A	G	255		N/A	N/A	N/A	N/A		HET	N/A	N/A		0	N/A	0	0	0	N/A	HET	N/A	N/A	N/A	N/A	HET	0	N/A	HET	0	N/A	N/A	N/A	N/A	0	N/A	N/A	N/A	N/A	N/A	N/A	N/A	N/A	N/A	N/A	N/A	N/A	N/A	N/A
Chr08	61955351	A	C	78		N/A	N/A	N/A	N/A		0	N/A	0		0	0	0	0	N/A	N/A	0	N/A	N/A	0	N/A	0	0	0	HET	0	0	N/A	N/A	N/A	0	N/A	N/A	N/A	N/A	N/A	N/A	N/A	N/A	N/A	N/A	N/A	N/A	N/A	N/A
Chr08	61955355	C	A	255		N/A	N/A	N/A	N/A		HET	N/A	N/A		N/A	N/A	0	0	0	N/A	0	N/A	N/A	1	N/A	HET	0	N/A	HET	0	N/A	N/A	N/A	N/A	1	N/A	N/A	N/A	N/A	N/A	N/A	N/A	N/A	N/A	N/A	N/A	N/A	N/A	N/A
Chr08	61955356	A	C,G	255		N/A	N/A	N/A	N/A		0/2	N/A	N/A		0/2	N/A	N/A	0	2/2	N/A	0/2	N/A	N/A	0	N/A	0/2	N/A	0/2	0/2	2/2	N/A	N/A	N/A	N/A	2/2	N/A	N/A	N/A	N/A	N/A	N/A	N/A	N/A	N/A	N/A	N/A	N/A	N/A	N/A
Chr08	61955357	T	A	255		N/A	N/A	N/A	N/A		1	N/A	N/A		N/A	1	N/A	0	1	N/A	1	1	N/A	1	N/A	1	N/A	1	1	1	1	N/A	N/A	N/A	1	N/A	N/A	N/A	N/A	N/A	N/A	N/A	N/A	N/A	N/A	N/A	N/A	N/A	N/A
Chr08	61955358	A	G	67		N/A	N/A	N/A	N/A		0	N/A	0		0	0	0	0	0	N/A	0	0	N/A	0	0	0	0	0	N/A	0	0	N/A	N/A	N/A	0	N/A	N/A	N/A	N/A	N/A	N/A	N/A	N/A	N/A	N/A	N/A	N/A	N/A	N/A
Chr08	61955359	G	A	255		N/A	N/A	N/A	N/A		N/A	N/A	0		0	0	0	0	0	N/A	0	N/A	N/A	0	0	N/A	0	HET	0	0	0	N/A	N/A	N/A	0	N/A	N/A	N/A	N/A	N/A	N/A	N/A	N/A	N/A	N/A	N/A	N/A	N/A	N/A
Chr08	61955360	C	T	255		N/A	N/A	N/A	N/A		N/A	N/A	N/A		N/A	N/A	1	0	1	N/A	HET	N/A	N/A	0	N/A	HET	1	HET	HET	1	N/A	N/A	N/A	N/A	1	N/A	N/A	N/A	N/A	N/A	N/A	N/A	N/A	N/A	N/A	N/A	N/A	N/A	N/A
Chr08	61955361	T	G	40		N/A	N/A	N/A	N/A		0	N/A	0		0	0	0	0	0	N/A	0	0	N/A	0	N/A	0	0	0	0	0	0	N/A	N/A	N/A	0	N/A	N/A	N/A	N/A	N/A	N/A	N/A	N/A	N/A	N/A	N/A	N/A	N/A	N/A
Chr08	61955363	G	A	67		N/A	N/A	N/A	N/A		0	N/A	0		0	0	0	0	0	N/A	0	0	N/A	0	0	0	0	0	0	0	0	N/A	N/A	N/A	0	N/A	N/A	N/A	N/A	N/A	N/A	N/A	N/A	N/A	N/A	N/A	N/A	N/A	N/A
Chr08	61955364	A	G	255		N/A	N/A	N/A	N/A		N/A	N/A	N/A		0	N/A	N/A	0	1	N/A	HET	N/A	N/A	0	N/A	HET	1	HET	HET	1	N/A	N/A	N/A	N/A	0	N/A	N/A	N/A	N/A	N/A	N/A	N/A	N/A	N/A	N/A	N/A	N/A	N/A	N/A
Chr08	61955367	A	T	255		N/A	N/A	N/A	N/A		1	N/A	N/A		N/A	1	1	0	1	N/A	1	1	N/A	1	N/A	1	1	1	1	1	1	N/A	N/A	N/A	1	N/A	N/A	N/A	N/A	N/A	N/A	N/A	N/A	N/A	N/A	N/A	N/A	N/A	N/A
Chr08	61955377	A	G	255		N/A	N/A	N/A	N/A		N/A	N/A	N/A		N/A	1	1	0	1	N/A	HET	1	N/A	1	N/A	1	N/A	1	1	1	1	N/A	N/A	N/A	1	N/A	N/A	N/A	N/A	N/A	N/A	N/A	N/A	N/A	N/A	N/A	N/A	N/A	N/A
Chr08	61955378	T	C	255		N/A	N/A	N/A	N/A		HET	N/A	N/A		N/A	HET	N/A	0	HET	N/A	HET	N/A	N/A	1	N/A	HET	N/A	HET	HET	0	0	N/A	N/A	N/A	1	N/A	N/A	N/A	N/A	N/A	N/A	N/A	N/A	N/A	N/A	N/A	N/A	N/A	N/A
Chr08	61955384	T	G	67		N/A	N/A	N/A	N/A		0	N/A	0		0	0	0	0	0	N/A	0	0	N/A	N/A	0	0	0	0	0	0	0	N/A	N/A	N/A	0	N/A	N/A	N/A	N/A	N/A	N/A	N/A	N/A	N/A	N/A	N/A	N/A	N/A	N/A
Chr08	61955390	G	A	255		N/A	N/A	N/A	N/A		0	N/A	0		0	0	0	0	0	N/A	0	0	N/A	0	0	0	0	0	0	0	0	N/A	N/A	N/A	0	N/A	N/A	N/A	N/A	N/A	N/A	N/A	N/A	N/A	N/A	N/A	N/A	N/A	N/A
Chr08	61955391	C	T	255		N/A	N/A	N/A	N/A		0	N/A	0		0	N/A	0	0	0	N/A	N/A	0	N/A	0	0	0	0	0	0	N/A	N/A	N/A	N/A	N/A	1	N/A	N/A	N/A	N/A	N/A	N/A	N/A	N/A	N/A	N/A	N/A	N/A	N/A	N/A
Chr08	61955394	A	C	255		N/A	N/A	N/A	N/A		0	N/A	0		0	0	0	0	0	N/A	0	0	N/A	0	0	0	0	0	0	N/A	N/A	N/A	N/A	N/A	1	N/A	N/A	N/A	N/A	N/A	N/A	N/A	N/A	N/A	N/A	N/A	N/A	N/A	N/A
Chr08	61955402	C	T	255		N/A	N/A	N/A	N/A		0	N/A	0		0	0	0	0	0	0	0	0	N/A	0	0	0	0	0	0	0	0	N/A	N/A	N/A	0	N/A	N/A	N/A	N/A	N/A	N/A	N/A	N/A	N/A	N/A	N/A	N/A	N/A	N/A
Chr08	61955414	G	C	255		N/A	N/A	N/A	N/A		HET	N/A	N/A		N/A	1	HET	0	1	N/A	HET	HET	N/A	HET	N/A	HET	N/A	HET	HET	N/A	N/A	N/A	N/A	N/A	1	N/A	N/A	N/A	N/A	N/A	N/A	N/A	N/A	N/A	N/A	N/A	N/A	N/A	N/A
Chr08	61955415	T	A	70		N/A	N/A	N/A	N/A		0	N/A	0		0	HET	0	0	0	0	0	0	N/A	0	0	0	N/A	0	0	0	0	N/A	N/A	N/A	0	N/A	N/A	N/A	N/A	N/A	N/A	N/A	N/A	N/A	N/A	N/A	N/A	N/A	N/A
Chr08	61955428	T	C	255		N/A	N/A	N/A	N/A		0	0	HET		HET	HET	HET	0	0	N/A	HET	0	1	HET	0	N/A	HET	0	0	0	N/A	N/A	N/A	N/A	1	N/A	N/A	N/A	N/A	N/A	N/A	N/A	N/A	N/A	N/A	N/A	N/A	N/A	N/A
Chr08	61955429	A	G	255		N/A	N/A	N/A	N/A		HET	N/A	HET		HET	N/A	HET	0	0	0	HET	HET	0	HET	N/A	HET	N/A	HET	HET	N/A	N/A	N/A	N/A	N/A	1	N/A	N/A	N/A	N/A	N/A	N/A	N/A	N/A	N/A	N/A	N/A	N/A	N/A	N/A
Chr08	61955442	A	G	255		N/A	N/A	N/A	N/A		0	0	0		0	0	0	0	0	0	0	N/A	0	0	0	0	0	0	0	0	0	N/A	N/A	N/A	0	N/A	N/A	N/A	N/A	N/A	N/A	N/A	N/A	N/A	N/A	N/A	N/A	N/A	N/A
Chr08	61955451	A	T	255		N/A	N/A	N/A	N/A		N/A	0	HET		HET	HET	HET	0	HET	N/A	HET	N/A	0	HET	0	HET	HET	HET	0	N/A	N/A	N/A	N/A	N/A	1	N/A	N/A	N/A	N/A	N/A	N/A	N/A	N/A	N/A	N/A	N/A	N/A	N/A	N/A
Chr08	61955453	T	A,G	255		N/A	N/A	N/A	N/A		HET	0	N/A		N/A	1/2	HET	0	HET	N/A	0/2	N/A	2/2	HET	0/2	N/A	1/2	HET	HET	N/A	N/A	N/A	N/A	N/A	1	N/A	N/A	N/A	N/A	N/A	N/A	N/A	N/A	N/A	N/A	N/A	N/A	N/A	N/A
Chr08	61955471	C	T	255		N/A	N/A	N/A	N/A		0	0	0		0	0	N/A	0	0	0	0	0	N/A	0	0	HET	0	0	0	0	0	N/A	N/A	N/A	N/A	N/A	N/A	N/A	N/A	N/A	N/A	N/A	N/A	N/A	N/A	N/A	N/A	N/A	N/A
Chr08	61955487	T	A	255		N/A	N/A	N/A	N/A		HET	1	HET		HET	HET	HET	0	N/A	1	HET	N/A	0	HET	N/A	HET	HET	HET	HET	N/A	N/A	N/A	N/A	N/A	N/A	N/A	N/A	N/A	N/A	N/A	N/A	N/A	N/A	N/A	N/A	N/A	N/A	N/A	N/A
Chr08	61955489	T	C	255		N/A	N/A	N/A	N/A		0	N/A	0		0	0	N/A	0	HET	0	HET	0	0	HET	HET	HET	0	HET	0	N/A	N/A	N/A	N/A	N/A	N/A	N/A	N/A	N/A	N/A	N/A	N/A	N/A	N/A	N/A	N/A	N/A	N/A	N/A	N/A
Chr08	61955495	T	C	255		N/A	N/A	N/A	N/A		HET	N/A	HET		N/A	HET	HET	0	HET	N/A	HET	0	0	HET	0	0	N/A	0	HET	N/A	N/A	N/A	N/A	N/A	N/A	N/A	N/A	N/A	N/A	N/A	N/A	N/A	N/A	N/A	N/A	N/A	N/A	N/A	N/A
Chr08	61955501	T	C	255		N/A	N/A	N/A	N/A		HET	N/A	HET		N/A	HET	HET	0	HET	N/A	HET	N/A	1	HET	HET	HET	N/A	HET	HET	N/A	HET	N/A	N/A	N/A	N/A	N/A	N/A	N/A	N/A	N/A	N/A	N/A	N/A	N/A	N/A	N/A	N/A	N/A	N/A
Chr08	61955517	T	C	255		N/A	N/A	N/A	N/A		N/A	N/A	HET		0	N/A	HET	0	HET	0	N/A	N/A	N/A	N/A	N/A	0	0	N/A	HET	N/A	0	N/A	N/A	N/A	N/A	N/A	N/A	N/A	N/A	N/A	N/A	N/A	N/A	N/A	N/A	N/A	N/A	N/A	N/A
Chr08	61955526	A	T	255		N/A	N/A	N/A	N/A		N/A	1	1		HET	1	1	0	1	1	1	N/A	N/A	1	1	1	1	HET	1	N/A	1	N/A	N/A	N/A	N/A	N/A	N/A	N/A	N/A	N/A	N/A	N/A	N/A	N/A	N/A	N/A	N/A	N/A	N/A
Chr08	61955552	G	C	255		N/A	N/A	N/A	N/A		0	N/A	0		0	N/A	N/A	0	HET	N/A	HET	N/A	N/A	N/A	N/A	N/A	0	0	N/A	N/A	0	N/A	N/A	N/A	N/A	N/A	N/A	N/A	N/A	N/A	N/A	N/A	N/A	N/A	N/A	N/A	N/A	N/A	N/A
Chr08	61955556	T	A	255		N/A	N/A	N/A	N/A		HET	1	HET		HET	1	N/A	N/A	HET	N/A	1	N/A	N/A	HET	HET	N/A	1	N/A	1	N/A	1	N/A	N/A	N/A	N/A	N/A	N/A	N/A	N/A	N/A	N/A	N/A	N/A	N/A	N/A	N/A	N/A	N/A	N/A
Chr08	61955558	T	A	255		N/A	N/A	N/A	N/A		0	N/A	N/A		0	0	N/A	0	HET	N/A	HET	N/A	N/A	HET	N/A	N/A	0	0	HET	N/A	0	N/A	N/A	N/A	N/A	N/A	N/A	N/A	N/A	N/A	N/A	N/A	N/A	N/A	N/A	N/A	N/A	N/A	N/A
Chr08	61955561	A	C	255		N/A	N/A	N/A	N/A		N/A	N/A	HET		0	N/A	N/A	HET	HET	N/A	HET	N/A	N/A	N/A	N/A	0	0	N/A	HET	N/A	N/A	N/A	N/A	N/A	N/A	N/A	N/A	N/A	N/A	N/A	N/A	N/A	N/A	N/A	N/A	N/A	N/A	N/A	N/A
Chr08	61955566	A	C	255		N/A	N/A	N/A	N/A		0	N/A	HET		0	N/A	HET	0	HET	N/A	HET	N/A	N/A	N/A	N/A	HET	1	0	HET	N/A	N/A	N/A	N/A	N/A	N/A	N/A	N/A	N/A	N/A	N/A	N/A	N/A	N/A	N/A	N/A	N/A	N/A	N/A	N/A
Chr08	61955567	G	T	70		N/A	N/A	N/A	N/A		0	0	HET		0	N/A	0	0	0	0	0	N/A	N/A	HET	N/A	HET	0	0	0	0	N/A	N/A	N/A	N/A	N/A	N/A	N/A	N/A	N/A	N/A	N/A	N/A	N/A	N/A	N/A	N/A	N/A	N/A	N/A
Chr08	61955581	T	C	146		N/A	N/A	N/A	N/A		N/A	1	HET		0	N/A	1	HET	1	1	N/A	N/A	N/A	1	1	1	N/A	0	1	1	N/A	N/A	N/A	N/A	N/A	N/A	N/A	N/A	N/A	N/A	N/A	N/A	N/A	N/A	N/A	N/A	N/A	N/A	N/A
Chr08	61955596	T	A	255		N/A	N/A	N/A	N/A		1	1	1		0	1	1	HET	1	1	1	N/A	1	1	1	1	1	1	1	1	1	N/A	N/A	N/A	N/A	N/A	N/A	N/A	N/A	N/A	N/A	N/A	N/A	N/A	N/A	N/A	N/A	N/A	N/A
Chr08	61955631	C	T	255		N/A	N/A	N/A	N/A		N/A	1	1		HET	1	1	HET	HET	1	1	1	1	1	1	1	1	HET	1	1	1	N/A	N/A	N/A	N/A	N/A	N/A	N/A	N/A	N/A	N/A	N/A	N/A	N/A	N/A	N/A	N/A	N/A	N/A
Chr08	61955644	A	G	255		N/A	N/A	N/A	N/A		0	0	0		N/A	HET	0	0	HET	0	HET	0	0	0	0	N/A	0	N/A	0	0	0	N/A	N/A	N/A	N/A	N/A	N/A	N/A	N/A	N/A	N/A	N/A	N/A	N/A	N/A	N/A	N/A	N/A	N/A
Chr08	61955684	A	G	255		N/A	N/A	N/A	N/A		HET	1	HET		HET	1	HET	HET	HET	N/A	HET	1	N/A	N/A	HET	HET	1	1	HET	HET	HET	N/A	N/A	N/A	N/A	N/A	N/A	N/A	N/A	N/A	N/A	N/A	N/A	N/A	N/A	N/A	N/A	N/A	N/A
Chr08	61955708	T	A	255		N/A	N/A	N/A	N/A		HET	0	0		HET	HET	HET	0	HET	0	HET	0	0	0	0	HET	HET	N/A	0	0	0	N/A	N/A	N/A	N/A	N/A	N/A	N/A	N/A	N/A	N/A	N/A	N/A	N/A	N/A	N/A	N/A	N/A	N/A
Chr08	61956124	C	G	255		N/A	N/A	N/A	N/A		HET	1	1		HET	1	HET	0	HET	1	HET	1	N/A	1	N/A	HET	1	HET	1	1	1	N/A	N/A	N/A	N/A	N/A	N/A	N/A	N/A	N/A	N/A	N/A	N/A	N/A	N/A	N/A	N/A	N/A	N/A
Chr08	61956224	T	G	255		N/A	N/A	N/A	N/A		HET	1	1		0	1	1	0	HET	N/A	HET	N/A	N/A	1	HET	1	N/A	HET	HET	N/A	N/A	N/A	N/A	N/A	N/A	N/A	N/A	N/A	N/A	N/A	N/A	N/A	N/A	N/A	N/A	N/A	N/A	N/A	N/A
Chr08	61956300	A	G	255		N/A	N/A	N/A	N/A		HET	N/A	1		0	1	N/A	0	HET	N/A	1	N/A	N/A	N/A	N/A	0	N/A	N/A	1	N/A	N/A	N/A	N/A	N/A	N/A	N/A	N/A	N/A	N/A	N/A	N/A	N/A	N/A	N/A	N/A	N/A	N/A	N/A	N/A
Chr08	61956345	G	A	255		N/A	N/A	N/A	N/A		0	N/A	N/A		0	N/A	N/A	0	N/A	N/A	0	N/A	N/A	N/A	N/A	0	N/A	0	HET	N/A	N/A	N/A	N/A	N/A	N/A	N/A	N/A	N/A	N/A	N/A	N/A	N/A	N/A	N/A	N/A	N/A	N/A	N/A	N/A
Chr08	61956346	T	A	51		N/A	N/A	N/A	N/A		0	N/A	N/A		0	N/A	N/A	0	0	N/A	0	N/A	N/A	N/A	N/A	0	N/A	0	0	N/A	N/A	N/A	N/A	N/A	N/A	N/A	N/A	N/A	N/A	N/A	N/A	N/A	N/A	N/A	N/A	N/A	N/A	N/A	N/A
Chr08	61956420	G	A	255		N/A	0	N/A	N/A		HET	N/A	HET		N/A	N/A	N/A	0	HET	0	HET	N/A	N/A	0	0	HET	N/A	N/A	HET	0	0	N/A	N/A	N/A	N/A	N/A	N/A	N/A	N/A	N/A	N/A	N/A	N/A	N/A	N/A	N/A	N/A	N/A	N/A
Chr08	61956425	A	G	70		N/A	1	N/A	N/A		0	0	0		0	N/A	0	0	0	0	0	0	N/A	0	0	0	N/A	0	HET	0	0	0	N/A	N/A	N/A	N/A	N/A	N/A	N/A	N/A	N/A	N/A	N/A	N/A	N/A	N/A	N/A	N/A	N/A
Chr08	61956430	G	A	70		N/A	1	N/A	N/A		N/A	0	0		0	0	0	0	0	0	0	N/A	N/A	0	0	0	N/A	0	0	0	0	0	N/A	N/A	N/A	N/A	N/A	N/A	N/A	N/A	N/A	N/A	N/A	N/A	N/A	N/A	N/A	N/A	N/A
Chr08	61956450	C	G	104		N/A	0	N/A	N/A		0	0	0		0	0	0	0	0	0	0	0	N/A	0	0	0	N/A	0	0	0	0	0	N/A	N/A	N/A	N/A	N/A	N/A	N/A	N/A	N/A	N/A	N/A	N/A	N/A	N/A	N/A	N/A	N/A
Chr08	61956452	G	A	119		N/A	0	N/A	0		0	0	0		0	0	0	0	0	0	0	0	N/A	0	0	0	N/A	0	N/A	0	0	0	N/A	N/A	N/A	N/A	N/A	N/A	N/A	N/A	N/A	N/A	N/A	N/A	N/A	N/A	N/A	N/A	N/A
Chr08	61956453	A	C	255		N/A	0	N/A	1		0	0	HET		0	0	0	0	0	0	HET	0	N/A	0	0	0	N/A	0	HET	0	0	0	N/A	N/A	N/A	N/A	N/A	N/A	N/A	N/A	N/A	N/A	N/A	N/A	N/A	N/A	N/A	N/A	N/A
Chr08	61956457	A	T	255		N/A	0	N/A	1		HET	0	HET		N/A	N/A	0	0	HET	1	1	1	N/A	1	HET	HET	N/A	HET	HET	N/A	N/A	0	N/A	N/A	N/A	N/A	N/A	N/A	N/A	N/A	N/A	N/A	N/A	N/A	N/A	N/A	N/A	N/A	N/A
Chr08	61956458	GGCAACAC	GA,GGCAACAG,GGCAACAT	255		N/A	3/3	N/A	0		0/2	N/A	0/2		0	2/2	0	0	N/A	N/A	0	0	N/A	N/A	N/A	0/2	N/A	0/2	0/2	N/A	N/A	0	N/A	N/A	N/A	N/A	N/A	N/A	N/A	N/A	N/A	N/A	N/A	N/A	N/A	N/A	N/A	N/A	N/A
Chr08	61956465	C	G,T	255		N/A	2/2	N/A	0		0	N/A	HET		0	0	N/A	0	0	N/A	0	0	0	0	N/A	HET	N/A	N/A	HET	N/A	0	0	N/A	N/A	N/A	N/A	N/A	N/A	N/A	N/A	N/A	N/A	N/A	N/A	N/A	N/A	N/A	N/A	N/A
Chr08	61956467	G	T	104		N/A	0	N/A	0		0	0	0		N/A	0	0	0	N/A	0	0	N/A	0	0	0	N/A	N/A	0	0	0	0	0	N/A	N/A	N/A	N/A	N/A	N/A	N/A	N/A	N/A	N/A	N/A	N/A	N/A	N/A	N/A	N/A	N/A
Chr08	61956468	A	G	104		N/A	0	N/A	0		0	0	0		0	0	0	0	0	0	0	N/A	0	0	0	0	N/A	0	0	0	0	0	N/A	N/A	N/A	N/A	N/A	N/A	N/A	N/A	N/A	N/A	N/A	N/A	N/A	N/A	N/A	N/A	N/A
Chr08	61956469	G	A	104		N/A	0	N/A	0		0	0	0		0	0	0	0	0	N/A	0	0	0	0	0	0	N/A	0	0	0	0	0	N/A	N/A	N/A	N/A	N/A	N/A	N/A	N/A	N/A	N/A	N/A	N/A	N/A	N/A	N/A	N/A	N/A
Chr08	61956470	G	A	104		N/A	0	N/A	0		0	0	0		0	0	0	0	0	0	0	0	0	0	0	0	N/A	0	0	0	0	0	N/A	N/A	N/A	N/A	N/A	N/A	N/A	N/A	N/A	N/A	N/A	N/A	N/A	N/A	N/A	N/A	N/A
Chr08	61956474	C	T	255		N/A	0	N/A	0		N/A	0	0		0	0	N/A	0	HET	0	0	0	0	0	HET	HET	N/A	HET	HET	HET	N/A	0	N/A	N/A	N/A	N/A	N/A	N/A	N/A	N/A	N/A	N/A	N/A	N/A	N/A	N/A	N/A	N/A	N/A
Chr08	61956475	A	G	136		N/A	0	N/A	0		0	0	0		0	0	0	0	0	0	0	0	0	0	0	0	N/A	0	N/A	0	0	0	N/A	N/A	N/A	N/A	N/A	N/A	N/A	N/A	N/A	N/A	N/A	N/A	N/A	N/A	N/A	N/A	N/A
Chr08	61956478	C	A	131		N/A	0	N/A	0		0	N/A	N/A		0	0	0	0	0	0	0	0	N/A	0	0	0	N/A	0	N/A	N/A	0	0	N/A	N/A	N/A	N/A	N/A	N/A	N/A	N/A	N/A	N/A	N/A	N/A	N/A	N/A	N/A	N/A	N/A
Chr08	61956483	C	G	255		N/A	0	N/A	0		0	0	HET		0	0	0	0	0	N/A	0	HET	0	N/A	0	0	N/A	0	0	0	0	0	N/A	N/A	N/A	N/A	N/A	N/A	N/A	N/A	N/A	N/A	N/A	N/A	N/A	N/A	N/A	N/A	N/A
Chr08	61956488	C	G	255		N/A	0	N/A	0		0	0	0		0	0	0	0	0	0	HET	0	0	0	0	HET	N/A	0	0	N/A	N/A	0	N/A	N/A	N/A	N/A	N/A	N/A	N/A	N/A	N/A	N/A	N/A	N/A	N/A	N/A	N/A	N/A	N/A
Chr08	61956492	G	T	81		N/A	0	N/A	0		0	0	0		0	0	N/A	0	HET	0	0	N/A	0	0	0	HET	N/A	0	0	N/A	N/A	0	N/A	N/A	N/A	N/A	N/A	N/A	N/A	N/A	N/A	N/A	N/A	N/A	N/A	N/A	N/A	N/A	N/A
Chr08	61956495	T	C	255		N/A	0	N/A	1		0	0	0		0	0	0	0	0	0	0	0	0	0	0	0	N/A	0	0	0	0	0	N/A	N/A	N/A	N/A	N/A	N/A	N/A	N/A	N/A	N/A	N/A	N/A	N/A	N/A	N/A	N/A	N/A
Chr08	61956497	C	G	255		N/A	0	N/A	1		0	0	0		N/A	N/A	0	0	HET	0	HET	N/A	N/A	N/A	0	HET	N/A	0	HET	N/A	N/A	0	N/A	N/A	N/A	N/A	N/A	N/A	N/A	N/A	N/A	N/A	N/A	N/A	N/A	N/A	N/A	N/A	N/A
Chr08	61956501	C	A	70		N/A	1	N/A	0		0	0	0		0	0	0	0	0	0	0	0	0	0	0	0	N/A	0	0	0	0	0	N/A	N/A	N/A	N/A	N/A	N/A	N/A	N/A	N/A	N/A	N/A	N/A	N/A	N/A	N/A	N/A	N/A
Chr08	61956505	C	T	144		N/A	1	N/A	0		0	N/A	0		N/A	N/A	N/A	0	0	N/A	0	N/A	0	0	0	HET	N/A	0	0	0	0	0	N/A	N/A	N/A	N/A	N/A	N/A	N/A	N/A	N/A	N/A	N/A	N/A	N/A	N/A	N/A	N/A	N/A
Chr08	61956529	C	G	255		N/A	N/A	N/A	N/A		HET	1	1		N/A	1	1	0	1	N/A	1	1	1	0	1	1	N/A	HET	1	1	1	N/A	N/A	N/A	N/A	N/A	N/A	N/A	N/A	N/A	N/A	N/A	N/A	N/A	N/A	N/A	N/A	N/A	N/A
Chr08	61956531	A	C	255		N/A	N/A	N/A	N/A		HET	1	1		N/A	1	1	0	HET	N/A	N/A	1	1	1	1	1	N/A	HET	1	1	1	N/A	N/A	N/A	N/A	N/A	N/A	N/A	N/A	N/A	N/A	N/A	N/A	N/A	N/A	N/A	N/A	N/A	N/A
Chr08	61959541	G	A	139		N/A	N/A	N/A	N/A		1	N/A	1		0	N/A	1	0	N/A	N/A	1	N/A	N/A	1	1	1	N/A	1	1	1	1	N/A	N/A	N/A	N/A	N/A	N/A	N/A	N/A	N/A	N/A	N/A	N/A	N/A	N/A	N/A	N/A	N/A	N/A
Chr08	61959592	A	C	255		N/A	N/A	N/A	N/A		1	N/A	1		0	N/A	1	0	N/A	N/A	HET	N/A	N/A	1	1	1	N/A	1	1	1	1	N/A	N/A	N/A	N/A	N/A	N/A	N/A	N/A	N/A	N/A	N/A	N/A	N/A	N/A	N/A	N/A	N/A	N/A
Chr08	61960100	G	A	70		N/A	0	N/A	N/A		0	0	0		0	N/A	N/A	0	0	N/A	0	N/A	N/A	0	0	0	N/A	0	0	0	N/A	0	N/A	N/A	N/A	N/A	N/A	N/A	N/A	N/A	N/A	N/A	N/A	N/A	N/A	0	0	N/A	N/A
Chr08	61960103	A	G	46		N/A	0	N/A	N/A		0	0	0		0	N/A	N/A	0	0	N/A	0	N/A	N/A	0	0	0	N/A	0	0	0	N/A	0	N/A	N/A	N/A	N/A	N/A	N/A	N/A	N/A	N/A	N/A	N/A	N/A	N/A	0	0	N/A	N/A
Chr08	61960104	C	T	255		N/A	0	N/A	N/A		0	0	N/A		0	N/A	N/A	0	0	N/A	0	N/A	N/A	0	0	0	N/A	0	0	0	N/A	0	N/A	N/A	N/A	N/A	N/A	N/A	N/A	N/A	N/A	N/A	N/A	N/A	N/A	1	1	N/A	N/A
Chr08	61960109	C	A	70		N/A	0	N/A	N/A		0	0	0		0	N/A	N/A	0	0	N/A	0	N/A	N/A	0	N/A	0	N/A	0	0	0	N/A	0	N/A	N/A	N/A	N/A	N/A	N/A	N/A	N/A	N/A	N/A	N/A	N/A	N/A	0	0	N/A	N/A
Chr08	61960116	C	T	71		N/A	0	N/A	N/A		0	0	N/A		0	N/A	N/A	0	0	N/A	0	N/A	N/A	HET	0	1	N/A	0	0	1	N/A	0	N/A	N/A	N/A	N/A	N/A	N/A	N/A	N/A	N/A	N/A	N/A	N/A	N/A	0	0	N/A	N/A
Chr08	61960119	T	G	70		N/A	0	N/A	N/A		0	0	0		0	N/A	N/A	0	0	N/A	0	N/A	N/A	0	0	0	N/A	0	0	0	N/A	0	N/A	N/A	N/A	N/A	N/A	N/A	N/A	N/A	N/A	N/A	N/A	N/A	N/A	0	0	N/A	N/A
Chr08	61960121	C	T	255		N/A	1	N/A	N/A		N/A	1	0		0	N/A	N/A	0	1	N/A	HET	N/A	N/A	0	0	0	N/A	HET	HET	0	N/A	1	N/A	N/A	N/A	N/A	N/A	N/A	N/A	N/A	N/A	N/A	N/A	N/A	N/A	1	1	N/A	N/A
Chr08	61960126	G	C	255		N/A	0	N/A	N/A		0	0	0		0	N/A	N/A	0	0	0	HET	N/A	N/A	HET	1	0	N/A	HET	HET	0	N/A	0	N/A	N/A	N/A	N/A	N/A	N/A	N/A	N/A	N/A	N/A	N/A	N/A	N/A	0	0	N/A	N/A
Chr08	61960134	A	G	70		N/A	0	N/A	N/A		0	0	0		0	N/A	N/A	0	0	0	0	N/A	N/A	0	0	0	N/A	0	0	0	N/A	0	N/A	N/A	N/A	N/A	N/A	N/A	N/A	N/A	N/A	N/A	N/A	N/A	N/A	0	0	N/A	N/A
Chr08	61960141	C	T	96		N/A	0	N/A	N/A		0	0	N/A		0	N/A	N/A	0	0	1	0	N/A	N/A	HET	0	1	N/A	0	0	1	N/A	0	N/A	N/A	N/A	N/A	N/A	N/A	N/A	N/A	N/A	N/A	N/A	N/A	N/A	0	0	N/A	N/A
Chr08	61960147	C	A	96		N/A	0	N/A	N/A		0	0	N/A		0	N/A	N/A	0	0	1	0	N/A	N/A	HET	0	1	N/A	0	0	1	N/A	0	N/A	N/A	N/A	N/A	N/A	N/A	N/A	N/A	N/A	N/A	N/A	N/A	N/A	0	0	N/A	N/A
Chr08	61960148	A	T	77		N/A	0	N/A	N/A		0	0	0		0	N/A	N/A	0	0	0	N/A	N/A	N/A	0	0	0	N/A	0	HET	0	N/A	0	N/A	N/A	N/A	N/A	N/A	N/A	N/A	N/A	N/A	N/A	N/A	N/A	N/A	0	0	N/A	N/A
Chr08	61960159	A	T	255		N/A	0	N/A	N/A		0	N/A	1		0	N/A	N/A	HET	1	N/A	HET	N/A	N/A	HET	0	1	N/A	HET	HET	1	N/A	0	N/A	N/A	N/A	N/A	N/A	N/A	N/A	N/A	N/A	N/A	N/A	N/A	N/A	1	1	N/A	N/A
Chr08	61960167	C	A	255		N/A	1	N/A	N/A		HET	0	0		0	N/A	N/A	0	0	N/A	HET	N/A	N/A	0	0	0	N/A	HET	HET	0	N/A	1	N/A	N/A	N/A	N/A	N/A	N/A	N/A	N/A	N/A	N/A	N/A	N/A	N/A	N/A	N/A	N/A	N/A
Chr08	61960177	T	C	72		N/A	0	N/A	N/A		0	0	0		0	N/A	N/A	0	0	N/A	0	N/A	N/A	HET	N/A	0	N/A	0	0	0	N/A	0	N/A	N/A	N/A	N/A	N/A	N/A	N/A	N/A	N/A	N/A	N/A	N/A	N/A	N/A	N/A	N/A	N/A
Chr08	61960179	C	G	255		N/A	1	N/A	N/A		HET	0	0		0	N/A	N/A	0	0	N/A	HET	N/A	N/A	0	N/A	0	N/A	HET	HET	0	N/A	1	N/A	N/A	N/A	N/A	N/A	N/A	N/A	N/A	N/A	N/A	N/A	N/A	N/A	N/A	N/A	N/A	N/A
Chr08	61960188	C	A	70		N/A	0	N/A	N/A		0	0	0		0	N/A	N/A	0	0	N/A	0	N/A	N/A	0	N/A	0	N/A	0	0	0	N/A	0	N/A	N/A	N/A	N/A	N/A	N/A	N/A	N/A	N/A	N/A	N/A	N/A	N/A	N/A	N/A	N/A	N/A
Chr08	61960189	T	A	70		N/A	N/A	N/A	N/A		0	0	0		0	N/A	N/A	0	0	N/A	0	N/A	N/A	0	N/A	0	N/A	0	0	0	N/A	0	N/A	N/A	N/A	N/A	N/A	N/A	N/A	N/A	N/A	N/A	N/A	N/A	N/A	N/A	N/A	N/A	N/A
Chr08	61960195	C	G	255		N/A	N/A	N/A	N/A		HET	0	0		0	N/A	N/A	0	0	N/A	HET	N/A	N/A	0	0	0	N/A	HET	HET	0	N/A	1	N/A	N/A	N/A	N/A	N/A	N/A	N/A	N/A	N/A	N/A	N/A	N/A	N/A	N/A	N/A	N/A	N/A
Chr08	61960205	G	A	255		N/A	N/A	N/A	N/A		1	1	1		0	N/A	N/A	0	1	N/A	1	N/A	N/A	1	1	1	N/A	1	1	1	N/A	1	N/A	N/A	N/A	N/A	N/A	N/A	N/A	N/A	N/A	N/A	N/A	N/A	N/A	N/A	N/A	N/A	N/A
Chr08	61960719	G	A	70		N/A	N/A	N/A	N/A		1	N/A	1		0	N/A	N/A	0	1	N/A	1	N/A	N/A	N/A	1	1	1	N/A	N/A	N/A	N/A	N/A	N/A	N/A	N/A	N/A	N/A	N/A	N/A	N/A	N/A	N/A	N/A	N/A	N/A	N/A	N/A	N/A	N/A
Chr08	61960751	A	T	70		N/A	N/A	N/A	N/A		0	N/A	0		0	N/A	N/A	0	0	N/A	0	N/A	N/A	N/A	0	0	0	0	0	N/A	N/A	N/A	N/A	N/A	N/A	N/A	N/A	N/A	N/A	N/A	N/A	N/A	N/A	N/A	N/A	N/A	N/A	N/A	N/A
Chr08	61960801	A	C	255		N/A	N/A	N/A	N/A		HET	N/A	1		0	0	N/A	0	0	N/A	HET	N/A	N/A	1	HET	HET	0	N/A	1	N/A	N/A	N/A	N/A	N/A	N/A	N/A	N/A	N/A	N/A	N/A	N/A	N/A	N/A	N/A	N/A	N/A	N/A	N/A	N/A
Chr08	61960824	G	T	255		N/A	N/A	N/A	N/A		N/A	N/A	1		0	0	1	0	1	N/A	HET	N/A	N/A	1	N/A	1	N/A	HET	N/A	N/A	N/A	N/A	N/A	N/A	N/A	N/A	N/A	N/A	N/A	N/A	N/A	N/A	N/A	N/A	N/A	N/A	N/A	N/A	N/A
Chr08	61961869	A	G	255		N/A	N/A	N/A	N/A		1	N/A	HET		0	N/A	N/A	0	1	N/A	1	N/A	N/A	N/A	1	N/A	N/A	N/A	HET	N/A	N/A	N/A	N/A	N/A	N/A	N/A	N/A	N/A	N/A	N/A	N/A	N/A	N/A	N/A	N/A	N/A	N/A	N/A	N/A
Chr08	61961882	T	C	146		N/A	N/A	N/A	N/A		1	N/A	1		0	N/A	N/A	0	1	N/A	1	N/A	N/A	N/A	1	1	N/A	1	1	1	1	N/A	N/A	N/A	N/A	N/A	N/A	N/A	N/A	N/A	N/A	N/A	N/A	N/A	N/A	N/A	N/A	N/A	N/A
Chr08	61961920	C	T	116		N/A	N/A	N/A	N/A		1	N/A	HET		0	N/A	N/A	0	N/A	N/A	0	N/A	N/A	N/A	1	N/A	N/A	N/A	HET	N/A	N/A	N/A	N/A	N/A	N/A	N/A	N/A	N/A	N/A	N/A	N/A	N/A	N/A	N/A	N/A	N/A	N/A	N/A	N/A
Chr08	61961931	C	T	125		N/A	N/A	N/A	N/A		1	1	1		0	N/A	N/A	0	N/A	N/A	0	N/A	N/A	N/A	1	1	N/A	N/A	HET	1	N/A	N/A	N/A	N/A	N/A	N/A	N/A	N/A	N/A	N/A	N/A	N/A	N/A	N/A	N/A	N/A	N/A	N/A	N/A
Chr08	61961969	G	A	87		N/A	N/A	N/A	N/A		N/A	N/A	1		N/A	N/A	N/A	0	N/A	N/A	1	N/A	N/A	N/A	N/A	1	N/A	1	1	N/A	N/A	N/A	N/A	N/A	N/A	N/A	N/A	N/A	N/A	N/A	N/A	N/A	N/A	N/A	N/A	N/A	N/A	N/A	N/A
Chr08	61961988	C	A	98		N/A	N/A	N/A	N/A		N/A	N/A	N/A		0	N/A	N/A	0	N/A	N/A	0	N/A	N/A	N/A	N/A	N/A	N/A	N/A	N/A	N/A	N/A	N/A	N/A	N/A	N/A	N/A	N/A	N/A	N/A	N/A	N/A	N/A	N/A	N/A	N/A	N/A	N/A	N/A	N/A
Chr08	61963081	A	T	255		N/A	N/A	N/A	0		0	0	0		0	0	0	0	HET	0	0	HET	0	0	0	N/A	0	0	0	0	0	N/A	N/A	N/A	N/A	N/A	0	N/A	N/A	N/A	N/A	N/A	N/A	N/A	N/A	0	N/A	N/A	N/A
Chr08	61963088	T	A	255		N/A	N/A	N/A	1		HET	N/A	HET		HET	HET	N/A	0	HET	0	HET	HET	0	HET	HET	HET	0	HET	HET	HET	N/A	N/A	N/A	N/A	N/A	N/A	0	N/A	N/A	N/A	N/A	N/A	N/A	N/A	N/A	0	N/A	N/A	N/A
Chr08	61963091	T	A	255		N/A	N/A	N/A	0		0	0	0		N/A	HET	0	0	0	0	HET	0	0	0	0	0	HET	0	0	0	0	0	N/A	N/A	1	N/A	0	N/A	N/A	N/A	N/A	N/A	N/A	N/A	N/A	0	N/A	N/A	N/A
Chr08	61963100	T	G	255		N/A	N/A	N/A	0		0	0	0		0	HET	HET	0	0	0	HET	0	0	0	0	0	N/A	HET	0	N/A	N/A	0	N/A	N/A	0	N/A	0	0	N/A	N/A	N/A	N/A	N/A	N/A	N/A	0	N/A	N/A	N/A
Chr08	61963105	G	C	255		N/A	N/A	N/A	0		HET	0	HET		0	HET	HET	0	HET	N/A	HET	HET	0	N/A	HET	HET	HET	HET	HET	HET	N/A	0	N/A	N/A	0	N/A	1	0	N/A	N/A	N/A	N/A	N/A	N/A	N/A	1	N/A	N/A	N/A
Chr08	61963113	C	G	255		N/A	N/A	N/A	0		HET	HET	HET		0	0	0	0	HET	0	HET	HET	0	HET	N/A	HET	0	HET	0	HET	HET	0	N/A	N/A	0	N/A	0	0	N/A	N/A	N/A	N/A	N/A	N/A	N/A	0	N/A	N/A	N/A
Chr08	61963123	G	T	255		N/A	N/A	N/A	0		N/A	N/A	HET		0	HET	0	0	0	0	0	0	0	0	0	0	HET	0	0	N/A	N/A	0	N/A	N/A	1	N/A	0	N/A	N/A	N/A	N/A	N/A	N/A	N/A	N/A	0	N/A	N/A	N/A
Chr08	61963125	C	T	139		N/A	N/A	N/A	0		0	0	0		0	0	0	0	0	0	0	0	0	0	0	0	0	0	0	0	0	0	N/A	N/A	0	N/A	0	0	N/A	N/A	N/A	N/A	N/A	N/A	N/A	0	N/A	N/A	N/A
Chr08	61963126	T	C	255		N/A	N/A	N/A	N/A		N/A	N/A	HET		HET	HET	HET	0	HET	1	HET	N/A	1	1	HET	HET	HET	HET	HET	HET	HET	1	N/A	N/A	0	N/A	1	N/A	N/A	N/A	N/A	N/A	N/A	N/A	N/A	1	N/A	N/A	N/A
Chr08	61963132	C	G	91		N/A	N/A	N/A	0		0	0	0		0	0	0	0	HET	0	0	0	0	0	0	0	0	0	0	0	0	0	N/A	N/A	0	N/A	0	0	N/A	N/A	N/A	N/A	N/A	N/A	N/A	0	N/A	N/A	N/A
Chr08	61963141	C	T	255		N/A	N/A	N/A	0		0	HET	0		0	0	0	0	HET	0	HET	0	0	0	N/A	HET	0	N/A	HET	N/A	HET	0	N/A	N/A	0	N/A	0	0	N/A	N/A	N/A	N/A	N/A	N/A	N/A	0	N/A	N/A	N/A
Chr08	61963144	T	C	70		N/A	N/A	N/A	0		0	0	0		0	0	N/A	0	0	N/A	0	0	0	N/A	0	0	0	0	0	0	0	N/A	N/A	N/A	N/A	N/A	0	0	N/A	N/A	N/A	N/A	N/A	N/A	N/A	0	N/A	N/A	N/A
Chr08	61963146	G	T	255		N/A	N/A	N/A	0		0	0	0		0	0	0	0	0	0	0	0	0	0	0	0	0	0	0	N/A	N/A	0	N/A	N/A	0	N/A	0	0	N/A	N/A	N/A	N/A	N/A	N/A	N/A	0	N/A	N/A	N/A
Chr08	61963148	G	A,T	255		N/A	N/A	N/A	N/A		1/2	N/A	0/2		0/2	1/2	2/2	0	1/2	2/2	1/2	2/2	2/2	N/A	1/2	2/2	1/2	1/2	N/A	N/A	N/A	N/A	N/A	N/A	1	N/A	2/2	N/A	N/A	N/A	N/A	N/A	N/A	N/A	N/A	2/2	N/A	N/A	N/A
Chr08	61963149	A	C,G	255		N/A	N/A	N/A	0		0	HET	0		0	0	0	0	HET	N/A	HET	HET	0/2	HET	0	HET	N/A	0	0	0	N/A	N/A	N/A	N/A	0	N/A	N/A	0	N/A	N/A	N/A	N/A	N/A	N/A	N/A	0	N/A	N/A	N/A
Chr08	61963153	A	T	255		N/A	N/A	N/A	N/A		HET	N/A	HET		0	HET	0	0	HET	0	HET	0	0	HET	HET	HET	HET	N/A	HET	N/A	0	0	N/A	N/A	0	N/A	N/A	0	N/A	N/A	N/A	N/A	N/A	N/A	N/A	1	N/A	N/A	N/A
Chr08	61963154	T	A,G	255		N/A	N/A	N/A	0		0/2	0	0		0	0/2	0	0	0	N/A	0/2	N/A	0	0/2	0	N/A	0/2	N/A	0	0	0	0	N/A	N/A	2/2	N/A	N/A	N/A	N/A	N/A	N/A	N/A	N/A	N/A	N/A	0	N/A	N/A	N/A
Chr08	61963155	A	G	255		N/A	N/A	N/A	N/A		HET	N/A	HET		0	HET	0	0	HET	N/A	HET	HET	0	HET	HET	HET	HET	N/A	HET	N/A	0	N/A	N/A	N/A	0	N/A	N/A	0	N/A	N/A	N/A	N/A	N/A	N/A	N/A	1	N/A	N/A	N/A
Chr08	61963156	C	T	255		N/A	N/A	N/A	N/A		0	0	0		0	0	0	0	0	0	0	0	0	0	0	0	0	0	0	0	0	0	N/A	N/A	0	N/A	N/A	0	N/A	N/A	N/A	N/A	N/A	N/A	N/A	0	N/A	N/A	N/A
Chr08	61963157	A	T	255		N/A	N/A	N/A	0		0	0	HET		0	0	0	0	0	0	0	0	0	0	0	0	0	0	0	0	0	0	N/A	N/A	0	N/A	N/A	0	N/A	N/A	N/A	N/A	N/A	N/A	N/A	0	N/A	N/A	N/A
Chr08	61963158	A	C,G,T	255		N/A	N/A	N/A	N/A		1/2	N/A	1/2		0/2	1/2	N/A	0	0/2	N/A	1/2	1/2	2/3	1/2	HET	1/2	N/A	0/2	HET	N/A	N/A	N/A	N/A	N/A	2/2	N/A	N/A	N/A	N/A	N/A	N/A	N/A	N/A	N/A	N/A	N/A	N/A	N/A	N/A
Chr08	61963173	A	T	255		N/A	N/A	N/A	0		0	N/A	N/A		HET	HET	HET	0	HET	0	HET	0	N/A	0	0	HET	HET	HET	0	0	N/A	0	N/A	N/A	1	N/A	N/A	N/A	N/A	N/A	N/A	N/A	N/A	N/A	N/A	N/A	N/A	N/A	N/A
Chr08	61963180	C	G	255		N/A	N/A	N/A	0		0	N/A	0		0	0	N/A	0	0	0	HET	0	0	0	0	0	0	0	0	0	0	0	N/A	N/A	0	N/A	N/A	N/A	N/A	N/A	N/A	N/A	N/A	N/A	N/A	N/A	N/A	N/A	N/A
Chr08	61963194	T	G	255		N/A	N/A	N/A	0		0	0	0		0	0	0	0	0	0	0	0	0	0	0	0	0	0	0	0	N/A	0	N/A	N/A	0	N/A	N/A	N/A	N/A	N/A	N/A	N/A	N/A	N/A	N/A	N/A	N/A	N/A	N/A
Chr08	61963195	A	T	122		N/A	N/A	N/A	0		0	0	0		0	0	0	0	0	0	0	N/A	0	0	0	0	0	0	0	0	0	0	N/A	N/A	0	N/A	N/A	N/A	N/A	N/A	N/A	N/A	N/A	N/A	N/A	N/A	N/A	N/A	N/A
Chr08	61963204	C	A	255		N/A	N/A	N/A	N/A		0	0	0		0	N/A	0	0	0	0	0	0	0	0	0	0	0	0	0	0	0	0	N/A	N/A	0	N/A	N/A	N/A	N/A	N/A	N/A	N/A	N/A	N/A	N/A	N/A	N/A	N/A	N/A
Chr08	61963206	T	A	255		N/A	N/A	N/A	N/A		1	1	1		N/A	1	1	0	HET	1	1	1	1	1	N/A	1	1	1	1	1	1	1	N/A	N/A	1	N/A	N/A	N/A	N/A	N/A	N/A	N/A	N/A	N/A	N/A	N/A	N/A	N/A	N/A
Chr08	61963210	G	T	255		N/A	N/A	N/A	N/A		HET	0	HET		N/A	HET	0	0	0	0	0	0	0	N/A	0	HET	N/A	HET	HET	HET	HET	0	N/A	N/A	0	N/A	N/A	N/A	N/A	N/A	N/A	N/A	N/A	N/A	N/A	N/A	N/A	N/A	N/A
Chr08	61963212	C	G	255		N/A	N/A	N/A	N/A		N/A	0	HET		N/A	HET	N/A	0	0	N/A	0	0	0	HET	0	N/A	N/A	N/A	HET	0	N/A	0	N/A	N/A	0	N/A	N/A	N/A	N/A	N/A	N/A	N/A	N/A	N/A	N/A	N/A	N/A	N/A	N/A
Chr08	61963213	A	T	255		N/A	N/A	N/A	N/A		0	HET	HET		0	0	N/A	0	N/A	0	HET	N/A	0	0	0	HET	0	0	0	HET	N/A	0	N/A	N/A	0	N/A	N/A	N/A	N/A	N/A	N/A	N/A	N/A	N/A	N/A	N/A	N/A	N/A	N/A
Chr08	61963214	G	T	255		N/A	N/A	N/A	N/A		HET	0	HET		0	HET	HET	0	HET	N/A	HET	N/A	1	1	N/A	N/A	N/A	N/A	HET	0	N/A	N/A	N/A	N/A	0	N/A	N/A	N/A	N/A	N/A	N/A	N/A	N/A	N/A	N/A	N/A	N/A	N/A	N/A
Chr08	61963215	T	C	255		N/A	N/A	N/A	N/A		N/A	0	N/A		0	0	HET	0	HET	0	N/A	N/A	0	0	N/A	0	0	N/A	HET	0	0	0	N/A	N/A	0	N/A	N/A	N/A	N/A	N/A	N/A	N/A	N/A	N/A	N/A	N/A	N/A	N/A	N/A
Chr08	61963220	G	A,T	255		N/A	N/A	N/A	0		HET	N/A	N/A		N/A	HET	HET	0	HET	N/A	HET	N/A	0	N/A	0	HET	HET	0	HET	HET	HET	N/A	N/A	N/A	1	N/A	N/A	N/A	N/A	N/A	N/A	N/A	N/A	N/A	N/A	N/A	N/A	N/A	N/A
Chr08	61963221	A	C	255		N/A	N/A	N/A	0		N/A	N/A	0		0	HET	0	0	0	0	0	0	0	0	0	HET	N/A	0	HET	0	0	N/A	N/A	N/A	0	N/A	N/A	N/A	N/A	N/A	N/A	N/A	N/A	N/A	N/A	N/A	N/A	N/A	N/A
Chr08	61963225	C	A	255		N/A	N/A	N/A	0		HET	N/A	HET		N/A	HET	HET	0	HET	1	HET	HET	1	1	HET	HET	HET	N/A	HET	HET	HET	N/A	N/A	N/A	N/A	N/A	N/A	N/A	N/A	N/A	N/A	N/A	N/A	N/A	N/A	N/A	N/A	N/A	N/A
Chr08	61963226	A	C,G	255		N/A	N/A	N/A	N/A		N/A	0/2	0/2		N/A	0/2	0/2	0	0/2	0	0/2	N/A	0	0	N/A	0/2	0/2	0/2	0/2	0/2	0/2	N/A	N/A	N/A	N/A	N/A	N/A	N/A	N/A	N/A	N/A	N/A	N/A	N/A	N/A	N/A	N/A	N/A	N/A
Chr08	61963228	A	C	255		N/A	N/A	N/A	0		0	0	0		0	0	0	0	0	0	HET	0	0	0	0	0	0	N/A	N/A	0	0	N/A	N/A	N/A	N/A	N/A	N/A	N/A	N/A	N/A	N/A	N/A	N/A	N/A	N/A	N/A	N/A	N/A	N/A
Chr08	61963230	C	A,T	255		N/A	N/A	N/A	0		N/A	0/2	0/2		N/A	0/2	0/2	0	0/2	0	0/2	0/2	2/2	0	N/A	0/2	0/2	0/2	0/2	0/2	0/2	N/A	N/A	N/A	N/A	N/A	N/A	N/A	N/A	N/A	N/A	N/A	N/A	N/A	N/A	N/A	N/A	N/A	N/A
Chr08	61963231	T	G	174		N/A	N/A	N/A	0		0	0	0		0	HET	0	0	0	0	0	0	0	0	0	0	N/A	0	0	0	0	N/A	N/A	N/A	N/A	N/A	N/A	N/A	N/A	N/A	N/A	N/A	N/A	N/A	N/A	N/A	N/A	N/A	N/A
Chr08	61963234	A	T	255		N/A	N/A	N/A	0		0	N/A	N/A		N/A	HET	N/A	0	HET	0	HET	HET	0	0	0	HET	HET	N/A	N/A	HET	HET	N/A	N/A	N/A	N/A	N/A	N/A	N/A	N/A	N/A	N/A	N/A	N/A	N/A	N/A	N/A	N/A	N/A	N/A
Chr08	61963239	A	G	255		N/A	N/A	N/A	0		HET	0	HET		0	0	HET	0	HET	1	N/A	0	0	1	N/A	HET	0	N/A	N/A	0	N/A	N/A	N/A	N/A	N/A	N/A	N/A	N/A	N/A	N/A	N/A	N/A	N/A	N/A	N/A	N/A	N/A	N/A	N/A
Chr08	61963240	A	T	255		N/A	N/A	N/A	N/A		0	0	0		0	0	0	0	HET	0	0	0	0	0	N/A	N/A	0	0	0	0	0	N/A	N/A	N/A	N/A	N/A	N/A	N/A	N/A	N/A	N/A	N/A	N/A	N/A	N/A	N/A	N/A	N/A	N/A
Chr08	61963248	G	C,T	255		N/A	N/A	N/A	N/A		1/2	N/A	1/2		N/A	N/A	1/2	0	0/2	N/A	1/2	1/2	1	N/A	1/2	1/2	N/A	N/A	N/A	N/A	1/2	N/A	N/A	N/A	N/A	N/A	N/A	N/A	N/A	N/A	N/A	N/A	N/A	N/A	N/A	N/A	N/A	N/A	N/A
Chr08	61963255	G	T	255		N/A	N/A	N/A	0		0	0	0		0	N/A	0	0	HET	0	0	0	0	0	0	0	N/A	0	0	0	0	N/A	N/A	N/A	N/A	N/A	N/A	N/A	N/A	N/A	N/A	N/A	N/A	N/A	N/A	N/A	N/A	N/A	N/A
Chr08	61963261	C	T	255		N/A	N/A	N/A	0		0	N/A	HET		0	HET	N/A	0	0	0	0	0	0	0	N/A	0	HET	0	0	N/A	0	N/A	N/A	N/A	N/A	N/A	N/A	N/A	N/A	N/A	N/A	N/A	N/A	N/A	N/A	N/A	N/A	N/A	N/A
Chr08	61963263	T	G	255		N/A	N/A	N/A	N/A		1	1	1		HET	1	1	0	HET	1	1	1	1	1	1	1	1	1	HET	1	1	N/A	N/A	N/A	N/A	N/A	N/A	N/A	N/A	N/A	N/A	N/A	N/A	N/A	N/A	N/A	N/A	N/A	N/A
Chr08	61963264	A	C	139		N/A	N/A	N/A	0		0	N/A	HET		0	0	N/A	0	0	0	0	0	0	0	0	0	N/A	N/A	0	N/A	0	N/A	N/A	N/A	N/A	N/A	N/A	N/A	N/A	N/A	N/A	N/A	N/A	N/A	N/A	N/A	N/A	N/A	N/A
Chr08	61963284	G	C,T	255		N/A	N/A	N/A	N/A		N/A	N/A	HET		N/A	HET	HET	0	HET	1	HET	N/A	N/A	1	1/2	0/2	HET	N/A	HET	1/2	1/2	N/A	N/A	N/A	N/A	N/A	N/A	N/A	N/A	N/A	N/A	N/A	N/A	N/A	N/A	N/A	N/A	N/A	N/A
Chr08	61963294	C	A	94		N/A	N/A	N/A	0		0	0	0		0	HET	0	0	0	N/A	0	0	0	0	N/A	0	0	0	0	0	0	N/A	N/A	N/A	N/A	N/A	N/A	N/A	N/A	N/A	N/A	N/A	N/A	N/A	N/A	N/A	N/A	N/A	N/A
Chr08	61963298	T	A	255		N/A	N/A	N/A	0		0	N/A	N/A		HET	0	N/A	0	0	N/A	0	0	HET	1	0	0	N/A	0	0	0	N/A	N/A	N/A	N/A	N/A	N/A	N/A	N/A	N/A	N/A	N/A	N/A	N/A	N/A	N/A	N/A	N/A	N/A	N/A
Chr08	61963299	A	C	255		N/A	N/A	N/A	0		N/A	0	HET		0	HET	HET	0	N/A	N/A	HET	N/A	HET	0	HET	HET	N/A	HET	HET	N/A	N/A	N/A	N/A	N/A	N/A	N/A	N/A	N/A	N/A	N/A	N/A	N/A	N/A	N/A	N/A	N/A	N/A	N/A	N/A
Chr08	61963300	A	G	70		N/A	N/A	N/A	0		0	0	0		0	0	0	0	0	0	0	0	0	N/A	0	0	0	0	0	0	0	N/A	N/A	N/A	N/A	N/A	N/A	N/A	N/A	N/A	N/A	N/A	N/A	N/A	N/A	N/A	N/A	N/A	N/A
Chr08	61963306	A	G,T	255		N/A	N/A	N/A	N/A		1	1	1		HET	1	N/A	0	HET	1	N/A	1	1	N/A	HET	1	1	1	HET	1	1	N/A	N/A	N/A	N/A	N/A	N/A	N/A	N/A	N/A	N/A	N/A	N/A	N/A	N/A	N/A	N/A	N/A	N/A
Chr08	61963321	A	T	139		N/A	N/A	N/A	0		0	N/A	N/A		0	HET	0	0	0	0	HET	0	0	0	0	N/A	HET	0	0	0	N/A	N/A	N/A	N/A	N/A	N/A	N/A	N/A	N/A	N/A	N/A	N/A	N/A	N/A	N/A	N/A	N/A	N/A	N/A
Chr08	61963323	G	A,T	255		N/A	N/A	N/A	0		N/A	2/2	0/2		N/A	0/2	0/2	0	0/2	2/2	0/2	0/2	N/A	2/2	0/2	0/2	0/2	0/2	0/2	N/A	N/A	N/A	N/A	N/A	N/A	N/A	N/A	N/A	N/A	N/A	N/A	N/A	N/A	N/A	N/A	N/A	N/A	N/A	N/A
Chr08	61963343	T	C	147		N/A	N/A	N/A	N/A		0	0	0		N/A	N/A	HET	0	0	N/A	0	0	HET	0	N/A	HET	HET	0	0	0	0	N/A	N/A	N/A	N/A	N/A	N/A	N/A	N/A	N/A	N/A	N/A	N/A	N/A	N/A	N/A	N/A	N/A	N/A
Chr08	61963348	A	G	70		N/A	N/A	N/A	N/A		0	0	0		0	0	0	0	0	N/A	0	0	HET	0	0	0	0	0	0	0	N/A	N/A	N/A	N/A	N/A	N/A	N/A	N/A	N/A	N/A	N/A	N/A	N/A	N/A	N/A	N/A	N/A	N/A	N/A
Chr08	61963354	A	G,T	255		N/A	N/A	N/A	N/A		0/2	N/A	0/2		0	N/A	N/A	0	N/A	N/A	N/A	0	0	N/A	0/2	0	N/A	N/A	0/2	1	N/A	N/A	N/A	N/A	N/A	N/A	N/A	N/A	N/A	N/A	N/A	N/A	N/A	N/A	N/A	N/A	N/A	N/A	N/A
Chr08	61963355	C	A,T	255		N/A	N/A	N/A	N/A		0/2	N/A	HET		0	0/2	HET	0	N/A	N/A	N/A	N/A	1	N/A	0/2	HET	N/A	N/A	0/2	2/2	2/2	N/A	N/A	N/A	N/A	N/A	N/A	N/A	N/A	N/A	N/A	N/A	N/A	N/A	N/A	N/A	N/A	N/A	N/A
Chr08	61963356	A	C,G	255		N/A	N/A	N/A	N/A		N/A	0	N/A		0	1	N/A	0	HET	N/A	1/2	N/A	1	HET	HET	HET	1	1	HET	N/A	N/A	N/A	N/A	N/A	N/A	N/A	N/A	N/A	N/A	N/A	N/A	N/A	N/A	N/A	N/A	N/A	N/A	N/A	N/A
Chr08	61963358	T	C,G	255		N/A	N/A	N/A	N/A		HET	2/2	HET		N/A	0/2	N/A	0	1/2	N/A	1	HET	2/2	N/A	1/2	0/2	0/2	HET	HET	1	1	N/A	N/A	N/A	N/A	N/A	N/A	N/A	N/A	N/A	N/A	N/A	N/A	N/A	N/A	N/A	N/A	N/A	N/A
Chr08	61963359	T	A	255		N/A	N/A	N/A	N/A		HET	1	HET		N/A	HET	HET	0	HET	N/A	0	0	1	0	N/A	HET	HET	HET	HET	0	N/A	N/A	N/A	N/A	N/A	N/A	N/A	N/A	N/A	N/A	N/A	N/A	N/A	N/A	N/A	N/A	N/A	N/A	N/A
Chr08	61963360	C	T	255		N/A	N/A	N/A	N/A		N/A	0	HET		0	0	0	0	HET	N/A	HET	N/A	0	N/A	N/A	0	0	0	HET	1	1	N/A	N/A	N/A	N/A	N/A	N/A	N/A	N/A	N/A	N/A	N/A	N/A	N/A	N/A	N/A	N/A	N/A	N/A
Chr08	61963370	T	A	255		N/A	N/A	N/A	N/A		HET	N/A	HET		0	HET	N/A	0	HET	0	0	0	0	HET	HET	0	HET	N/A	HET	0	0	N/A	N/A	N/A	N/A	N/A	N/A	N/A	N/A	N/A	N/A	N/A	N/A	N/A	N/A	N/A	N/A	N/A	N/A
Chr08	61963371	T	C	255		N/A	N/A	N/A	N/A		HET	N/A	HET		N/A	HET	N/A	0	HET	N/A	HET	HET	N/A	HET	HET	HET	HET	0	HET	0	N/A	N/A	N/A	N/A	N/A	N/A	N/A	N/A	N/A	N/A	N/A	N/A	N/A	N/A	N/A	N/A	N/A	N/A	N/A
Chr08	61963377	A	G	255		N/A	N/A	N/A	N/A		0	0	0		0	HET	HET	0	0	0	0	0	N/A	0	0	HET	HET	0	0	0	0	N/A	N/A	N/A	N/A	N/A	N/A	N/A	N/A	N/A	N/A	N/A	N/A	N/A	N/A	N/A	N/A	N/A	N/A
Chr08	61963387	T	C,G	255		N/A	N/A	N/A	N/A		HET	N/A	HET		HET	HET	HET	0	HET	N/A	HET	HET	N/A	HET	HET	HET	HET	HET	HET	0/2	N/A	N/A	N/A	N/A	N/A	N/A	N/A	N/A	N/A	N/A	N/A	N/A	N/A	N/A	N/A	N/A	N/A	N/A	N/A
Chr08	61963395	A	G	255		N/A	N/A	N/A	N/A		0	0	0		0	HET	HET	0	0	0	0	0	N/A	0	0	0	N/A	0	0	0	0	N/A	N/A	N/A	N/A	N/A	N/A	N/A	N/A	N/A	N/A	N/A	N/A	N/A	N/A	N/A	N/A	N/A	N/A
Chr08	61963422	G	A,C	255		N/A	N/A	N/A	N/A		0/2	0/2	0/2		0/2	0/2	HET	0	0/2	N/A	0/2	0/2	2/2	N/A	0/2	0/2	N/A	0/2	0/2	N/A	0/2	N/A	N/A	N/A	N/A	N/A	N/A	N/A	N/A	N/A	N/A	N/A	N/A	N/A	N/A	N/A	N/A	N/A	N/A
Chr08	61963427	T	A	255		N/A	N/A	N/A	N/A		0	N/A	0		0	0	0	0	N/A	0	HET	0	0	0	0	0	0	HET	0	HET	N/A	N/A	N/A	N/A	N/A	N/A	N/A	N/A	N/A	N/A	N/A	N/A	N/A	N/A	N/A	N/A	N/A	N/A	N/A
Chr08	61963428	A	T	255		N/A	N/A	N/A	N/A		HET	HET	HET		HET	HET	HET	0	HET	0	HET	HET	0	HET	HET	HET	HET	HET	HET	HET	HET	N/A	N/A	N/A	N/A	N/A	N/A	N/A	N/A	N/A	N/A	N/A	N/A	N/A	N/A	N/A	N/A	N/A	N/A
Chr08	61963430	C	T	255		N/A	N/A	N/A	N/A		HET	HET	HET		HET	HET	HET	0	HET	HET	HET	HET	1	HET	HET	HET	HET	HET	HET	N/A	1	N/A	N/A	N/A	N/A	N/A	N/A	N/A	N/A	N/A	N/A	N/A	N/A	N/A	N/A	N/A	N/A	N/A	N/A
Chr08	61963435	A	G	255		N/A	N/A	N/A	N/A		0	N/A	N/A		0	HET	HET	0	0	0	0	0	0	0	0	HET	N/A	0	0	HET	0	N/A	N/A	N/A	N/A	N/A	N/A	N/A	N/A	N/A	N/A	N/A	N/A	N/A	N/A	N/A	N/A	N/A	N/A
Chr08	61963436	A	C	255		N/A	N/A	N/A	N/A		HET	HET	HET		HET	HET	HET	0	HET	HET	HET	HET	1	HET	HET	HET	HET	HET	HET	HET	HET	N/A	N/A	N/A	N/A	N/A	N/A	N/A	N/A	N/A	N/A	N/A	N/A	N/A	N/A	N/A	N/A	N/A	N/A
Chr08	61963437	G	A	255		N/A	N/A	N/A	N/A		HET	N/A	HET		HET	HET	HET	0	HET	HET	0	0	0	HET	HET	0	HET	N/A	0	N/A	N/A	N/A	N/A	N/A	N/A	N/A	N/A	N/A	N/A	N/A	N/A	N/A	N/A	N/A	N/A	N/A	N/A	N/A	N/A
Chr08	61963444	A	T	104		N/A	N/A	N/A	N/A		0	0	0		0	0	0	0	0	0	0	0	0	0	0	0	0	0	0	0	0	N/A	N/A	N/A	N/A	N/A	N/A	N/A	N/A	N/A	N/A	N/A	N/A	N/A	N/A	N/A	N/A	N/A	N/A
Chr08	61963487	T	C	255		N/A	N/A	N/A	N/A		HET	0	0		0	HET	HET	0	0	N/A	0	0	0	HET	HET	0	N/A	0	0	N/A	0	N/A	N/A	N/A	N/A	N/A	N/A	N/A	N/A	N/A	N/A	N/A	N/A	N/A	N/A	N/A	N/A	N/A	N/A
Chr08	61963488	T	C	255		N/A	N/A	N/A	N/A		0	HET	HET		HET	HET	HET	0	HET	0	HET	0	N/A	0	0	HET	N/A	HET	0	N/A	HET	N/A	N/A	N/A	N/A	N/A	N/A	N/A	N/A	N/A	N/A	N/A	N/A	N/A	N/A	N/A	N/A	N/A	N/A
Chr08	61963491	G	T	255		N/A	N/A	N/A	N/A		N/A	0	HET		N/A	HET	0	HET	0	0	0	0	N/A	0	0	0	N/A	0	N/A	0	HET	N/A	N/A	N/A	N/A	N/A	N/A	N/A	N/A	N/A	N/A	N/A	N/A	N/A	N/A	N/A	N/A	N/A	N/A
Chr08	61963500	A	T	255		N/A	N/A	N/A	N/A		HET	HET	HET		HET	HET	N/A	0	HET	HET	HET	HET	0	HET	HET	HET	HET	HET	HET	HET	N/A	N/A	N/A	N/A	N/A	N/A	N/A	N/A	N/A	N/A	N/A	N/A	N/A	N/A	N/A	N/A	N/A	N/A	N/A
Chr08	61963565	G	T	255		N/A	N/A	N/A	N/A		1	1	HET		HET	1	1	0	1	1	1	1	1	1	HET	1	1	1	HET	1	1	N/A	N/A	N/A	N/A	N/A	N/A	N/A	N/A	N/A	N/A	N/A	N/A	N/A	N/A	N/A	N/A	N/A	N/A
Chr08	61963566	C	T	255		N/A	N/A	N/A	N/A		N/A	0	HET		HET	HET	HET	0	HET	0	HET	0	N/A	N/A	HET	HET	HET	HET	HET	N/A	0	N/A	N/A	N/A	N/A	N/A	N/A	N/A	N/A	N/A	N/A	N/A	N/A	N/A	N/A	N/A	N/A	N/A	N/A
Chr08	61963571	C	G	255		N/A	N/A	N/A	N/A		HET	HET	N/A		N/A	N/A	HET	0	HET	0	HET	HET	N/A	0	HET	HET	HET	HET	HET	0	0	N/A	N/A	N/A	N/A	N/A	N/A	N/A	N/A	N/A	N/A	N/A	N/A	N/A	N/A	N/A	N/A	N/A	N/A
Chr08	61963572	C	T	255		N/A	N/A	N/A	N/A		HET	N/A	HET		HET	HET	HET	0	HET	1	HET	HET	N/A	HET	HET	HET	N/A	HET	HET	N/A	1	N/A	N/A	N/A	N/A	N/A	N/A	N/A	N/A	N/A	N/A	N/A	N/A	N/A	N/A	N/A	N/A	N/A	N/A
Chr08	61964040	T	A	255		N/A	N/A	N/A	N/A		0	N/A	HET		0	N/A	HET	0	HET	N/A	HET	0	0	HET	HET	HET	N/A	N/A	HET	N/A	N/A	N/A	N/A	N/A	N/A	N/A	N/A	N/A	N/A	N/A	N/A	N/A	N/A	N/A	N/A	N/A	N/A	N/A	N/A
Chr08	61964051	C	G	255		N/A	N/A	N/A	N/A		HET	N/A	HET		0	HET	HET	0	HET	HET	HET	0	0	HET	HET	HET	HET	N/A	HET	HET	0	N/A	N/A	N/A	N/A	N/A	N/A	N/A	N/A	N/A	N/A	N/A	N/A	N/A	N/A	N/A	N/A	N/A	N/A
Chr08	61964093	C	G	255		N/A	N/A	N/A	N/A		HET	N/A	HET		0	HET	HET	0	HET	HET	HET	N/A	N/A	HET	HET	HET	HET	HET	HET	N/A	N/A	N/A	N/A	N/A	N/A	N/A	N/A	N/A	N/A	N/A	N/A	N/A	N/A	N/A	N/A	N/A	N/A	N/A	N/A
Chr08	61964100	T	C	255		N/A	N/A	N/A	N/A		HET	N/A	HET		0	HET	HET	0	HET	HET	HET	0	N/A	HET	HET	HET	HET	HET	HET	N/A	N/A	N/A	N/A	N/A	N/A	N/A	N/A	N/A	N/A	N/A	N/A	N/A	N/A	N/A	N/A	N/A	N/A	N/A	N/A
Chr08	61964136	G	C	255		N/A	N/A	N/A	N/A		HET	HET	HET		N/A	HET	HET	HET	HET	N/A	HET	HET	1	HET	HET	HET	0	HET	HET	HET	N/A	N/A	N/A	N/A	N/A	N/A	N/A	N/A	N/A	N/A	N/A	N/A	N/A	N/A	N/A	N/A	N/A	N/A	N/A
Chr08	61964137	G	A	255		N/A	N/A	N/A	N/A		1	1	1		HET	1	1	HET	1	1	1	1	1	1	1	1	1	1	1	1	1	N/A	N/A	N/A	N/A	N/A	N/A	N/A	N/A	N/A	N/A	N/A	N/A	N/A	N/A	N/A	N/A	N/A	N/A
Chr08	61964141	G	T	255		N/A	N/A	N/A	N/A		HET	HET	N/A		HET	N/A	HET	HET	HET	N/A	HET	HET	N/A	N/A	HET	HET	0	N/A	0	N/A	0	N/A	N/A	N/A	N/A	N/A	N/A	N/A	N/A	N/A	N/A	N/A	N/A	N/A	N/A	N/A	N/A	N/A	N/A
Chr08	61964158	G	A,T	255		2/2	N/A	N/A	2/2		N/A	0	0		0	0	0	0	0	0	0	0	N/A	0	0	0	0	0	0	0	0	N/A	N/A	N/A	N/A	N/A	N/A	N/A	N/A	N/A	N/A	N/A	N/A	N/A	N/A	N/A	N/A	N/A	N/A
Chr08	61964161	G	A	255		0	0	N/A	0		0	N/A	N/A		0	0	N/A	0	HET	N/A	HET	0	N/A	HET	0	HET	0	0	HET	1	1	0	0	N/A	N/A	0	N/A	N/A	N/A	N/A	N/A	N/A	0	N/A	N/A	N/A	N/A	N/A	N/A
Chr08	61964167	T	C	255		HET	HET	N/A	N/A		0	0	0		0	0	0	0	0	0	0	0	0	0	0	0	0	0	0	N/A	N/A	N/A	N/A	N/A	N/A	0	N/A	N/A	N/A	N/A	N/A	N/A	0	N/A	N/A	N/A	N/A	N/A	N/A
Chr08	61964168	G	T	255		0	0	N/A	0		0	0	0		0	0	0	0	0	0	0	0	0	0	0	0	0	0	0	0	0	0	0	N/A	N/A	0	N/A	N/A	N/A	N/A	N/A	N/A	0	N/A	N/A	N/A	N/A	N/A	N/A
Chr08	61964171	C	G	255		0	0	N/A	N/A		0	N/A	0		0	0	0	0	HET	0	0	0	0	0	0	0	0	0	0	0	0	0	0	0	N/A	0	N/A	N/A	N/A	N/A	N/A	N/A	0	N/A	N/A	N/A	N/A	N/A	N/A
Chr08	61964177	T	C	70		0	0	N/A	0		0	0	0		0	0	0	0	0	0	0	0	0	0	0	0	0	0	0	0	0	0	0	0	N/A	0	0	N/A	N/A	N/A	N/A	N/A	0	N/A	N/A	N/A	N/A	N/A	N/A
Chr08	61964178	C	G,T	255		HET	0/2	N/A	HET		HET	N/A	N/A		0	0/2	N/A	0	0/2	0/2	0/2	0	N/A	0/2	0	0/2	0	N/A	0/2	N/A	0/2	N/A	N/A	1	N/A	0	0	N/A	N/A	N/A	N/A	N/A	0	N/A	N/A	N/A	N/A	N/A	N/A
Chr08	61964179	C	T	255		0	0	N/A	0		0	0	0		0	0	0	0	0	0	0	0	0	0	0	0	0	0	0	0	0	0	0	0	N/A	0	0	N/A	N/A	N/A	N/A	N/A	0	N/A	N/A	N/A	N/A	N/A	N/A
Chr08	61964183	G	T	101		0	0	N/A	0		0	0	0		0	0	0	0	0	0	0	0	0	0	0	0	0	0	0	0	0	0	0	0	N/A	0	0	N/A	N/A	N/A	N/A	N/A	0	N/A	N/A	N/A	N/A	N/A	N/A
Chr08	61964186	G	C	255		0	0	N/A	0		0	0	0		0	0	0	0	0	N/A	0	0	0	0	0	0	0	0	0	0	0	0	0	0	N/A	0	0	N/A	N/A	N/A	N/A	N/A	0	N/A	N/A	N/A	N/A	N/A	N/A
Chr08	61964187	C	A,T	255		0	0	N/A	0/2		0	0	0		0	0/2	0/2	0	N/A	N/A	0/2	0	0	0/2	HET	0/2	0	0/2	0/2	0	0	N/A	0/2	0	N/A	N/A	0	N/A	N/A	N/A	N/A	N/A	0	N/A	N/A	N/A	N/A	N/A	N/A
Chr08	61964188	T	A,C	255		N/A	0/2	0	0		N/A	0	HET		HET	HET	0	0	0	0	0	0	0	0	0	0	N/A	0	0	0	0	0	0	0	N/A	0	1	N/A	N/A	N/A	N/A	N/A	0	N/A	N/A	N/A	N/A	N/A	N/A
Chr08	61964189	A	G	255		HET	HET	0	N/A		0	0	0		0	0	N/A	0	0	0	HET	0	0	0	0	0	0	0	0	N/A	N/A	N/A	HET	0	N/A	0	0	N/A	N/A	N/A	N/A	N/A	0	N/A	N/A	N/A	N/A	N/A	N/A
Chr08	61964202	C	A,T	131		0	0	0	N/A		0	N/A	0		0	0	0	0	0	0	0	0	N/A	0	0	0	0	0	0	0	0	0	0	0	N/A	0	0	N/A	N/A	N/A	N/A	N/A	0	N/A	N/A	N/A	N/A	N/A	N/A
Chr08	61964202	CC	AC,CCTGC,CT,TC	255		0	0	0	N/A		0	N/A	0		0	0	0	0	0	0	0	0	N/A	0	0	0	0	0	0	0	0	0	0	0	N/A	N/A	0	N/A	N/A	N/A	N/A	N/A	0	N/A	N/A	N/A	N/A	N/A	N/A
Chr08	61964203	C	T	255		0	0	0	0		0	0	0		0	0	0	0	0	0	0	0	N/A	0	0	0	0	0	0	0	0	0	0	0	N/A	N/A	0	N/A	N/A	N/A	N/A	N/A	0	N/A	N/A	N/A	N/A	N/A	N/A
Chr08	61964204	T	A	255		0	0	0	0		0	0	0		0	0	0	0	0	0	0	0	N/A	0	0	0	0	0	0	0	0	0	0	0	N/A	N/A	0	N/A	N/A	N/A	N/A	N/A	0	N/A	N/A	N/A	N/A	N/A	N/A
Chr08	61964204	TCATGGCAATAATAATAATAAG	AGAAGGCAATAATCATAATCAG,AGATGGCAATAATCATAATCAG,TCAAGGCAATAATAATAATAAG,TCATGGCAATAATCATAATCAG,TCATGGCAATAATCATAATGAT,TCATGGCAATAATCATAATGG,TCATGGCAATAATCATAATGGT,TCATGGCAATAATCATCATAATAATAAG,TCATGGCAATAATCATGATAATAATAAG,TCATGGCAATCACCACCATCATCATAATAAG,TCATGGCAATCACCATCATCTAAATAATAAG,TGAAGGCAATAATAATAATAAG,TGAAGGCAATAATCATAATCAG,TGAAGGCAATAATCATGATAATAATAAG,TGAAGGCAATGATAATCATAATAATAAG,TGATCGCAATAAT…	255		N/A	15/	22/	18/		4/2	N/A	22/		0	16/	22/	0	31/	19/	22/	N/A	N/A	N/A	N/A	22/	N/A	N/A	N/A	N/A	24/	N/A	24/	22/	N/A	31/	16/	N/A	N/A	N/A	N/A	N/A	28/	N/A	N/A	N/A	N/A	N/A	N/A
Chr08	61964205	C	G	255		HET	HET	1	HET		HET	HET	HET		HET	1	HET	0	HET	N/A	HET	HET	N/A	HET	HET	HET	N/A	1	HET	N/A	1	1	1	1	N/A	1	1	N/A	N/A	N/A	N/A	N/A	1	N/A	N/A	N/A	N/A	N/A	N/A
Chr08	61964206	A	G	70		0	0	0	0		0	0	0		0	0	0	0	0	0	0	0	N/A	0	0	0	0	0	0	0	0	0	0	0	N/A	0	0	N/A	N/A	N/A	N/A	N/A	0	N/A	N/A	N/A	N/A	N/A	N/A
Chr08	61964207	T	A	255		HET	HET	0	0		N/A	N/A	0		HET	0	N/A	0	HET	0	HET	0	N/A	0	0	HET	0	0	0	N/A	0	HET	0	N/A	N/A	0	0	N/A	N/A	N/A	N/A	N/A	0	N/A	N/A	N/A	N/A	N/A	N/A
Chr08	61964208	G	C,T	255		0	0	0	0		0	0	HET		HET	HET	N/A	0	0	0	HET	0	N/A	0	0	HET	N/A	N/A	HET	0	0	0	0	0	N/A	0	1	N/A	N/A	N/A	N/A	N/A	0	N/A	N/A	N/A	N/A	N/A	N/A
Chr08	61964226	T	A,C,G	255		N/A	0	0	0/3		HET	0	HET		N/A	HET	0/2	0	N/A	1/2	HET	HET	0	1/2	HET	HET	N/A	HET	HET	0/2	0/2	N/A	HET	0	N/A	N/A	0	N/A	N/A	N/A	N/A	N/A	1	N/A	N/A	N/A	N/A	N/A	N/A
Chr08	61964228	T	A	255		0	0	0	N/A		0	0	0		0	0	0	0	0	0	0	0	0	0	0	0	0	0	0	0	0	0	0	0	N/A	0	0	N/A	N/A	N/A	N/A	N/A	0	N/A	N/A	N/A	N/A	N/A	N/A
Chr08	61964229	A	C,G,T	255		0	0	0	N/A		0	0	0		0	0	N/A	0	0	N/A	0/3	0	0	0/3	0	0	0	0	0/3	N/A	0	0	0	0	N/A	0	0	N/A	N/A	N/A	N/A	N/A	0	N/A	N/A	N/A	N/A	N/A	N/A
Chr08	61964229	ACATAGTATTA	AAATAGTA,AAGAAATA,AAGAAGTA,AATAAGAAGTA,AATAATAAGTA,ACAAATAAGTA,ACATAGAAATA,ACATAGTA,ACATAGTAGTA,ACATATAAGTA,ACATATAATTA,ACATATTAGTA,ACATATTATTA,AGATAGTATTA,CATAATAATTA,CCATAGTAGTA,GGATAGTATTA,GGATATAATTA,TATAATAAGTA	255		HET	8/1	0	0/8		N/A	0	0		N/A	0/9	N/A	0	0/8	0	0/8	0	N/A	0	0/9	HET	0	N/A	HET	N/A	N/A	N/A	N/A	0	N/A	8/8	0	N/A	N/A	N/A	N/A	N/A	0	N/A	N/A	N/A	N/A	N/A	N/A
Chr08	61964230	C	A,G	255		0	0	0	0		0	0	0		N/A	0	N/A	0	0	0	0	0	0	0	N/A	N/A	0	0	N/A	0	0	0	0	0	N/A	0	0	N/A	N/A	N/A	N/A	N/A	0	N/A	N/A	N/A	N/A	N/A	N/A
Chr08	61964231	A	T	255		0	0	0	0		0	0	0		N/A	0	HET	0	0	N/A	HET	0	0	HET	N/A	HET	0	0	0	0	0	N/A	N/A	0	N/A	0	0	N/A	N/A	N/A	N/A	N/A	0	N/A	N/A	N/A	N/A	N/A	N/A
Chr08	61964232	T	A	255		0	0	0	0		0	0	0		0	0	0	0	0	0	0	0	0	0	N/A	0	0	0	0	0	0	0	N/A	0	N/A	0	0	N/A	N/A	N/A	N/A	N/A	0	N/A	N/A	N/A	N/A	N/A	N/A
Chr08	61964234	G	T	255		HET	HET	0	0		HET	0	0		HET	HET	0	0	HET	0	0	0	0	0	N/A	0	0	HET	HET	0	0	HET	N/A	0	N/A	N/A	0	N/A	N/A	N/A	N/A	N/A	0	N/A	N/A	N/A	N/A	N/A	N/A
Chr08	61964235	T	A	255		HET	HET	0	0		N/A	N/A	0		HET	HET	N/A	0	HET	HET	HET	0	0	0	HET	N/A	0	0	HET	0	0	HET	N/A	0	N/A	N/A	0	N/A	N/A	N/A	N/A	N/A	0	N/A	N/A	N/A	N/A	N/A	N/A
Chr08	61964237	T	A,C,G	255		0	0	0	0		0	0	0		N/A	N/A	0	0	0/3	HET	0/3	0	N/A	0/3	0/3	0	0	N/A	0/3	N/A	N/A	N/A	N/A	0	N/A	N/A	0	N/A	N/A	N/A	N/A	N/A	0	N/A	N/A	N/A	N/A	N/A	N/A
Chr08	61964240	T	A,C	255		0	0	0	0		N/A	0	0		0	0	N/A	0	0	HET	HET	0	0	HET	0	HET	0	0	0	0	N/A	N/A	0	0	N/A	N/A	0	N/A	N/A	N/A	N/A	N/A	0	N/A	N/A	N/A	N/A	N/A	N/A
Chr08	61964241	T	C,G	255		0	0	0	N/A		0	0	0/2		0/2	0/2	HET	0	N/A	N/A	0/2	0	N/A	0/2	N/A	0/2	N/A	N/A	0/2	N/A	HET	N/A	0	0	N/A	0	0	N/A	N/A	N/A	N/A	N/A	2/2	N/A	N/A	N/A	N/A	N/A	N/A
Chr08	61964243	A	C	255		0	0	0	0		0	0	0		0	0	0	0	0	0	0	0	0	0	0	0	0	0	0	0	0	0	0	0	N/A	0	0	N/A	N/A	N/A	N/A	N/A	0	N/A	N/A	N/A	N/A	N/A	N/A
[truncated: 1,159 more rows]
[truncated: 558 more columns]

## Sheet: B filter
CHROMOSOME	POS	REF	ALT	QUAL		MAB_348	MAB_349	G10474_wgs	MAB_484-p11	MAB_484-p13	CORNELL_49-242_wgs	MAR_001	MEXICO_54_wgs	MAB_373	MAB_374	MAB_375	MAB_376	MAB_089	MAB_090	MAB_093	MAB_094	MAB_095	MAB_096	MAB_097	MAB_098	MAB_099	MAB_100	MAB_344	MAB_345	MAB_347		G5686	G5686_wgs	A_801	ABA_058	ACC_001	ACC_002	ACC_003	ACC_004	ACC_005-p12	ACC_005-p17	ACC_006	ACC_007	ACC_008	ACC_009	ACC_010	ACC_011	ACC_012-p12	ACC_012-p17
Chr08	62139256	G	A	255		1	1	1	N/A	1	N/A	0	0	N/A	0	0	0	1	1	1	1	1	0	HET	1	1	1	0	1	1		N/A	0	0	0	N/A	N/A	N/A	0	N/A	N/A	N/A	N/A	N/A	N/A	N/A	N/A	N/A	N/A
Chr08	62139248	C	T	255		0	0	0	N/A	0	N/A	0	0	N/A	0	0	0	0	0	0	0	0	0	0	0	0	0	0	0	0		N/A	0	0	0	N/A	N/A	N/A	0	N/A	N/A	N/A	N/A	N/A	N/A	N/A	N/A	N/A	N/A
Chr08	62139221	A	G	70		0	0	0	N/A	0	N/A	0	0	N/A	0	0	0	0	0	0	0	0	0	0	0	0	0	0	0	0		N/A	0	0	0	N/A	N/A	N/A	0	N/A	N/A	N/A	N/A	N/A	N/A	N/A	N/A	N/A	N/A
Chr08	62139220	G	A,C,T	93		0	0	0	N/A	0	N/A	0	0	N/A	0	0	0	0	0	0	0	0	0	0	0	0	0	0	0	0		N/A	0	0	0	N/A	N/A	N/A	0	N/A	N/A	N/A	N/A	N/A	N/A	N/A	N/A	N/A	N/A
Chr08	62139219	T	A,C,G	70		0	0	0	N/A	0	N/A	0	0	N/A	0	0	0	0	0	0	0	0	0	0	0	0	0	0	0	0		N/A	0	0	0	N/A	N/A	N/A	0	N/A	N/A	N/A	N/A	N/A	N/A	N/A	N/A	N/A	N/A
Chr08	62139218	C	A,G,T	104		0	0	0	N/A	0	N/A	0	0	N/A	0	0	0	0	0	0	0	0	0	0	0	0	0	0	0	0		N/A	0	0	0	N/A	N/A	N/A	0	N/A	N/A	N/A	N/A	N/A	N/A	N/A	N/A	N/A	N/A
Chr08	62139203	A	G	52		0	0	0	N/A	0	N/A	0	0	0	0	0	0	0	0	0	0	0	0	0	0	0	0	0	0	0		0	0	0	0	0	0	N/A	0	N/A	0	0	0	0	0	N/A	0	0	0
Chr08	62139195	T	C	68		0	0	0	N/A	0	N/A	HET	0	0	0	0	0	0	0	0	0	0	0	0	0	N/A	0	0	0	0		0	0	0	0	0	0	N/A	0	N/A	0	0	0	0	0	N/A	0	0	0
Chr08	62139186	A	G	255		1	1	1	N/A	1	N/A	0	0	1	0	0	0	1	1	1	1	1	N/A	HET	1	1	1	0	1	1		0	0	0	0	N/A	0	N/A	0	N/A	N/A	0	0	0	0	N/A	0	0	0
Chr08	62139173	A	C	255		0	0	0	N/A	0	N/A	0	0	0	0	0	0	0	0	0	0	0	0	0	0	0	0	0	0	0		0	0	0	0	0	0	N/A	0	N/A	0	0	0	0	0	N/A	0	0	0
Chr08	62139156	G	A	255		0	0	0	0	0	N/A	0	0	0	0	0	0	0	0	0	0	0	0	0	0	0	0	0	0	0		0	0	0	0	0	0	0	0	N/A	0	0	0	0	0	N/A	0	0	0
Chr08	62139152	A	G	255		0	0	0	0	0	N/A	0	0	0	0	0	0	0	0	0	0	0	0	0	0	0	0	0	0	0		0	0	0	0	0	0	0	0	N/A	0	0	0	0	0	N/A	0	0	0
Chr08	62139145	A	T	44		0	0	0	0	0	N/A	0	0	0	0	0	0	0	0	0	0	0	0	0	0	0	0	0	0	0		0	0	0	0	0	0	0	0	N/A	0	0	0	0	0	N/A	0	0	0
Chr08	62139144	A	C	255		0	0	0	0	0	N/A	0	0	0	0	0	0	0	0	0	0	0	0	0	0	0	0	0	0	0		0	0	0	0	0	0	0	0	N/A	0	0	0	0	0	N/A	0	0	0
Chr08	62139118	A	G	44		0	0	0	0	0	N/A	0	0	0	0	0	0	0	0	0	0	0	0	0	0	0	0	0	0	0		0	0	0	0	0	N/A	0	0	N/A	0	N/A	0	0	0	N/A	0	0	0
Chr08	62139107	C	T	255		0	0	0	0	0	N/A	0	0	0	0	0	0	0	0	0	0	0	0	0	0	0	0	0	0	0		0	0	0	0	0	N/A	0	0	N/A	0	N/A	0	0	0	N/A	0	0	0
Chr08	62139105	A	T	70		0	0	0	0	0	N/A	0	0	0	0	0	0	0	0	0	0	0	0	0	0	0	0	0	0	0		0	0	0	0	0	N/A	0	0	N/A	N/A	N/A	0	0	0	N/A	0	0	0
Chr08	62139096	C	G	255		0	0	0	0	0	N/A	0	0	0	0	0	0	0	0	0	0	0	0	0	0	0	0	0	0	0		0	0	0	0	0	N/A	0	0	N/A	0	N/A	0	0	0	N/A	0	0	0
Chr08	62139086	C	A	67		0	0	0	0	0	N/A	0	0	0	0	0	0	0	0	0	0	0	0	0	N/A	0	0	0	0	0		0	0	N/A	0	0	N/A	0	0	N/A	N/A	N/A	0	N/A	0	N/A	0	0	0
Chr08	62139082	G	A,C,T	255		0	0	0	0	0	N/A	0	0	0	N/A	0	N/A	0	0	0	0	0	0	0	0	0	0	0	0	0		0	0	0	N/A	N/A	0	N/A	N/A	0	0	N/A	0	0	N/A	0	N/A	N/A	1
Chr08	62139081	T	A,C,G	85		0	0	0	0	0	N/A	0	0	0	N/A	0	N/A	0	0	0	0	0	0	0	0	0	0	0	0	0		0	0	0	N/A	N/A	0	N/A	N/A	0	0	N/A	0	0	N/A	0	N/A	N/A	3/3
Chr08	62139080	T	A,C,G	84		0	0	0	0	0	N/A	0	0	0	N/A	0	N/A	0	0	0	0	0	0	0	0	0	0	0	0	0		0	0	0	N/A	N/A	0	N/A	N/A	0	0	N/A	0	0	N/A	0	N/A	N/A	0
Chr08	62139079	T	A,C,G	87		0	0	0	0	0	N/A	0	0	0	N/A	0	N/A	0	0	0	0	0	0	0	0	0	0	0	0	0		0	0	0	N/A	N/A	0	N/A	N/A	0	0	N/A	0	0	N/A	0	N/A	N/A	N/A
Chr08	62139069	T	A	255		0	0	0	0	0	N/A	0	0	0	N/A	0	N/A	0	0	0	0	0	0	0	0	0	0	0	0	0		0	0	0	N/A	N/A	0	N/A	N/A	0	0	N/A	0	0	N/A	0	N/A	N/A	N/A
Chr08	62139037	G	A	255		0	0	0	0	0	0	0	0	0	N/A	0	N/A	0	0	0	0	0	0	0	0	0	0	0	0	0		0	0	0	N/A	N/A	0	N/A	N/A	0	0	N/A	0	0	N/A	0	N/A	N/A	N/A
Chr08	62139004	A	T	255		0	0	0	0	0	0	0	0	0	N/A	0	N/A	0	0	0	0	0	0	0	0	0	0	0	0	0		0	0	0	N/A	N/A	0	N/A	N/A	0	0	N/A	0	0	N/A	0	N/A	N/A	N/A
Chr08	62138980	A	T	255		0	0	0	0	0	0	0	0	0	N/A	0	N/A	0	0	0	0	0	0	0	0	0	0	0	0	0		0	0	0	N/A	N/A	0	N/A	N/A	0	0	N/A	0	0	N/A	0	N/A	N/A	N/A
Chr08	62082912	T	C	255		0	0	0	0	0	1	0	0	0	1	0	0	N/A	0	0	0	0	0	0	0	0	0	1	0	0		0	0	1	N/A	N/A	1	N/A	N/A	N/A	N/A	N/A	N/A	N/A	N/A	N/A	0	N/A	N/A
Chr08	62082902	A	G	255		0	0	0	0	0	1	0	0	0	0	0	0	N/A	0	0	0	0	0	0	0	0	0	1	0	0		0	0	0	N/A	N/A	1	N/A	N/A	N/A	N/A	N/A	N/A	N/A	N/A	N/A	0	N/A	N/A
Chr08	62082902	AGAGAATCTCTG	AG,AGAGAATCTCCG,GGAGAATCTCCG	255		0	0	0	0	0	3/3	0	0	0	2/2	0	0	N/A	0	0	0	0	0	0	0	0	0	3/3	0	0		0	0	2/2	N/A	N/A	3/3	N/A	N/A	N/A	N/A	N/A	N/A	N/A	N/A	N/A	0	N/A	N/A
Chr08	62082891	G	C	255		0	0	0	0	0	1	0	0	0	1	0	0	N/A	0	0	0	0	0	0	0	0	0	1	0	0		0	0	1	N/A	N/A	1	N/A	N/A	N/A	N/A	N/A	N/A	N/A	N/A	N/A	0	N/A	N/A
Chr08	62082828	G	A	255		0	0	0	N/A	0	1	0	0	0	0	0	0	N/A	0	0	0	0	0	0	0	0	0	1	0	0		0	0	0	N/A	N/A	N/A	N/A	N/A	N/A	N/A	N/A	N/A	N/A	N/A	N/A	N/A	N/A	N/A
Chr08	62082823	C	G,T	255		0	0	0	N/A	0	1	0	0	0	2/2	0	0	N/A	0	0	0	0	0	0	0	0	0	1	0	0		0	0	2/2	N/A	N/A	N/A	N/A	N/A	N/A	N/A	N/A	N/A	N/A	N/A	N/A	N/A	N/A	N/A
Chr08	62082816	C	A	255		0	0	0	N/A	0	0	0	0	0	0	0	0	N/A	0	0	0	0	0	0	0	0	0	0	0	0		0	0	0	N/A	N/A	N/A	N/A	N/A	N/A	N/A	N/A	N/A	N/A	N/A	N/A	N/A	N/A	N/A
Chr08	62082707	GC	GCATTC	255		0	0	0	N/A	0	N/A	0	0	0	1	0	0	0	N/A	0	0	0	0	0	0	0	0	N/A	0	0		N/A	0	1	N/A	N/A	N/A	N/A	N/A	N/A	N/A	N/A	N/A	N/A	N/A	N/A	N/A	N/A	N/A
Chr08	62082695	G	A	255		0	0	0	N/A	0	N/A	0	0	0	0	0	0	0	N/A	0	0	0	0	0	0	0	0	N/A	0	0		0	0	0	N/A	N/A	N/A	N/A	N/A	N/A	N/A	N/A	N/A	N/A	N/A	N/A	N/A	N/A	N/A
Chr08	62082641	T	A	255		0	0	0	N/A	0	N/A	0	0	0	0	0	0	0	N/A	0	0	0	0	0	0	0	0	N/A	0	0		0	0	0	N/A	N/A	0	N/A	N/A	0	N/A	N/A	N/A	N/A	0	N/A	N/A	N/A	N/A
Chr08	62082620	G	A	255		0	0	0	N/A	0	N/A	0	0	0	0	0	0	0	N/A	0	0	0	0	0	0	0	0	N/A	0	0		0	0	0	N/A	N/A	0	N/A	N/A	0	N/A	N/A	N/A	N/A	0	N/A	N/A	N/A	N/A
Chr08	62082147	T	C	255		0	0	0	0	0	N/A	0	0	0	N/A	N/A	0	0	0	N/A	0	0	N/A	0	0	0	0	0	0	0		0	0	0	N/A	0	0	0	0	0	0	N/A	0	0	0	N/A	0	0	0
Chr08	62082129	A	G	70		0	0	0	0	0	N/A	0	0	0	0	0	0	0	0	0	0	0	0	0	0	0	0	0	0	0		0	0	0	N/A	0	0	0	0	0	0	0	0	0	0	N/A	0	0	0
Chr08	62082128	T	C	255		0	0	0	0	0	N/A	0	0	0	0	0	0	0	0	0	0	0	0	0	0	0	0	0	0	0		0	0	0	N/A	0	0	0	0	0	0	0	0	0	0	N/A	0	0	0
Chr08	62082116	T	C	70		0	0	0	0	0	N/A	0	0	0	0	0	0	0	0	0	0	0	0	0	0	0	0	0	0	0		0	0	0	N/A	0	0	0	0	0	0	0	0	0	0	N/A	0	0	0
Chr08	62082105	T	C	255		0	0	0	0	0	N/A	0	0	0	0	0	0	0	0	0	0	0	0	0	0	0	0	0	0	0		0	0	0	N/A	0	0	0	0	0	0	0	0	0	0	N/A	0	0	0
Chr08	62082090	GATAGAATAGAAC	GATAGAAC	255		0	0	0	0	0	N/A	0	0	N/A	0	0	0	0	0	0	0	0	N/A	0	0	0	0	0	0	0		0	0	0	N/A	0	0	0	0	0	0	0	0	0	0	N/A	0	0	0
Chr08	62082085	T	A	255		0	0	0	0	0	N/A	0	0	0	0	0	0	0	0	0	0	0	0	0	0	0	0	0	0	0		0	0	0	N/A	0	0	0	0	0	0	0	0	0	0	N/A	0	0	0
Chr08	62082084	T	C	255		0	0	0	0	0	N/A	1	1	0	1	0	0	0	0	0	0	0	0	0	0	0	0	0	0	0		0	0	1	N/A	0	0	0	0	0	0	0	0	0	0	N/A	0	0	0
Chr08	62082062	ATT	AT	255		0	0	0	0	0	N/A	0	0	N/A	0	0	0	0	N/A	N/A	0	0	N/A	N/A	0	0	0	0	0	0		N/A	0	0	N/A	0	0	N/A	0	0	0	0	N/A	0	0	N/A	0	0	0
Chr08	62082050	A	C	104		0	0	0	0	0	N/A	0	0	0	0	0	0	0	N/A	N/A	0	0	0	0	0	0	0	0	0	0		0	0	0	N/A	0	0	N/A	0	0	N/A	0	N/A	0	0	N/A	0	0	0
Chr08	62072755	A	G	70		0	0	0	0	0	0	0	0	0	0	0	0	0	0	0	0	0	0	0	0	0	0	0	0	0		0	0	0	0	0	0	0	0	0	0	0	0	0	0	0	0	0	0
Chr08	62072741	C	T	255		0	0	0	0	0	0	0	0	0	0	0	0	0	0	0	0	0	0	0	0	0	0	0	0	0		0	0	0	0	0	0	0	0	0	0	0	0	0	0	0	0	0	0
Chr08	62072723	A	C	255		0	0	0	0	0	0	0	0	0	0	0	0	0	0	0	0	0	0	0	0	0	0	0	0	0		0	0	0	0	0	0	0	0	0	0	0	0	0	0	0	0	0	0
Chr08	62063822	TCCATAACCATAACCATAACCAA	TCCATAACCATAACCAA	255		1	1	1	N/A	1	1	0	0	1	1	N/A	0	1	1	1	1	1	N/A	1	1	1	1	0	1	1		0	0	1	N/A	N/A	N/A	N/A	N/A	N/A	N/A	N/A	N/A	0	N/A	N/A	N/A	N/A	0
Chr08	62063819	A	G	255		0	0	0	N/A	0	0	0	0	0	0	0	0	0	0	N/A	0	0	0	0	0	0	0	0	0	0		0	0	0	N/A	N/A	N/A	N/A	N/A	N/A	0	N/A	N/A	0	N/A	N/A	0	N/A	0
Chr08	62063780	G	A	255		0	0	0	N/A	0	0	0	0	0	0	0	0	0	0	0	0	0	0	0	0	0	0	0	0	0		0	0	0	N/A	N/A	N/A	N/A	N/A	N/A	0	N/A	N/A	N/A	N/A	N/A	N/A	N/A	0
Chr08	62063764	C	T	255		0	0	0	N/A	0	1	0	0	0	0	0	0	0	0	0	0	0	0	0	0	0	0	0	0	0		0	0	0	N/A	N/A	N/A	N/A	N/A	N/A	1	N/A	N/A	N/A	N/A	N/A	N/A	N/A	0
Chr08	62063761	C	G	255		0	0	0	N/A	0	0	0	0	0	0	0	0	0	0	0	0	0	0	0	0	0	0	0	0	0		0	0	0	N/A	N/A	N/A	N/A	N/A	N/A	0	N/A	N/A	N/A	N/A	N/A	N/A	N/A	0
Chr08	62063757	C	T	255		0	0	0	0	0	0	0	0	0	0	0	0	0	0	0	0	0	0	0	0	0	0	0	0	0		0	0	0	N/A	N/A	N/A	N/A	N/A	N/A	0	N/A	N/A	N/A	N/A	N/A	N/A	N/A	0
Chr08	62063754	T	G	255		0	0	0	0	0	0	0	0	0	0	0	0	0	0	0	0	0	0	0	0	0	0	0	0	0		0	0	0	N/A	N/A	N/A	N/A	N/A	N/A	0	N/A	N/A	N/A	N/A	N/A	N/A	N/A	0
Chr08	62063745	A	G	70		0	0	0	0	0	0	0	0	0	0	0	0	N/A	0	0	0	0	0	0	0	0	0	0	0	0		0	0	0	N/A	N/A	N/A	N/A	N/A	N/A	0	N/A	N/A	N/A	N/A	N/A	N/A	N/A	0
Chr08	62063720	G	A	255		1	1	1	1	1	0	1	1	1	1	1	1	N/A	1	1	1	1	0	N/A	1	1	1	0	1	1		1	1	1	N/A	N/A	N/A	N/A	N/A	N/A	0	N/A	N/A	N/A	N/A	N/A	N/A	N/A	0
Chr08	62063717	G	A	255		0	0	0	0	0	0	0	0	0	0	0	0	N/A	0	0	0	0	0	0	0	0	0	0	0	0		0	0	0	N/A	N/A	N/A	N/A	N/A	N/A	0	N/A	N/A	N/A	N/A	N/A	N/A	N/A	0
Chr08	62063703	G	T	255		0	0	0	0	0	N/A	0	0	0	0	0	0	N/A	0	0	0	0	0	0	0	0	0	0	0	0		0	0	0	N/A	N/A	N/A	N/A	N/A	N/A	0	N/A	N/A	N/A	N/A	N/A	N/A	N/A	0
Chr08	62063701	A	C	255		1	1	1	1	1	N/A	1	1	1	1	1	1	N/A	1	1	1	1	0	N/A	1	1	1	0	1	1		1	1	1	N/A	N/A	N/A	N/A	N/A	N/A	0	N/A	N/A	N/A	N/A	N/A	N/A	N/A	0
Chr08	62063699	G	A	255		0	0	0	0	0	N/A	0	0	0	0	0	0	N/A	0	0	0	0	0	0	0	0	0	0	0	0		0	0	0	N/A	N/A	N/A	N/A	N/A	N/A	0	N/A	N/A	N/A	N/A	N/A	N/A	N/A	0
Chr08	62063689	G	A,T	255		0	0	0	0	0	0	0	0	0	0	0	0	N/A	0	0	0	0	0	0	0	0	0	2/2	0	0		0	0	0	N/A	N/A	N/A	N/A	N/A	N/A	0	N/A	N/A	N/A	N/A	N/A	N/A	N/A	0
Chr08	62063679	C	T	255		1	1	1	1	1	N/A	1	1	1	1	1	1	N/A	1	1	1	1	1	1	1	1	1	0	1	1		1	1	1	N/A	N/A	N/A	N/A	N/A	N/A	0	N/A	N/A	N/A	N/A	N/A	N/A	N/A	0
Chr08	62048557	G	C	139		0	0	0	N/A	0	0	0	0	0	0	0	0	0	0	0	0	0	0	0	0	0	0	N/A	0	0		0	0	0	N/A	0	N/A	N/A	0	N/A	N/A	N/A	N/A	N/A	N/A	N/A	N/A	N/A	0
Chr08	62048524	T	A	139		0	0	0	N/A	0	0	0	0	0	0	0	0	0	0	0	0	0	0	0	0	0	0	N/A	0	0		0	0	0	N/A	0	N/A	N/A	0	N/A	N/A	N/A	N/A	N/A	N/A	N/A	N/A	N/A	0
Chr08	62048521	C	T	255		0	0	0	N/A	0	1	0	0	0	0	0	0	0	0	0	0	0	0	0	0	0	0	N/A	0	0		0	0	0	N/A	0	N/A	N/A	0	N/A	N/A	N/A	N/A	N/A	N/A	N/A	N/A	N/A	0
Chr08	62048509	C	T	255		0	0	0	N/A	0	1	0	0	0	0	0	0	0	0	0	0	0	0	0	0	0	N/A	N/A	0	0		0	0	0	N/A	0	N/A	N/A	0	N/A	N/A	N/A	N/A	N/A	N/A	N/A	N/A	N/A	0
Chr08	62048485	C	T	255		1	1	1	N/A	1	1	0	0	1	0	1	0	1	1	1	1	1	HET	N/A	1	1	1	N/A	1	1		0	0	0	N/A	N/A	N/A	N/A	N/A	N/A	N/A	N/A	N/A	N/A	N/A	N/A	N/A	N/A	0
Chr08	62048470	A	T	136		0	0	0	N/A	0	0	0	0	0	0	0	0	0	0	0	0	0	0	0	0	0	0	N/A	0	0		0	0	0	N/A	N/A	N/A	N/A	N/A	N/A	N/A	N/A	N/A	N/A	N/A	N/A	N/A	N/A	0
Chr08	62048466	G	T	255		0	0	0	N/A	0	0	1	1	0	0	0	0	0	0	0	0	0	0	0	0	0	0	N/A	0	0		0	0	1	N/A	N/A	N/A	N/A	N/A	N/A	N/A	N/A	N/A	N/A	N/A	N/A	N/A	N/A	0
Chr08	62048255	G	T	255		1	1	1	N/A	1	N/A	N/A	N/A	1	0	1	0	1	1	1	1	1	1	1	1	1	1	N/A	1	1		0	0	N/A	N/A	N/A	N/A	N/A	N/A	N/A	N/A	N/A	N/A	N/A	N/A	N/A	N/A	N/A	0
Chr08	62048237	T	C	255		1	1	1	N/A	1	N/A	N/A	N/A	1	0	N/A	0	1	1	1	1	1	N/A	HET	1	1	1	N/A	1	1		0	0	N/A	N/A	N/A	N/A	N/A	N/A	N/A	N/A	N/A	N/A	N/A	N/A	N/A	N/A	N/A	0
Chr08	62048236	G	A	255		1	1	1	N/A	1	N/A	N/A	N/A	1	0	N/A	0	1	1	1	1	1	N/A	HET	1	1	1	N/A	1	1		0	0	N/A	N/A	N/A	N/A	N/A	N/A	N/A	N/A	N/A	N/A	N/A	N/A	N/A	N/A	N/A	0
Chr08	62048227	C	A	104		0	0	0	N/A	0	N/A	N/A	N/A	0	0	0	0	0	0	0	0	0	0	0	0	0	0	N/A	0	0		0	0	N/A	N/A	N/A	N/A	N/A	N/A	N/A	N/A	N/A	N/A	N/A	N/A	N/A	N/A	N/A	0
Chr08	62048224	T	C	255		0	0	0	N/A	0	N/A	N/A	N/A	0	0	0	0	0	0	0	0	0	0	0	0	0	0	N/A	0	0		0	0	N/A	N/A	N/A	N/A	N/A	N/A	N/A	N/A	N/A	1	N/A	N/A	N/A	N/A	N/A	0
Chr08	62048222	ATT	AT,ATC	255		0	0	0	N/A	0	N/A	N/A	N/A	0	0	0	0	0	0	0	0	0	0	0	0	0	0	N/A	0	0		0	0	N/A	N/A	N/A	N/A	N/A	N/A	N/A	N/A	N/A	2/2	N/A	N/A	N/A	N/A	N/A	0
Chr08	62048216	G	A	255		0	0	0	N/A	0	N/A	N/A	0	0	1	0	0	0	0	0	0	0	0	0	0	0	0	N/A	0	0		0	0	N/A	N/A	N/A	N/A	N/A	N/A	N/A	N/A	N/A	0	N/A	N/A	N/A	N/A	N/A	0
Chr08	62048212	G	T	255		0	0	0	N/A	0	N/A	N/A	0	0	0	0	0	0	0	0	0	0	0	0	0	0	0	N/A	0	0		0	0	N/A	N/A	N/A	N/A	N/A	N/A	N/A	N/A	N/A	0	0	N/A	N/A	N/A	N/A	0
Chr08	62048210	T	G	255		0	0	0	N/A	0	N/A	N/A	1	0	0	0	0	0	0	0	0	0	0	0	0	0	0	N/A	0	0		0	0	N/A	N/A	N/A	N/A	N/A	N/A	N/A	N/A	N/A	1	0	N/A	N/A	N/A	N/A	0
Chr08	62048209	A	C	255		0	0	0	N/A	0	N/A	N/A	1	0	0	0	0	0	0	0	0	0	0	0	0	0	0	N/A	0	0		0	0	N/A	N/A	N/A	N/A	N/A	N/A	N/A	N/A	N/A	N/A	0	N/A	N/A	N/A	N/A	0
Chr08	62048193	T	C	255		0	0	0	N/A	0	N/A	N/A	0	0	0	0	0	0	0	0	0	0	0	0	0	0	0	N/A	0	0		0	0	N/A	N/A	N/A	N/A	N/A	N/A	N/A	N/A	N/A	1	0	N/A	N/A	N/A	N/A	0
Chr08	62048190	CA	CAA	100		0	0	0	N/A	0	N/A	N/A	0	0	N/A	0	0	0	0	0	0	0	0	0	N/A	0	N/A	N/A	0	0		0	0	N/A	N/A	N/A	N/A	N/A	N/A	N/A	N/A	N/A	N/A	N/A	N/A	N/A	N/A	N/A	0
Chr08	62048177	C	A	174		0	0	0	N/A	0	N/A	N/A	0	0	0	0	0	0	0	0	0	0	0	0	0	0	0	N/A	0	0		0	0	N/A	N/A	N/A	N/A	N/A	N/A	N/A	N/A	N/A	0	0	N/A	N/A	N/A	N/A	0
Chr08	62048173	C	A,T	255		0	0	0	N/A	0	N/A	N/A	2/2	0	0	0	0	0	0	0	0	0	0	0	0	0	0	N/A	0	0		0	0	N/A	N/A	N/A	N/A	N/A	N/A	N/A	N/A	N/A	0	0	N/A	N/A	N/A	N/A	0
Chr08	62048150	A	G	62		0	0	0	N/A	0	N/A	N/A	0	0	0	0	0	0	0	0	0	0	0	0	0	0	0	N/A	0	0		0	0	N/A	N/A	N/A	N/A	N/A	N/A	N/A	N/A	N/A	0	0	N/A	N/A	N/A	N/A	0
Chr08	62048149	C	G	49		0	0	0	N/A	0	N/A	N/A	0	0	0	0	0	0	0	0	0	0	0	0	0	0	0	N/A	0	0		0	0	N/A	N/A	N/A	N/A	N/A	N/A	N/A	N/A	N/A	0	0	N/A	N/A	N/A	N/A	0
Chr08	62048148	T	C	70		0	0	0	N/A	0	N/A	N/A	0	0	0	0	0	0	0	0	0	0	0	0	0	0	0	N/A	0	0		0	0	N/A	N/A	N/A	N/A	N/A	N/A	N/A	N/A	N/A	0	0	N/A	N/A	N/A	N/A	0
Chr08	62048147	G	A,C,T	84		0	0	0	N/A	0	N/A	N/A	0	0	0	0	0	0	0	0	0	0	0	0	0	0	0	N/A	0	0		0	0	N/A	N/A	N/A	N/A	N/A	N/A	N/A	N/A	N/A	0	0	N/A	N/A	N/A	N/A	0
Chr08	62048146	C	G,T	70		0	0	0	N/A	0	N/A	N/A	0	0	0	0	0	0	0	0	0	0	0	0	0	0	0	N/A	0	0		0	0	N/A	N/A	N/A	N/A	N/A	N/A	N/A	N/A	N/A	0	0	N/A	N/A	N/A	N/A	0
Chr08	62047952	G	A	255		1	1	1	N/A	1	0	N/A	0	N/A	N/A	HET	0	N/A	1	N/A	1	1	0	N/A	1	N/A	N/A	0	1	1		0	0	N/A	0	0	N/A	N/A	0	N/A	0	0	N/A	0	0	N/A	0	0	0
Chr08	62047941	G	A	255		1	1	1	N/A	1	1	N/A	1	N/A	N/A	1	1	N/A	1	N/A	1	1	1	1	1	N/A	N/A	1	1	1		0	0	N/A	1	0	N/A	N/A	0	N/A	1	0	N/A	N/A	N/A	N/A	0	0	0
Chr08	62047939	T	A	255		1	1	1	N/A	1	1	N/A	1	N/A	N/A	HET	0	N/A	1	N/A	1	1	0	N/A	1	N/A	N/A	1	1	1		0	0	N/A	0	N/A	N/A	N/A	N/A	N/A	1	N/A	N/A	N/A	N/A	N/A	N/A	N/A	0
Chr08	62047925	T	C	255		1	1	1	N/A	1	1	N/A	1	N/A	N/A	HET	0	N/A	1	N/A	1	1	0	N/A	1	N/A	N/A	1	1	1		0	0	N/A	0	0	N/A	0	0	N/A	1	0	N/A	0	0	N/A	0	0	0
Chr08	62047913	A	G	255		0	0	0	N/A	0	0	N/A	1	N/A	N/A	0	0	N/A	0	N/A	0	0	0	0	0	N/A	N/A	0	0	0		0	0	N/A	0	0	N/A	0	0	N/A	0	0	N/A	0	0	N/A	0	0	0
Chr08	62047904	G	T	70		0	0	0	N/A	0	0	N/A	0	N/A	N/A	0	0	N/A	0	N/A	0	0	0	0	0	N/A	N/A	0	0	0		0	0	N/A	0	0	N/A	0	0	N/A	0	0	N/A	0	0	N/A	0	0	0
Chr08	62047897	C	T	255		1	1	1	N/A	1	0	N/A	0	N/A	N/A	HET	0	N/A	1	N/A	1	1	0	N/A	1	N/A	N/A	0	1	1		0	0	N/A	0	0	N/A	0	0	N/A	0	0	N/A	0	0	N/A	0	0	0
Chr08	62047894	T	C	255		0	0	0	N/A	0	0	N/A	0	N/A	N/A	0	0	N/A	0	N/A	0	0	0	0	0	N/A	N/A	0	0	0		0	0	N/A	0	0	N/A	0	0	N/A	0	0	N/A	0	0	N/A	0	0	0
Chr08	62047879	T	C	255		1	1	1	N/A	1	1	N/A	1	N/A	N/A	N/A	0	N/A	1	N/A	1	1	1	1	1	N/A	N/A	1	1	1		0	0	N/A	0	0	N/A	0	0	N/A	1	0	N/A	0	0	N/A	0	0	0
Chr08	62047873	CGGTGTTGGTGTTGC	CGGTGTCGGTGTTGC	255		1	1	1	N/A	N/A	N/A	N/A	1	N/A	N/A	N/A	0	N/A	1	N/A	1	1	1	1	N/A	N/A	N/A	N/A	1	1		0	0	N/A	0	0	N/A	0	0	N/A	N/A	0	N/A	0	0	N/A	0	0	0
Chr08	62043216	CTGTTTTGTTTC	CTGTTTTGTTTCTTC	255		0	0	0	0	0	N/A	N/A	0	N/A	N/A	0	0	0	0	0	0	0	0	0	0	0	N/A	0	0	0		0	0	N/A	N/A	N/A	0	N/A	0	N/A	0	0	0	N/A	0	N/A	0	N/A	0
Chr08	62043204	ATTTTGTTTTA	ATTTTGTTA	255		1	1	1	1	1	N/A	N/A	0	N/A	N/A	1	0	1	1	1	1	1	1	1	1	1	N/A	0	1	1		0	0	N/A	N/A	N/A	0	N/A	0	N/A	0	0	0	N/A	0	N/A	0	N/A	0
Chr08	62043203	A	C	255		1	1	1	1	1	N/A	N/A	0	N/A	1	1	0	1	1	1	1	1	1	1	1	1	N/A	0	1	1		0	0	N/A	0	0	0	N/A	0	0	0	0	0	0	0	N/A	0	N/A	0
Chr08	62043190	G	A	255		0	0	0	0	0	N/A	N/A	0	N/A	0	0	0	0	0	0	0	0	0	0	0	0	N/A	0	0	0		0	0	N/A	0	0	0	N/A	0	0	0	0	0	0	0	N/A	0	N/A	0
Chr08	62043187	A	G	70		0	0	0	0	0	N/A	N/A	0	N/A	0	0	0	0	0	0	0	0	0	0	0	0	N/A	0	0	0		0	0	N/A	0	0	0	0	0	0	0	0	0	0	0	N/A	0	0	0
Chr08	62043174	G	A	255		0	0	0	0	0	N/A	N/A	0	N/A	0	0	0	0	0	0	0	0	N/A	HET	0	0	N/A	0	0	0		0	0	N/A	0	0	0	0	0	0	0	0	0	0	0	N/A	0	0	0
Chr08	62043159	CA	CTA	255		0	0	0	0	0	N/A	N/A	0	N/A	N/A	0	0	0	0	0	0	0	N/A	HET	0	0	N/A	0	0	0		0	0	N/A	N/A	0	0	0	0	0	0	0	0	0	0	N/A	0	0	0
Chr08	62043144	G	A	255		1	1	1	1	1	N/A	N/A	0	N/A	0	1	0	1	1	1	1	1	N/A	HET	1	1	N/A	0	1	1		0	0	N/A	0	0	0	0	N/A	0	0	0	N/A	0	0	N/A	0	0	0
Chr08	62043129	T	A	255		0	0	0	0	0	N/A	N/A	0	N/A	0	0	0	0	0	0	0	0	0	0	0	0	N/A	0	0	0		0	0	N/A	0	0	0	0	N/A	0	0	0	N/A	0	0	N/A	0	0	0
Chr08	62043108	A	T	255		1	1	1	1	1	N/A	N/A	0	N/A	0	1	0	1	1	1	1	1	N/A	HET	1	1	N/A	0	1	1		0	0	N/A	N/A	0	0	0	N/A	0	0	0	N/A	0	0	N/A	0	0	0
Chr08	62043105	T	A	255		0	0	0	0	0	N/A	0	0	0	1	0	0	0	0	0	0	0	0	0	0	0	0	0	0	0		0	0	0	0	0	0	0	0	0	0	0	N/A	0	0	N/A	0	0	0
Chr08	62043103	G	A,C,T	255		0	0	0	N/A	0	N/A	0	0	0	N/A	N/A	0	0	0	0	0/2	0/2	N/A	0	N/A	N/A	0	0	0	0		0	0	0	N/A	N/A	N/A	N/A	N/A	N/A	3/3	N/A	N/A	N/A	N/A	N/A	N/A	N/A	0
Chr08	62043102	G	T	255		0	0	0	N/A	0	N/A	0	0	0	N/A	0	0	0	0	0	0	0	0	0	0	0	0	0	0	0		0	0	0	N/A	N/A	N/A	N/A	N/A	N/A	1	N/A	N/A	N/A	N/A	N/A	N/A	N/A	0
Chr08	62043093	A	G	255		0	0	0	N/A	0	N/A	0	0	0	N/A	0	0	0	0	0	0	0	0	0	0	0	0	0	0	0		0	0	0	N/A	N/A	N/A	N/A	N/A	N/A	N/A	N/A	N/A	N/A	N/A	N/A	N/A	N/A	0
Chr08	62043054	A	G	255		0	0	0	N/A	0	N/A	0	0	0	N/A	0	0	0	0	0	0	0	0	0	0	0	0	0	0	0		0	0	0	N/A	N/A	N/A	N/A	N/A	N/A	N/A	N/A	N/A	N/A	N/A	N/A	N/A	N/A	0
Chr08	62042718	T	C	255		0	0	0	N/A	0	0	0	0	N/A	N/A	0	0	N/A	0	0	0	0	N/A	0	N/A	0	N/A	0	0	0		0	0	N/A	N/A	N/A	N/A	N/A	N/A	1	N/A	N/A	N/A	N/A	0	N/A	N/A	N/A	0
Chr08	62042713	A	C	255		0	0	0	N/A	0	0	0	0	N/A	N/A	0	0	N/A	0	0	0	0	N/A	HET	N/A	0	N/A	0	0	0		0	0	0	N/A	N/A	N/A	N/A	N/A	0	N/A	N/A	N/A	N/A	0	N/A	N/A	N/A	0
Chr08	62042707	C	A	255		0	0	0	N/A	0	0	0	0	N/A	N/A	0	0	N/A	0	0	0	0	N/A	0	N/A	0	N/A	0	0	0		0	0	0	N/A	N/A	N/A	N/A	N/A	0	N/A	N/A	N/A	N/A	0	N/A	N/A	N/A	0
Chr08	62039199	G	A	139		0	0	0	N/A	N/A	0	N/A	1	N/A	0	0	N/A	N/A	0	0	0	0	0	N/A	0	N/A	0	N/A	0	0		N/A	0	N/A	N/A	N/A	N/A	N/A	N/A	N/A	N/A	N/A	N/A	N/A	N/A	N/A	0	N/A	N/A
Chr08	62039174	G	A	255		0	0	0	N/A	N/A	0	N/A	N/A	N/A	0	0	N/A	N/A	0	0	0	0	N/A	N/A	0	N/A	0	N/A	0	0		N/A	0	N/A	N/A	N/A	N/A	N/A	N/A	N/A	N/A	N/A	N/A	N/A	N/A	N/A	N/A	N/A	N/A
Chr08	62039171	T	A	70		0	0	0	N/A	N/A	0	N/A	N/A	N/A	1	0	N/A	N/A	0	0	0	0	0	N/A	0	N/A	0	N/A	0	0		N/A	0	N/A	N/A	N/A	N/A	N/A	N/A	N/A	N/A	N/A	N/A	N/A	N/A	N/A	N/A	N/A	N/A
Chr08	62038725	G	A	255		0	0	0	N/A	1	0	N/A	0	N/A	N/A	1	0	1	1	1	1	1	1	1	1	1	1	N/A	1	1		N/A	0	0	N/A	N/A	N/A	N/A	N/A	N/A	0	N/A	N/A	N/A	N/A	N/A	N/A	N/A	N/A
Chr08	62038718	A	G	139		0	0	0	N/A	0	0	N/A	0	N/A	N/A	0	0	0	0	0	0	0	N/A	0	0	0	0	N/A	0	0		N/A	0	0	N/A	N/A	N/A	N/A	N/A	N/A	0	N/A	N/A	N/A	N/A	N/A	N/A	N/A	N/A
Chr08	62038712	T	A	139		0	0	0	0	0	0	N/A	0	N/A	N/A	0	0	0	0	0	0	0	N/A	0	0	0	0	N/A	0	0		N/A	0	0	N/A	N/A	0	N/A	N/A	N/A	0	N/A	N/A	N/A	N/A	N/A	N/A	N/A	N/A
Chr08	62038689	A	G	139		0	0	0	0	0	N/A	N/A	0	N/A	N/A	0	0	0	0	0	0	0	N/A	0	0	0	0	N/A	0	0		N/A	0	0	N/A	N/A	0	N/A	N/A	N/A	0	N/A	N/A	N/A	N/A	N/A	N/A	N/A	N/A
Chr08	62038672	C	T	99		0	0	0	0	0	0	N/A	0	N/A	N/A	0	0	0	0	0	0	0	0	0	0	0	0	N/A	0	0		N/A	0	0	N/A	N/A	0	N/A	N/A	N/A	0	N/A	N/A	N/A	N/A	N/A	N/A	N/A	N/A
Chr08	62038671	T	A	104		0	0	0	0	0	0	N/A	0	N/A	N/A	0	0	0	0	0	0	0	0	0	0	0	0	N/A	0	0		N/A	0	0	N/A	N/A	0	N/A	N/A	N/A	0	N/A	N/A	N/A	N/A	N/A	N/A	N/A	N/A
Chr08	62038651	C	T	104		0	0	0	0	0	0	N/A	0	N/A	N/A	0	0	0	0	0	0	0	0	0	0	0	0	N/A	0	0		N/A	0	0	N/A	N/A	0	N/A	N/A	N/A	0	N/A	N/A	N/A	N/A	N/A	N/A	N/A	N/A
Chr08	62028160	T	C	52		0	0	0	0	0	0	0	0	0	0	0	0	N/A	0	0	0	0	0	0	0	0	0	0	0	0		0	0	0	0	0	0	0	0	0	0	0	0	0	0	0	0	0	0
Chr08	62028134	G	A	255		0	0	0	0	0	0	0	0	0	0	0	0	N/A	0	0	0	0	0	0	0	0	0	0	0	0		0	0	0	0	0	0	0	0	0	0	0	0	0	0	0	0	0	0
Chr08	62028129	A	G	255		0	0	0	0	0	0	0	0	0	0	0	0	N/A	0	0	0	0	0	0	0	0	0	0	0	0		0	0	0	0	0	0	0	0	0	0	0	0	0	0	0	0	0	0
Chr08	62007886	A	G	91		0	0	0	0	0	0	0	0	0	0	0	0	0	0	0	0	0	0	0	0	0	0	0	0	0		0	0	0	N/A	0	0	N/A	0	0	N/A	0	N/A	0	0	0	0	0	0
Chr08	62007865	A	G	255		0	0	0	0	0	N/A	0	0	0	0	0	0	0	0	0	0	0	HET	HET	0	0	0	0	0	0		0	0	1	N/A	0	0	N/A	0	0	N/A	0	N/A	0	0	0	0	0	0
Chr08	62007856	T	G	255		0	0	0	0	0	N/A	0	0	0	0	0	0	0	0	0	0	0	0	0	0	0	0	0	0	0		0	0	0	0	0	0	N/A	0	0	0	0	N/A	0	0	0	0	0	0
Chr08	62007850	C	A	255		0	0	0	1	1	N/A	1	1	0	0	1	0	1	1	1	1	1	HET	HET	1	1	1	0	1	1		0	0	0	0	0	0	N/A	0	0	0	0	N/A	0	0	0	0	0	0
Chr08	62007841	G	A	255		0	0	0	0	0	N/A	0	0	0	1	0	0	0	0	0	0	0	HET	HET	0	0	0	1	0	0		1	1	1	0	0	1	N/A	0	1	1	0	N/A	0	0	1	0	0	0
Chr08	62007803	A	G	255		0	0	0	0	0	N/A	0	0	0	1	0	0	0	0	0	0	0	HET	HET	0	0	0	1	0	0		1	1	1	0	0	1	N/A	0	N/A	1	0	N/A	0	0	N/A	0	0	0
Chr08	62007789	G	A	61		0	0	0	0	0	N/A	0	0	0	0	0	0	0	0	0	0	0	0	0	0	0	0	0	0	0		0	0	0	0	0	0	N/A	0	0	0	0	N/A	0	0	N/A	0	0	0
Chr08	62007783	TAGA	TA	255		0	0	0	0	0	N/A	0	0	0	0	0	0	0	0	0	0	0	HET	HET	0	0	0	0	0	0		0	0	1	N/A	0	0	N/A	0	0	N/A	0	N/A	0	0	N/A	0	N/A	0
Chr08	62007755	G	A	255		0	0	0	0	0	0	0	0	0	0	0	0	0	0	0	0	0	N/A	HET	0	0	N/A	0	0	0		0	0	1	N/A	0	0	N/A	0	0	N/A	0	N/A	0	0	N/A	0	0	0
Chr08	62007647	G	T	44		0	0	0	N/A	0	0	0	0	0	0	0	0	0	0	0	0	0	0	0	0	0	0	0	0	0		0	0	0	N/A	0	0	N/A	N/A	0	N/A	0	0	0	N/A	N/A	0	0	0
Chr08	62007646	A	C	44		0	0	0	N/A	0	0	0	0	0	N/A	0	0	0	0	0	0	0	0	0	0	0	0	0	0	0		0	0	0	N/A	0	0	N/A	N/A	0	N/A	0	N/A	0	N/A	N/A	0	0	0
Chr08	62007645	T	C	255		0	0	0	0	0	1	0	0	0	1	0	0	0	0	0	0	0	N/A	HET	0	0	0	1	0	0		1	1	1	N/A	N/A	1	0	0	1	N/A	0	1	0	0	N/A	0	0	0
Chr08	62007643	A	G	92		0	0	0	N/A	0	0	0	0	0	0	0	0	0	0	0	0	0	0	0	0	0	0	0	0	0		0	0	0	N/A	N/A	0	N/A	N/A	0	N/A	0	0	0	N/A	N/A	0	N/A	0
Chr08	62007641	A	C	67		0	0	0	N/A	0	0	0	0	0	0	0	0	0	0	0	0	0	0	0	0	0	0	0	0	0		N/A	0	0	N/A	N/A	0	N/A	N/A	0	0	0	0	0	0	N/A	0	0	0
Chr08	62007634	C	A	139		0	0	0	0	0	0	0	0	0	0	0	0	0	0	0	0	0	0	0	0	0	0	0	0	0		0	0	0	N/A	N/A	0	N/A	0	0	0	0	0	0	0	N/A	0	0	0
Chr08	62007633	A	G	255		0	0	0	0	0	0	0	0	0	0	0	0	0	0	0	0	0	N/A	HET	0	0	0	0	0	0		N/A	0	1	N/A	N/A	0	N/A	0	0	0	0	0	0	0	N/A	0	0	0
Chr08	62007626	A	T	255		0	0	0	0	0	1	0	0	0	1	0	0	0	0	0	0	0	N/A	HET	0	0	0	1	0	0		1	1	1	N/A	N/A	1	N/A	0	1	1	0	1	0	0	N/A	0	0	0
Chr08	62007625	G	A	255		0	0	0	0	0	1	0	0	0	1	0	0	0	0	0	0	0	N/A	HET	0	0	0	1	0	0		1	1	1	N/A	N/A	1	N/A	0	1	1	0	1	0	0	N/A	0	0	0
Chr08	62007616	A	G	70		0	0	0	0	0	0	0	0	0	0	0	0	0	0	0	0	0	0	0	0	0	0	0	0	0		0	0	0	N/A	N/A	0	N/A	0	0	0	0	0	0	0	N/A	0	0	0
Chr08	62007615	G	C	255		0	0	0	0	0	0	0	0	0	0	0	0	0	0	0	0	0	N/A	HET	0	0	0	0	0	0		0	0	0	N/A	N/A	0	N/A	0	0	0	0	0	0	0	N/A	0	0	0
Chr08	62007614	A	T	139		0	0	0	0	0	0	0	0	0	0	0	0	0	0	N/A	0	0	0	0	0	0	0	0	0	0		0	0	0	N/A	N/A	0	N/A	0	0	0	0	0	0	0	N/A	0	0	0
Chr08	62007602	A	G	52		0	0	0	0	0	0	0	0	0	0	0	0	0	0	0	0	0	0	0	0	0	0	0	0	0		0	0	0	N/A	N/A	0	N/A	0	0	0	0	0	0	0	N/A	0	0	0
Chr08	62007589	C	A	255		0	0	0	0	0	0	0	0	0	0	0	0	0	0	0	0	0	N/A	HET	0	0	0	0	0	0		0	0	1	N/A	0	0	0	0	0	0	0	0	0	0	N/A	0	0	0
Chr08	62007553	A	G	255		1	1	1	1	1	1	1	1	1	1	1	1	1	1	1	1	1	1	1	1	1	1	1	1	1		1	1	1	N/A	1	1	N/A	1	1	1	1	1	1	1	N/A	1	N/A	1
Chr08	62007523	G	T	70		0	0	0	0	0	0	0	0	0	0	0	0	0	0	0	0	0	0	0	0	0	0	0	0	0		0	0	0	N/A	0	0	N/A	0	0	0	0	0	0	0	N/A	0	N/A	0
Chr08	62003659	A	G	255		0	0	0	0	0	0	0	0	0	0	0	0	0	0	0	0	0	HET	HET	0	0	0	0	0	0		0	0	1	N/A	0	0	0	0	0	0	0	0	0	0	0	0	0	0
Chr08	62003252	T	C	52		0	0	0	N/A	0	0	0	0	0	N/A	0	0	N/A	N/A	N/A	0	N/A	N/A	N/A	0	N/A	N/A	N/A	0	N/A		N/A	0	N/A	N/A	N/A	N/A	N/A	N/A	N/A	N/A	N/A	N/A	N/A	N/A	N/A	N/A	N/A	N/A
Chr08	62003233	A	T	255		0	0	0	N/A	0	0	0	0	0	N/A	0	0	N/A	N/A	N/A	0	N/A	N/A	N/A	0	N/A	N/A	N/A	0	N/A		N/A	0	N/A	N/A	N/A	N/A	N/A	N/A	N/A	N/A	N/A	N/A	N/A	N/A	N/A	N/A	N/A	N/A
Chr08	62003209	AATGCAATTATATGCAATTAC	AATGCAATTGTATGCAATTAC	200		0	0	0	N/A	0	N/A	0	0	0	N/A	N/A	0	N/A	N/A	N/A	N/A	N/A	N/A	N/A	N/A	N/A	N/A	N/A	0	N/A		N/A	0	N/A	N/A	N/A	N/A	N/A	N/A	N/A	N/A	N/A	N/A	N/A	N/A	N/A	N/A	N/A	N/A
Chr08	62003100	G	A,T	255		0	0	0	0	0	0	0	0	0	0	0	0	0	0	0	0	0	N/A	HET	0	0	0	0	0	0		0	0	0	0	0	0	0	0	0	0	0	0	0	0	0	0	0	0
Chr08	62003080	T	G	255		0	0	0	0	0	0	0	0	0	N/A	0	0	0	0	N/A	0	0	N/A	0	0	0	0	0	0	0		0	0	0	0	0	0	0	0	0	0	0	0	0	0	0	0	0	0
Chr08	61999280	T	C	255		0	0	0	0	0	0	0	0	0	N/A	0	0	0	0	0	N/A	N/A	0	0	0	0	N/A	0	0	N/A		0	0	N/A	N/A	0	0	0	0	0	N/A	0	0	0	0	0	0	0	0
Chr08	61999265	G	T	255		0	0	0	0	0	0	0	0	0	0	0	0	0	0	0	0	0	0	0	0	0	0	0	0	0		0	0	0	N/A	0	0	0	0	0	0	0	0	0	0	0	0	0	0
Chr08	61999261	T	C	70		0	0	0	0	0	0	0	0	0	0	0	0	0	0	0	0	0	0	0	0	0	0	0	0	0		0	0	0	N/A	0	0	0	0	0	0	0	0	0	0	0	0	0	0
Chr08	61999254	T	C	70		0	0	0	0	0	0	0	0	0	0	0	0	0	0	0	0	0	0	0	0	0	0	0	0	0		0	0	0	N/A	0	0	0	0	0	1	0	0	0	0	0	0	0	0
Chr08	61999212	G	A	96		0	0	0	0	0	0	0	0	0	0	0	0	0	0	0	0	0	0	0	0	0	0	0	0	0		0	0	0	N/A	0	0	0	0	0	0	0	0	0	0	0	0	0	0
Chr08	61999210	A	G	255		1	1	1	0	0	0	0	0	1	0	0	0	0	0	0	0	0	HET	HET	0	0	0	0	0	0		0	0	1	N/A	0	0	0	0	0	0	0	0	0	0	0	0	0	0
Chr08	61999202	A	C	119		0	0	0	0	0	0	0	0	0	0	0	0	N/A	0	0	0	0	0	0	0	0	0	0	0	0		0	0	0	N/A	0	0	0	0	0	N/A	0	0	0	0	0	0	0	0
Chr08	61999201	C	A,G,T	151		0	0	0	0	0	0	0	0	0	0	0	0	N/A	0	0	0	0	0	0	0	0	0	0	0	0		0	0	0	N/A	0	0	0	0	0	N/A	0	0	0	0	0	0	0	0
Chr08	61999125	C	T	255		0	0	0	0	0	0	0	0	0	0	0	0	0	0	0	0	0	0	0	0	0	0	0	0	0		0	0	0	0	0	0	0	0	0	N/A	0	N/A	0	0	0	0	N/A	0
Chr08	61999122	A	T	255		0	0	0	0	0	0	0	0	0	0	0	0	0	0	0	0	0	0	0	0	0	0	0	0	0		N/A	0	0	0	0	1	0	0	1	N/A	0	N/A	0	0	1	0	N/A	0
Chr08	61999082	G	A	70		0	0	0	0	0	0	0	0	0	0	0	0	0	0	0	0	0	0	0	0	0	0	0	0	0		0	0	0	0	N/A	0	0	0	0	N/A	0	N/A	0	N/A	N/A	0	N/A	0
Chr08	61999080	A	G	70		0	0	0	0	0	0	0	0	0	0	0	0	0	0	0	0	0	0	0	0	0	0	0	0	0		0	0	0	0	N/A	0	0	0	0	N/A	0	N/A	0	N/A	N/A	0	N/A	0
Chr08	61999071	G	A	255		1	1	1	0	0	0	0	N/A	1	0	0	0	0	0	0	0	0	HET	HET	0	0	0	0	0	0		0	0	1	0	N/A	0	0	0	0	N/A	0	N/A	0	N/A	N/A	0	N/A	0
Chr08	61987343	A	C	255		0	0	0	N/A	0	0	1	0	0	0	N/A	0	0	0	0	0	N/A	0	0	0	N/A	N/A	N/A	0	0		N/A	0	N/A	N/A	N/A	N/A	0	N/A	N/A	N/A	N/A	N/A	N/A	N/A	N/A	N/A	N/A	N/A
Chr08	61987337	G	C	52		0	0	0	N/A	0	0	0	0	0	0	N/A	0	0	0	0	0	0	0	0	0	0	0	N/A	0	0		N/A	0	N/A	0	N/A	N/A	0	N/A	N/A	N/A	N/A	N/A	N/A	N/A	N/A	N/A	N/A	N/A
Chr08	61987320	A	T	122		0	0	0	N/A	0	0	0	0	0	0	N/A	0	0	0	0	0	N/A	0	0	0	0	0	N/A	0	0		N/A	0	N/A	0	N/A	N/A	0	N/A	N/A	N/A	N/A	N/A	N/A	N/A	N/A	N/A	N/A	N/A
Chr08	61987305	G	C	174		0	0	0	N/A	0	0	0	0	0	0	N/A	0	0	0	0	0	0	0	0	0	0	0	N/A	0	0		N/A	N/A	N/A	0	N/A	N/A	0	N/A	N/A	N/A	N/A	N/A	N/A	N/A	N/A	N/A	N/A	N/A
Chr08	61987302	T	C	45		0	0	0	N/A	0	0	0	0	0	0	N/A	0	0	0	0	0	0	0	0	0	0	0	N/A	0	0		N/A	0	N/A	0	N/A	N/A	0	N/A	N/A	N/A	N/A	N/A	N/A	N/A	N/A	N/A	N/A	N/A
Chr08	61987301	A	C	255		0	0	0	N/A	0	0	0	0	0	0	N/A	0	0	0	0	0	0	0	0	0	0	0	N/A	0	0		N/A	0	N/A	0	N/A	N/A	0	N/A	N/A	N/A	N/A	N/A	N/A	N/A	N/A	N/A	N/A	N/A
Chr08	61987276	A	G	255		0	0	0	N/A	0	0	0	0	0	0	N/A	0	0	0	0	0	0	0	0	0	0	0	N/A	0	0		N/A	0	N/A	0	N/A	N/A	0	N/A	N/A	N/A	N/A	N/A	N/A	N/A	N/A	N/A	N/A	N/A
Chr08	61987257	C	T	70		0	0	0	N/A	0	0	0	0	0	0	N/A	0	0	0	0	0	0	0	0	0	0	0	N/A	0	0		N/A	0	N/A	N/A	N/A	N/A	N/A	N/A	N/A	N/A	N/A	N/A	N/A	N/A	N/A	N/A	N/A	N/A
Chr08	61987239	T	A	255		1	1	1	N/A	N/A	1	N/A	N/A	1	N/A	N/A	1	N/A	1	N/A	1	N/A	1	1	1	N/A	N/A	N/A	1	1		N/A	1	N/A	N/A	N/A	N/A	N/A	N/A	N/A	N/A	N/A	N/A	N/A	N/A	N/A	N/A	N/A	N/A
Chr08	61987231	A	G	255		0	0	0	N/A	N/A	0	N/A	0	0	N/A	N/A	0	N/A	1	N/A	1	N/A	0	0	1	N/A	N/A	N/A	1	1		N/A	0	N/A	N/A	N/A	N/A	N/A	N/A	N/A	N/A	N/A	N/A	N/A	N/A	N/A	N/A	N/A	N/A
Chr08	61987193	A	G	255		1	1	0	N/A	N/A	0	N/A	0	1	N/A	N/A	N/A	N/A	N/A	N/A	N/A	N/A	0	0	N/A	N/A	N/A	N/A	N/A	N/A		N/A	0	N/A	N/A	N/A	N/A	N/A	N/A	N/A	N/A	N/A	N/A	N/A	N/A	N/A	N/A	N/A	N/A
Chr08	61984039	G	A	255		1	1	1	N/A	1	1	1	N/A	1	N/A	1	1	N/A	N/A	1	N/A	1	1	1	1	N/A	1	1	N/A	N/A		1	1	1	N/A	N/A	N/A	N/A	N/A	N/A	N/A	N/A	N/A	N/A	N/A	N/A	N/A	N/A	1
Chr08	61984035	C	T	255		0	0	0	N/A	0	0	0	N/A	0	N/A	0	0	0	0	0	0	0	0	0	0	0	0	N/A	0	0		1	1	0	N/A	N/A	N/A	N/A	N/A	N/A	N/A	N/A	N/A	N/A	N/A	N/A	N/A	N/A	0
Chr08	61984032	A	G	255		0	0	0	N/A	1	0	0	N/A	0	N/A	N/A	0	N/A	N/A	N/A	HET	HET	N/A	HET	1	HET	HET	0	HET	N/A		0	0	0	N/A	N/A	N/A	N/A	N/A	N/A	N/A	N/A	N/A	N/A	N/A	N/A	N/A	N/A	0
Chr08	61984027	T	A	255		0	0	0	N/A	0	0	0	N/A	0	N/A	0	0	0	0	0	0	0	0	0	0	0	0	0	0	0		0	0	0	N/A	N/A	N/A	N/A	N/A	N/A	N/A	N/A	N/A	N/A	N/A	N/A	N/A	N/A	0
Chr08	61984012	C	T	255		1	1	1	N/A	1	1	1	1	1	N/A	1	1	1	N/A	1	N/A	1	1	1	1	N/A	1	1	N/A	N/A		1	1	1	N/A	N/A	N/A	N/A	N/A	N/A	N/A	N/A	N/A	N/A	N/A	N/A	N/A	N/A	1
Chr08	61983997	T	A	255		0	0	0	N/A	0	N/A	0	0	0	N/A	0	0	0	0	0	0	0	0	0	0	0	0	0	0	0		0	0	0	N/A	N/A	N/A	N/A	N/A	N/A	N/A	N/A	N/A	N/A	N/A	N/A	N/A	N/A	0
Chr08	61983972	T	C	70		0	0	0	N/A	0	0	0	0	0	N/A	0	0	0	0	0	0	0	0	0	0	0	0	0	0	0		0	0	0	N/A	N/A	N/A	N/A	N/A	N/A	N/A	N/A	N/A	N/A	N/A	N/A	N/A	N/A	N/A
Chr08	61983971	G	A,T	255		1	1	1	N/A	1	N/A	1	N/A	1	N/A	1	1	N/A	N/A	1	N/A	1	1	1	1	N/A	1	1	1	1		1	1	1	N/A	N/A	N/A	N/A	N/A	N/A	N/A	N/A	N/A	N/A	N/A	N/A	N/A	N/A	1
Chr08	61983899	A	T	255		0	0	0	0	0	N/A	1	HET	0	N/A	0	1	0	0	0	0	0	0	0	0	0	0	0	0	0		1	1	N/A	N/A	N/A	1	N/A	1	N/A	N/A	1	N/A	N/A	N/A	N/A	1	N/A	1
Chr08	61983875	A	G	255		1	1	1	1	1	N/A	1	N/A	1	N/A	1	1	1	1	1	1	1	1	1	1	1	1	1	1	1		1	1	N/A	N/A	N/A	1	N/A	1	N/A	N/A	1	N/A	N/A	N/A	N/A	1	N/A	1
Chr08	61983866	T	C	255		1	1	1	N/A	1	N/A	1	1	1	N/A	1	1	1	1	1	1	1	N/A	1	1	1	1	1	1	1		1	1	N/A	N/A	N/A	1	N/A	N/A	N/A	N/A	N/A	N/A	N/A	N/A	1	N/A	N/A	1
Chr08	61983835	T	A	255		1	1	1	N/A	1	N/A	1	N/A	1	N/A	1	1	1	1	1	1	1	N/A	N/A	1	1	1	N/A	1	1		1	1	N/A	N/A	N/A	1	N/A	N/A	N/A	N/A	N/A	N/A	N/A	N/A	1	N/A	N/A	N/A
Chr08	61983833	A	G	70		0	0	0	N/A	0	N/A	0	0	0	N/A	0	0	0	0	0	0	0	N/A	0	0	0	0	0	0	0		0	0	N/A	N/A	N/A	0	N/A	N/A	N/A	N/A	N/A	N/A	N/A	N/A	0	N/A	N/A	0
Chr08	61983831	C	A	255		0	0	0	N/A	0	N/A	0	N/A	0	N/A	0	0	0	0	0	0	0	N/A	N/A	0	0	0	N/A	0	0		0	0	N/A	N/A	N/A	0	N/A	N/A	N/A	N/A	N/A	N/A	N/A	N/A	0	N/A	N/A	0
Chr08	61983811	T	G	255		0	0	0	N/A	0	N/A	0	N/A	0	N/A	0	0	0	0	0	0	0	N/A	N/A	0	0	0	N/A	0	0		0	0	N/A	N/A	N/A	0	N/A	N/A	N/A	N/A	N/A	N/A	N/A	N/A	0	N/A	N/A	0
Chr08	61983802	A	T	255		1	1	1	N/A	1	N/A	1	1	1	N/A	1	1	1	1	1	1	1	N/A	1	1	1	1	1	1	1		1	1	N/A	N/A	N/A	1	N/A	N/A	N/A	N/A	N/A	N/A	N/A	N/A	1	N/A	N/A	1
Chr08	61983784	T	C	255		0	0	0	N/A	0	N/A	0	0	0	N/A	0	1	0	0	0	0	0	N/A	0	0	0	0	0	0	0		0	0	N/A	N/A	N/A	N/A	1	N/A	N/A	N/A	N/A	N/A	N/A	N/A	N/A	N/A	N/A	1
Chr08	61983774	CCAC	CC	150		0	0	0	N/A	0	N/A	0	N/A	0	N/A	0	0	0	0	0	0	0	N/A	0	0	0	0	N/A	0	0		0	0	N/A	N/A	N/A	N/A	N/A	N/A	N/A	N/A	N/A	N/A	N/A	N/A	N/A	N/A	N/A	0
Chr08	61983764	C	T	255		0	0	0	N/A	0	N/A	0	HET	0	N/A	0	0	0	0	0	0	0	N/A	N/A	0	0	0	N/A	0	0		0	0	N/A	N/A	N/A	N/A	0	N/A	N/A	N/A	N/A	N/A	N/A	N/A	N/A	N/A	N/A	0
Chr08	61983762	C	T	108		0	0	0	N/A	0	N/A	0	0	0	N/A	0	0	0	0	0	0	0	N/A	0	0	0	0	0	0	0		0	0	N/A	N/A	N/A	N/A	0	N/A	N/A	N/A	N/A	N/A	N/A	N/A	N/A	N/A	N/A	0
Chr08	61983758	A	T	104		0	0	0	N/A	0	N/A	0	0	0	N/A	0	0	0	0	0	0	0	N/A	0	0	0	0	0	0	0		0	0	N/A	N/A	N/A	N/A	0	N/A	N/A	N/A	N/A	N/A	N/A	N/A	N/A	N/A	N/A	0
Chr08	61983757	T	G	104		0	0	0	N/A	0	N/A	0	0	0	N/A	0	0	0	0	0	0	0	N/A	0	0	0	0	0	0	0		0	0	N/A	N/A	N/A	N/A	0	N/A	N/A	N/A	N/A	N/A	N/A	N/A	N/A	N/A	N/A	0
Chr08	61983755	A	T	104		0	0	0	N/A	0	N/A	0	0	0	N/A	0	0	0	0	0	0	0	N/A	0	0	0	0	0	0	0		0	0	N/A	N/A	N/A	N/A	0	N/A	N/A	N/A	N/A	N/A	N/A	N/A	N/A	N/A	N/A	0
Chr08	61983754	C	G	98		0	0	0	N/A	0	N/A	0	0	0	N/A	0	0	0	0	0	0	0	N/A	0	0	0	0	0	0	0		0	0	N/A	N/A	N/A	N/A	0	N/A	N/A	N/A	N/A	N/A	N/A	N/A	N/A	N/A	N/A	0
Chr08	61983718	T	G	255		1	1	1	N/A	1	N/A	1	1	1	N/A	1	1	1	1	1	1	1	N/A	1	1	1	1	1	1	1		1	1	N/A	N/A	N/A	N/A	1	N/A	N/A	N/A	1	N/A	N/A	N/A	N/A	N/A	N/A	1
Chr08	61983717	T	C	87		0	0	0	0	0	N/A	0	0	0	0	0	0	0	0	0	0	0	0	0	0	0	0	0	0	0		0	0	0	N/A	0	0	0	0	0	N/A	0	0	0	N/A	0	0	0	0
Chr08	61983710	A	C	255		0	0	0	0	0	N/A	0	0	0	N/A	0	N/A	0	0	0	0	0	0	0	0	0	0	0	0	0		0	0	0	N/A	0	0	0	0	0	0	0	0	0	N/A	0	0	0	0
Chr08	61983709	G	T	255		0	0	0	0	0	N/A	0	0	0	0	0	N/A	0	0	0	0	0	0	0	0	0	0	0	0	0		0	0	0	N/A	0	0	0	0	0	0	0	0	0	N/A	0	0	0	0
Chr08	61983706	G	T	255		0	0	0	0	0	N/A	0	0	0	0	0	0	0	0	0	0	0	0	0	0	0	0	0	0	0		0	0	0	N/A	0	0	0	0	0	0	0	0	0	N/A	0	0	0	0
Chr08	61983692	C	T	255		0	0	0	0	0	N/A	0	0	0	0	0	1	0	0	0	0	0	0	0	0	0	0	0	0	0		0	0	0	N/A	0	0	0	0	0	0	0	0	0	N/A	0	0	0	0
Chr08	61983681	T	A	255		0	0	0	HET	HET	N/A	HET	HET	0	N/A	HET	1	HET	HET	HET	HET	HET	HET	N/A	HET	N/A	HET	1	HET	HET		0	0	1	N/A	1	0	1	1	0	0	1	0	N/A	N/A	0	1	1	1
Chr08	61983665	G	A	255		0	0	0	0	0	N/A	0	0	0	N/A	0	0	0	0	0	0	0	0	0	0	0	0	0	0	0		0	0	0	N/A	0	0	0	0	0	0	0	0	0	N/A	0	0	0	0
Chr08	61983658	T	A	255		0	0	0	0	0	N/A	0	0	0	0	0	1	0	0	0	0	0	0	0	0	0	0	0	0	0		0	0	0	N/A	1	0	1	1	0	0	1	0	N/A	N/A	0	1	1	1
Chr08	61982829	G	A	255		0	0	0	0	0	N/A	0	0	0	0	0	N/A	0	0	0	0	0	0	0	0	0	0	0	0	0		0	0	N/A	N/A	N/A	N/A	N/A	N/A	N/A	N/A	0	N/A	N/A	N/A	N/A	0	N/A	N/A
Chr08	61982828	G	A	255		0	0	0	0	0	N/A	0	0	0	0	0	N/A	0	0	0	0	0	0	0	0	0	0	0	0	0		0	0	N/A	N/A	N/A	N/A	N/A	N/A	N/A	N/A	0	N/A	N/A	N/A	N/A	0	N/A	N/A
Chr08	61982820	T	C	255		1	1	1	1	1	N/A	1	1	1	1	1	N/A	1	1	1	1	1	1	1	1	1	1	1	1	1		1	1	N/A	N/A	N/A	N/A	N/A	N/A	N/A	N/A	1	N/A	N/A	N/A	N/A	1	N/A	N/A
Chr08	61982804	C	T	255		0	0	0	0	0	N/A	0	0	0	0	0	N/A	0	0	0	0	0	0	0	0	0	0	0	0	0		0	0	N/A	N/A	N/A	N/A	N/A	N/A	N/A	N/A	0	N/A	N/A	N/A	N/A	0	N/A	N/A
Chr08	61982795	T	G	255		0	0	0	N/A	HET	N/A	0	0	0	0	HET	N/A	HET	N/A	HET	HET	HET	HET	HET	HET	HET	HET	N/A	HET	HET		0	0	N/A	N/A	N/A	N/A	N/A	N/A	N/A	N/A	0	N/A	N/A	N/A	N/A	0	N/A	N/A
Chr08	61982791	G	T	255		0	0	0	0	0	N/A	0	0	0	0	0	N/A	0	0	0	0	0	0	0	0	0	0	0	0	0		0	0	N/A	N/A	N/A	N/A	N/A	N/A	N/A	N/A	0	N/A	N/A	N/A	N/A	0	N/A	N/A
Chr08	61982787	A	G	255		0	0	0	0	0	N/A	0	0	0	0	0	N/A	0	0	0	0	0	0	0	0	0	0	0	0	0		0	0	N/A	N/A	N/A	N/A	N/A	N/A	N/A	N/A	0	N/A	N/A	N/A	N/A	0	N/A	N/A
Chr08	61982787	ATTTGT	AT,ATTTTT,GTTTGT	255		0	0	0	0	0	N/A	0	0	0	0	0	N/A	0	0	0	0	0	0	0	0	0	0	0	0	0		0	0	N/A	N/A	N/A	N/A	N/A	N/A	N/A	N/A	0	N/A	N/A	N/A	N/A	0	N/A	N/A
Chr08	61982786	A	T	255		0	0	0	0	0	N/A	0	0	0	0	HET	N/A	N/A	HET	N/A	HET	HET	N/A	HET	HET	HET	N/A	0	HET	0		0	0	N/A	N/A	N/A	N/A	N/A	N/A	N/A	N/A	0	N/A	N/A	N/A	N/A	0	N/A	N/A
Chr08	61982783	T	A	255		0	0	0	0	0	N/A	0	HET	0	0	0	N/A	0	0	0	0	0	0	0	0	0	0	0	0	0		0	0	N/A	N/A	N/A	N/A	N/A	N/A	N/A	N/A	0	N/A	N/A	N/A	N/A	0	N/A	N/A
Chr08	61982781	GA	GAA	100		0	0	0	0	0	N/A	0	0	0	N/A	0	N/A	0	0	0	0	0	0	0	0	0	0	0	0	0		0	0	N/A	N/A	N/A	N/A	N/A	N/A	N/A	N/A	0	N/A	N/A	N/A	N/A	0	N/A	N/A
Chr08	61982780	G	A	255		0	0	0	0	0	N/A	0	0	0	0	0	N/A	0	0	0	0	0	0	0	0	0	0	1	0	0		0	0	N/A	N/A	N/A	N/A	N/A	N/A	N/A	N/A	0	N/A	N/A	N/A	N/A	0	N/A	N/A
Chr08	61982779	C	T	255		0	0	0	0	0	N/A	0	0	0	0	N/A	N/A	N/A	N/A	0	HET	HET	N/A	HET	HET	HET	0	0	HET	0		0	0	N/A	N/A	N/A	N/A	N/A	N/A	N/A	N/A	0	N/A	N/A	N/A	N/A	0	N/A	N/A
Chr08	61982771	T	C	70		0	0	0	0	0	N/A	0	0	0	0	0	N/A	0	0	0	0	0	0	0	0	0	0	0	0	0		0	0	N/A	0	N/A	N/A	N/A	N/A	N/A	N/A	0	N/A	N/A	N/A	N/A	0	N/A	N/A
Chr08	61982764	T	G	255		0	0	0	0	0	N/A	1	N/A	0	0	0	N/A	0	0	0	0	0	0	0	0	0	0	0	0	0		1	1	N/A	0	N/A	N/A	N/A	N/A	N/A	N/A	0	N/A	N/A	N/A	N/A	0	N/A	N/A
Chr08	61982762	C	T	255		0	0	0	0	0	N/A	1	N/A	0	0	0	N/A	0	0	0	0	0	0	HET	0	0	0	0	0	0		1	1	N/A	0	N/A	N/A	N/A	N/A	N/A	N/A	0	N/A	N/A	N/A	N/A	0	N/A	N/A
Chr08	61982756	G	A	255		0	0	0	N/A	0	N/A	0	N/A	0	0	0	N/A	0	0	0	0	0	0	0	0	0	0	0	0	0		0	0	N/A	0	N/A	N/A	N/A	N/A	N/A	N/A	0	N/A	N/A	N/A	N/A	0	N/A	N/A
Chr08	61982753	T	C	255		0	0	0	N/A	0	N/A	0	0	0	0	N/A	N/A	N/A	N/A	0	HET	HET	N/A	HET	HET	HET	0	0	HET	0		0	0	N/A	0	N/A	N/A	N/A	N/A	N/A	N/A	N/A	N/A	N/A	N/A	N/A	N/A	N/A	N/A
Chr08	61982739	AT	ATT	255		0	0	0	N/A	0	N/A	0	0	0	N/A	HET	N/A	N/A	HET	HET	HET	HET	N/A	HET	HET	HET	HET	0	HET	HET		0	0	N/A	N/A	N/A	N/A	N/A	N/A	N/A	N/A	N/A	N/A	N/A	N/A	N/A	N/A	N/A	N/A
Chr08	61982733	G	A	255		1	1	1	N/A	1	N/A	1	1	1	1	1	N/A	1	1	1	1	1	1	1	1	1	1	1	1	1		1	1	N/A	0	N/A	N/A	N/A	N/A	N/A	N/A	N/A	N/A	N/A	N/A	N/A	N/A	N/A	N/A
Chr08	61982726	C	A	255		0	0	0	N/A	0	N/A	1	1	0	0	0	N/A	0	0	0	0	0	0	HET	0	0	0	0	0	0		1	1	N/A	0	N/A	N/A	N/A	N/A	N/A	N/A	N/A	N/A	N/A	N/A	N/A	N/A	N/A	N/A
Chr08	61982706	C	A	255		0	0	0	N/A	0	N/A	0	0	0	N/A	0	N/A	0	0	0	0	0	0	0	0	0	0	N/A	0	0		0	0	N/A	N/A	N/A	N/A	N/A	N/A	N/A	N/A	N/A	N/A	N/A	N/A	N/A	N/A	N/A	N/A
Chr08	61982659	A	T	255		0	0	0	N/A	0	N/A	0	0	0	N/A	0	N/A	0	0	0	0	0	0	0	0	0	0	N/A	0	0		0	0	N/A	N/A	N/A	N/A	N/A	N/A	N/A	N/A	N/A	N/A	N/A	N/A	N/A	N/A	N/A	N/A
Chr08	61982650	T	A	255		0	0	0	N/A	0	N/A	0	0	0	N/A	0	N/A	0	0	0	0	0	0	N/A	0	0	0	N/A	0	0		0	0	N/A	N/A	N/A	N/A	N/A	N/A	N/A	N/A	N/A	N/A	N/A	N/A	N/A	N/A	N/A	N/A
Chr08	61970259	A	C	131		0	0	0	N/A	1	N/A	N/A	0	N/A	N/A	N/A	N/A	N/A	N/A	N/A	N/A	N/A	N/A	N/A	N/A	N/A	N/A	0	N/A	N/A		0	0	N/A	N/A	N/A	N/A	N/A	N/A	N/A	N/A	N/A	N/A	N/A	N/A	N/A	N/A	N/A	N/A
Chr08	61970251	C	T	44		0	0	0	N/A	0	0	N/A	0	N/A	N/A	N/A	N/A	N/A	N/A	N/A	N/A	N/A	N/A	N/A	N/A	N/A	N/A	0	N/A	N/A		0	0	N/A	N/A	N/A	N/A	N/A	N/A	N/A	N/A	N/A	N/A	N/A	N/A	N/A	N/A	N/A	N/A
Chr08	61970237	C	A	66		0	0	0	N/A	0	0	N/A	0	N/A	N/A	N/A	N/A	N/A	N/A	N/A	N/A	N/A	N/A	N/A	N/A	N/A	N/A	0	N/A	N/A		0	0	N/A	N/A	N/A	N/A	N/A	N/A	N/A	N/A	N/A	N/A	N/A	N/A	N/A	N/A	N/A	N/A
Chr08	61970233	G	A	255		0	0	0	N/A	0	0	N/A	0	N/A	N/A	N/A	N/A	N/A	N/A	N/A	N/A	N/A	N/A	N/A	N/A	N/A	N/A	0	N/A	N/A		0	0	N/A	N/A	N/A	N/A	N/A	N/A	N/A	N/A	N/A	N/A	N/A	N/A	N/A	N/A	N/A	N/A
Chr08	61970230	C	A	44		0	0	0	N/A	0	0	N/A	0	N/A	N/A	N/A	N/A	N/A	N/A	N/A	N/A	N/A	N/A	N/A	N/A	N/A	N/A	0	N/A	N/A		0	0	N/A	N/A	N/A	N/A	N/A	N/A	N/A	N/A	N/A	N/A	N/A	N/A	N/A	N/A	N/A	N/A
Chr08	61970217	C	G	255		0	0	0	N/A	0	0	N/A	HET	N/A	N/A	N/A	N/A	N/A	N/A	N/A	N/A	N/A	N/A	N/A	N/A	N/A	N/A	0	N/A	N/A		0	0	N/A	N/A	N/A	N/A	N/A	N/A	N/A	N/A	N/A	N/A	N/A	N/A	N/A	N/A	N/A	N/A
Chr08	61970215	A	G	255		1	1	0	N/A	0	0	N/A	0	N/A	N/A	N/A	N/A	N/A	N/A	N/A	N/A	N/A	N/A	N/A	N/A	N/A	N/A	0	N/A	N/A		0	N/A	N/A	N/A	N/A	N/A	N/A	N/A	N/A	N/A	N/A	N/A	N/A	N/A	N/A	N/A	N/A	N/A
Chr08	61970213	C	A	255		0	0	0	N/A	1	0	N/A	0	N/A	N/A	N/A	N/A	N/A	N/A	N/A	N/A	N/A	N/A	N/A	N/A	N/A	N/A	0	N/A	N/A		0	0	N/A	N/A	N/A	N/A	N/A	N/A	N/A	N/A	N/A	N/A	N/A	N/A	N/A	N/A	N/A	N/A
Chr08	61970211	A	C,T	255		0	0	0	N/A	1	0	N/A	N/A	N/A	N/A	N/A	N/A	N/A	N/A	N/A	N/A	N/A	N/A	N/A	N/A	N/A	N/A	0	N/A	N/A		0	0/2	N/A	N/A	N/A	N/A	N/A	N/A	N/A	N/A	N/A	N/A	N/A	N/A	N/A	N/A	N/A	N/A
Chr08	61970210	T	G	255		1	1	0	N/A	0	0	N/A	0	N/A	N/A	N/A	N/A	N/A	N/A	N/A	N/A	N/A	N/A	N/A	N/A	N/A	N/A	0	N/A	N/A		0	HET	N/A	N/A	N/A	N/A	N/A	N/A	N/A	N/A	N/A	N/A	N/A	N/A	N/A	N/A	N/A	N/A
Chr08	61970198	T	C	255		0	0	0	1	1	0	N/A	0	N/A	N/A	N/A	N/A	1	1	1	1	1	1	1	1	1	1	HET	1	N/A		0	0	N/A	N/A	N/A	N/A	N/A	N/A	N/A	N/A	N/A	N/A	N/A	N/A	N/A	N/A	N/A	N/A
Chr08	61970186	T	A	255		0	0	0	0	0	0	N/A	0	N/A	N/A	N/A	N/A	0	0	0	0	0	0	0	0	0	0	0	0	N/A		0	0	N/A	N/A	N/A	N/A	N/A	N/A	N/A	N/A	N/A	N/A	N/A	N/A	N/A	N/A	N/A	N/A
Chr08	61970183	T	C	255		0	0	0	0	0	N/A	N/A	0	N/A	N/A	N/A	N/A	0	0	0	0	0	0	0	0	0	0	0	0	N/A		0	0	N/A	N/A	N/A	N/A	N/A	N/A	N/A	N/A	N/A	N/A	N/A	N/A	N/A	N/A	N/A	N/A
Chr08	61970165	A	C	255		0	0	0	0	0	0	N/A	0	N/A	N/A	N/A	N/A	0	0	0	0	0	0	0	0	0	0	0	0	N/A		0	0	N/A	0	N/A	N/A	N/A	N/A	N/A	N/A	N/A	N/A	N/A	N/A	N/A	N/A	N/A	0
Chr08	61970157	T	C	52		0	0	0	0	0	0	N/A	0	N/A	0	N/A	N/A	0	0	0	0	0	0	0	0	0	0	0	0	N/A		0	0	N/A	0	N/A	N/A	N/A	N/A	N/A	N/A	N/A	N/A	N/A	N/A	N/A	N/A	N/A	0
Chr08	61970155	G	T	255		0	0	0	0	0	0	N/A	0	0	0	N/A	N/A	0	0	0	0	0	0	0	0	0	0	0	0	0		0	0	N/A	0	N/A	N/A	N/A	N/A	N/A	N/A	N/A	N/A	N/A	N/A	N/A	N/A	N/A	N/A
Chr08	61970131	T	C	255		0	0	0	1	1	0	N/A	0	0	0	N/A	N/A	N/A	HET	N/A	1	1	HET	HET	N/A	HET	HET	HET	HET	0		0	0	N/A	N/A	N/A	N/A	N/A	N/A	N/A	N/A	N/A	N/A	N/A	N/A	N/A	N/A	N/A	0
Chr08	61970115	G	C	255		0	0	0	N/A	0	0	N/A	0	0	0	N/A	N/A	0	0	0	0	0	0	0	0	0	0	0	0	0		0	0	N/A	N/A	N/A	N/A	N/A	N/A	N/A	N/A	N/A	N/A	N/A	N/A	N/A	N/A	N/A	0
Chr08	61970112	C	A	108		0	0	0	0	0	0	N/A	0	0	0	N/A	N/A	0	0	0	0	0	0	0	0	0	0	0	0	0		0	0	N/A	N/A	N/A	0	N/A	N/A	N/A	0	N/A	N/A	N/A	N/A	0	N/A	N/A	0
Chr08	61970111	G	A	255		0	0	0	0	0	0	N/A	N/A	0	0	N/A	N/A	0	0	0	0	0	0	0	0	0	0	0	0	0		0	HET	N/A	N/A	N/A	0	N/A	N/A	N/A	0	N/A	N/A	N/A	N/A	0	N/A	N/A	0
Chr08	61970110	A	T	255		0	0	0	0	0	0	N/A	0	0	0	N/A	N/A	0	0	0	0	0	0	0	0	0	0	0	0	0		0	0	N/A	N/A	N/A	0	N/A	N/A	N/A	0	N/A	N/A	N/A	N/A	0	N/A	N/A	0
Chr08	61970109	T	C	61		0	0	0	0	0	0	N/A	0	0	N/A	N/A	N/A	0	0	0	0	0	0	0	0	0	0	0	0	0		0	0	N/A	N/A	N/A	0	N/A	N/A	N/A	0	N/A	N/A	N/A	N/A	0	N/A	N/A	0
Chr08	61970107	A	T	255		0	0	0	0	0	0	N/A	0	0	0	N/A	N/A	0	0	0	0	0	0	0	0	0	0	0	0	0		1	HET	N/A	N/A	N/A	0	N/A	N/A	N/A	0	N/A	0	N/A	N/A	0	N/A	N/A	0
Chr08	61970101	C	A	255		0	0	0	HET	HET	N/A	N/A	0	0	HET	N/A	N/A	N/A	HET	0	HET	0	N/A	HET	N/A	N/A	HET	0	HET	HET		0	0	N/A	N/A	N/A	0	N/A	N/A	N/A	0	N/A	0	N/A	0	0	N/A	N/A	0
Chr08	61970098	G	A	255		0	0	0	0	0	N/A	N/A	0	0	0	N/A	N/A	0	0	0	0	0	0	0	0	0	0	0	0	0		0	0	N/A	N/A	N/A	0	N/A	N/A	N/A	0	N/A	0	N/A	0	0	N/A	N/A	N/A
Chr08	61970095	T	G	255		0	0	0	0	0	N/A	N/A	0	0	0	N/A	N/A	0	0	0	0	0	0	0	0	0	0	0	0	0		0	0	N/A	N/A	N/A	0	N/A	N/A	N/A	0	N/A	0	N/A	0	0	N/A	N/A	N/A
Chr08	61970090	G	T	255		0	0	0	0	0	0	N/A	0	0	0	N/A	N/A	0	0	0	0	0	0	0	0	0	0	0	0	0		0	0	N/A	N/A	N/A	0	N/A	N/A	N/A	0	N/A	0	N/A	N/A	0	N/A	N/A	0
Chr08	61970084	T	A	255		0	0	0	0	0	0	N/A	0	0	0	N/A	N/A	0	0	0	0	0	0	0	0	0	0	0	0	0		0	0	N/A	N/A	N/A	0	N/A	N/A	N/A	0	N/A	0	N/A	0	0	N/A	N/A	0
Chr08	61970080	C	A	255		0	0	0	0	0	0	N/A	0	0	0	N/A	N/A	0	0	0	0	0	0	0	0	0	0	0	0	0		0	0	N/A	N/A	N/A	0	N/A	N/A	N/A	0	N/A	0	N/A	0	0	N/A	N/A	0
Chr08	61970061	A	G,T	255		0	0	0	0	0	0	N/A	N/A	0	0	N/A	N/A	0	0	0	0	0	0	0	0	0	0	0/2	0	0		0	N/A	N/A	N/A	N/A	0	N/A	N/A	N/A	0	N/A	0	N/A	0	0	N/A	N/A	N/A
Chr08	61970048	C	A	255		0	0	0	0	0	0	N/A	0	0	0	N/A	N/A	0	0	0	0	0	N/A	0	0	0	0	0	0	0		0	0	N/A	N/A	N/A	0	N/A	N/A	N/A	0	N/A	0	N/A	0	0	N/A	N/A	0
Chr08	61969164	C	A	255		0	0	0	1	HET	0	N/A	0	0	0	N/A	N/A	N/A	N/A	N/A	N/A	N/A	N/A	N/A	N/A	N/A	1	0	1	N/A		N/A	0	0	N/A	N/A	N/A	N/A	N/A	N/A	0	N/A	N/A	N/A	N/A	N/A	N/A	N/A	N/A
Chr08	61969160	G	A,C	255		0	0	0	0	0	0	N/A	HET	0	0	0	N/A	N/A	0	N/A	0	N/A	N/A	0	0	N/A	0	0	0	N/A		N/A	HET	0	N/A	N/A	N/A	N/A	N/A	N/A	0	N/A	N/A	N/A	N/A	N/A	N/A	N/A	N/A
Chr08	61969149	A	C	255		0	0	0	0	0	0	N/A	0	0	0	0	N/A	N/A	0	N/A	0	0	N/A	0	0	N/A	0	0	0	N/A		N/A	0	0	N/A	N/A	N/A	N/A	N/A	N/A	0	N/A	N/A	N/A	N/A	N/A	N/A	N/A	N/A
Chr08	61969145	G	A	90		0	0	0	0	0	0	N/A	0	0	0	0	N/A	N/A	0	N/A	0	0	N/A	0	0	N/A	0	0	0	N/A		N/A	0	0	N/A	N/A	N/A	N/A	N/A	N/A	0	N/A	N/A	N/A	N/A	N/A	N/A	N/A	N/A
Chr08	61969141	T	G	70		0	0	0	0	0	0	N/A	0	0	0	0	N/A	N/A	0	N/A	0	0	N/A	0	0	N/A	0	0	0	N/A		N/A	0	0	N/A	N/A	N/A	N/A	N/A	N/A	0	N/A	N/A	N/A	N/A	N/A	N/A	N/A	N/A
Chr08	61969139	C	G	255		0	0	0	0	0	N/A	N/A	HET	0	0	0	N/A	N/A	0	N/A	0	0	N/A	0	0	N/A	0	0	0	N/A		N/A	HET	0	N/A	N/A	N/A	N/A	N/A	N/A	0	N/A	N/A	N/A	N/A	N/A	N/A	N/A	N/A
Chr08	61969138	C	T	255		0	0	0	0	0	0	N/A	HET	0	0	0	N/A	N/A	0	N/A	0	0	N/A	0	0	N/A	0	0	0	N/A		N/A	HET	0	N/A	N/A	N/A	N/A	N/A	N/A	0	N/A	N/A	N/A	N/A	N/A	N/A	N/A	N/A
Chr08	61969105	T	G	41		0	0	0	0	0	0	N/A	0	0	0	0	N/A	N/A	0	N/A	0	0	N/A	0	0	N/A	0	0	0	N/A		N/A	0	0	N/A	N/A	N/A	N/A	N/A	N/A	0	N/A	N/A	N/A	N/A	N/A	N/A	N/A	N/A
Chr08	61969103	T	A	255		0	0	0	N/A	0	N/A	N/A	HET	0	1	N/A	N/A	N/A	0	N/A	0	0	N/A	0	0	N/A	0	0	0	N/A		N/A	0	HET	N/A	N/A	N/A	N/A	N/A	N/A	1	N/A	N/A	N/A	N/A	N/A	N/A	N/A	N/A
Chr08	61969102	T	G	139		0	0	0	N/A	0	0	N/A	0	0	0	0	N/A	N/A	0	N/A	0	0	N/A	N/A	0	N/A	0	0	0	N/A		N/A	0	0	N/A	N/A	N/A	N/A	N/A	N/A	0	N/A	N/A	N/A	N/A	N/A	N/A	N/A	N/A
Chr08	61969101	A	T	139		0	0	0	N/A	0	0	N/A	0	0	0	0	N/A	N/A	0	N/A	0	0	N/A	N/A	0	N/A	0	0	0	N/A		N/A	0	0	N/A	N/A	N/A	N/A	N/A	N/A	0	N/A	N/A	N/A	N/A	N/A	N/A	N/A	N/A
Chr08	61969100	T	A,G	255		0	0	0	N/A	N/A	N/A	N/A	0	0	0	N/A	N/A	N/A	N/A	N/A	N/A	2/2	N/A	N/A	N/A	N/A	2/2	0	2/2	N/A		N/A	0	0	N/A	N/A	N/A	N/A	N/A	N/A	0	N/A	N/A	N/A	N/A	N/A	N/A	N/A	N/A
Chr08	61969097	A	C	255		0	0	0	N/A	N/A	N/A	N/A	N/A	0	N/A	N/A	N/A	N/A	N/A	N/A	N/A	N/A	N/A	N/A	N/A	N/A	1	0	1	N/A		N/A	0	0	N/A	N/A	N/A	N/A	N/A	N/A	0	N/A	N/A	N/A	N/A	N/A	N/A	N/A	N/A
Chr08	61969089	T	C	67		0	0	0	N/A	0	HET	N/A	0	0	0	0	N/A	N/A	0	N/A	N/A	N/A	N/A	N/A	N/A	N/A	N/A	0	N/A	N/A		N/A	0	0	N/A	N/A	N/A	N/A	N/A	N/A	0	N/A	N/A	N/A	N/A	N/A	N/A	N/A	N/A
Chr08	61969088	A	T	255		0	0	0	N/A	0	0	N/A	0	0	0	0	N/A	N/A	0	N/A	N/A	N/A	N/A	N/A	N/A	N/A	N/A	0	N/A	N/A		N/A	0	0	N/A	N/A	N/A	N/A	0	N/A	0	0	N/A	N/A	N/A	N/A	N/A	N/A	N/A
Chr08	61969086	C	T	104		0	0	0	N/A	0	0	N/A	0	0	0	0	N/A	N/A	0	N/A	N/A	N/A	N/A	N/A	N/A	N/A	N/A	0	N/A	N/A		N/A	0	0	N/A	0	N/A	0	0	N/A	0	0	N/A	0	N/A	N/A	N/A	N/A	N/A
Chr08	61969084	A	C	90		0	0	0	N/A	0	N/A	N/A	0	0	0	0	N/A	N/A	0	N/A	N/A	N/A	N/A	N/A	N/A	N/A	N/A	0	N/A	N/A		N/A	0	0	N/A	0	N/A	0	0	N/A	0	0	N/A	0	N/A	N/A	N/A	N/A	N/A
Chr08	61969077	C	G	139		0	0	0	N/A	0	0	N/A	0	0	0	0	N/A	N/A	0	N/A	N/A	N/A	N/A	N/A	N/A	N/A	N/A	0	N/A	N/A		N/A	0	0	N/A	0	N/A	0	0	N/A	0	0	N/A	0	N/A	N/A	N/A	N/A	N/A
Chr08	61969076	G	T	255		0	0	0	N/A	0	0	N/A	0	0	0	0	N/A	N/A	0	N/A	N/A	N/A	N/A	N/A	N/A	N/A	N/A	1	N/A	N/A		N/A	0	0	N/A	0	N/A	0	0	N/A	0	0	N/A	0	N/A	N/A	N/A	N/A	N/A
Chr08	61969075	G	A	255		0	0	0	N/A	0	0	N/A	0	0	0	0	N/A	N/A	0	N/A	N/A	N/A	N/A	N/A	N/A	N/A	N/A	0	N/A	N/A		N/A	0	HET	N/A	0	N/A	0	0	N/A	0	0	N/A	0	N/A	N/A	N/A	N/A	N/A
Chr08	61969073	A	C	255		0	0	0	N/A	1	0	N/A	0	0	0	N/A	N/A	N/A	1	N/A	N/A	N/A	N/A	N/A	N/A	N/A	N/A	0	N/A	N/A		N/A	0	0	N/A	0	N/A	0	0	N/A	0	0	N/A	0	N/A	N/A	N/A	N/A	N/A
Chr08	61969068	A	G	104		0	0	0	N/A	0	0	N/A	0	0	0	0	N/A	N/A	0	N/A	N/A	N/A	N/A	N/A	N/A	N/A	N/A	0	N/A	N/A		N/A	0	0	N/A	0	N/A	0	0	N/A	0	0	N/A	0	N/A	N/A	N/A	N/A	N/A
Chr08	61969063	G	C	255		0	0	0	N/A	0	0	N/A	N/A	0	0	0	N/A	N/A	0	N/A	N/A	N/A	N/A	N/A	N/A	N/A	N/A	0	N/A	N/A		N/A	0	0	N/A	0	N/A	0	0	N/A	0	0	N/A	0	N/A	N/A	N/A	N/A	N/A
Chr08	61969042	C	T	255		0	0	0	0	0	0	0	0	0	0	N/A	0	0	0	0	0	0	0	0	0	0	N/A	0	0	0		N/A	0	0	N/A	0	0	0	0	N/A	0	0	N/A	0	N/A	N/A	0	N/A	0
Chr08	61969040	C	A	255		0	0	0	0	0	0	0	0	0	0	N/A	0	0	0	0	0	0	0	N/A	0	0	N/A	0	0	0		N/A	0	0	N/A	0	0	0	0	N/A	0	0	N/A	0	N/A	N/A	0	N/A	0
Chr08	61969035	T	C	255		0	0	0	0	0	0	0	0	0	0	N/A	0	0	0	0	0	0	N/A	N/A	0	0	N/A	0	0	0		N/A	0	0	N/A	0	0	0	0	N/A	0	0	N/A	0	N/A	N/A	0	N/A	0
Chr08	61969012	T	C	255		0	0	0	0	0	0	0	0	0	0	N/A	0	0	0	0	N/A	0	N/A	HET	0	0	N/A	0	0	0		N/A	0	0	N/A	0	0	0	0	N/A	0	0	N/A	0	N/A	N/A	0	N/A	N/A
Chr08	61969004	C	T	139		0	0	0	N/A	N/A	0	N/A	0	0	N/A	N/A	N/A	N/A	0	N/A	N/A	N/A	N/A	N/A	N/A	N/A	N/A	N/A	0	N/A		N/A	0	N/A	N/A	N/A	N/A	N/A	N/A	N/A	N/A	N/A	N/A	N/A	N/A	N/A	N/A	N/A	N/A
Chr08	61968997	C	T	255		0	0	0	N/A	N/A	0	N/A	HET	0	N/A	N/A	N/A	N/A	1	N/A	N/A	N/A	N/A	N/A	N/A	N/A	N/A	N/A	1	N/A		N/A	1	N/A	N/A	N/A	N/A	N/A	N/A	N/A	N/A	N/A	N/A	N/A	N/A	N/A	N/A	N/A	N/A
Chr08	61966693	C	A	255		0	0	0	0	0	0	N/A	N/A	0	0	0	N/A	0	0	0	0	0	0	0	0	0	0	0	0	0		N/A	N/A	0	N/A	0	N/A	0	0	N/A	N/A	0	N/A	0	0	N/A	0	0	0
Chr08	61966658	CTAT	CT	255		0	0	0	0	0	N/A	N/A	N/A	0	0	0	N/A	0	0	0	0	0	0	0	0	0	0	0	0	0		N/A	N/A	0	N/A	0	N/A	0	0	N/A	N/A	0	N/A	0	0	N/A	0	0	0
Chr08	61966648	C	G	255		0	0	0	0	0	N/A	N/A	N/A	0	0	0	N/A	0	0	0	0	0	0	0	0	0	0	HET	0	0		N/A	N/A	0	N/A	0	N/A	0	0	N/A	N/A	0	N/A	0	0	N/A	0	0	0
Chr08	61964327	A	T	255		0	0	0	N/A	0	0	N/A	0	0	N/A	N/A	N/A	0	0	N/A	0	N/A	0	0	0	0	0	HET	0	0		N/A	HET	0	N/A	N/A	N/A	N/A	N/A	N/A	0	N/A	N/A	N/A	N/A	N/A	N/A	N/A	N/A
Chr08	61964320	A	G	58		0	0	0	N/A	0	N/A	N/A	0	0	N/A	N/A	N/A	0	0	N/A	0	N/A	N/A	0	0	0	0	0	0	0		N/A	0	0	N/A	N/A	N/A	N/A	N/A	N/A	0	N/A	N/A	N/A	N/A	N/A	N/A	N/A	N/A
Chr08	61964305	G	A	255		0	0	0	0	0	0	0	0	0	N/A	N/A	N/A	0	N/A	N/A	0	0	0	N/A	0	0	0	0	0	0		N/A	0	0	N/A	N/A	0	N/A	N/A	N/A	0	N/A	N/A	N/A	N/A	N/A	N/A	N/A	N/A
Chr08	61964297	A	G	255		0	0	0	0	N/A	0	0	0	0	N/A	N/A	N/A	0	0	N/A	0	0	0	N/A	0	0	0	0	0	0		N/A	0	0	N/A	N/A	0	N/A	N/A	N/A	0	N/A	N/A	N/A	N/A	N/A	N/A	N/A	N/A
Chr08	61964292	G	T	255		0	0	0	0	0	0	0	0	0	0	N/A	N/A	0	0	N/A	0	0	0	N/A	0	0	0	0	0	0		N/A	0	0	N/A	N/A	0	N/A	N/A	N/A	0	N/A	N/A	N/A	N/A	N/A	N/A	N/A	N/A
Chr08	61964287	G	A	255		0	0	0	N/A	0	0	0	0	0	0	N/A	N/A	N/A	0	N/A	0	0	0	0	0	0	0	0	0	0		N/A	0	0	N/A	N/A	0	N/A	N/A	N/A	0	N/A	N/A	N/A	N/A	N/A	N/A	N/A	N/A
Chr08	61964285	T	A	255		0	0	0	0	0	0	0	0	0	0	N/A	N/A	0	0	N/A	0	0	0	0	0	0	0	0	0	0		N/A	HET	0	N/A	N/A	0	N/A	N/A	N/A	0	N/A	N/A	N/A	N/A	N/A	N/A	N/A	N/A
Chr08	61964280	T	G	255		0	0	0	0	0	N/A	0	0	0	0	N/A	N/A	0	N/A	N/A	0	0	0	0	0	0	0	0	0	0		N/A	0	0	N/A	N/A	0	N/A	N/A	N/A	0	N/A	N/A	N/A	N/A	N/A	N/A	N/A	N/A
Chr08	61964273	G	C	121		0	0	0	0	0	0	N/A	0	0	0	N/A	N/A	0	0	N/A	0	0	0	0	0	0	0	0	0	0		N/A	0	N/A	N/A	N/A	0	N/A	N/A	N/A	0	N/A	N/A	N/A	N/A	N/A	N/A	N/A	N/A
Chr08	61964271	G	A	255		0	0	0	0	0	0	N/A	0	0	0	N/A	N/A	0	0	N/A	0	0	0	0	0	0	0	HET	0	0		N/A	0	N/A	N/A	N/A	0	N/A	N/A	N/A	0	N/A	N/A	N/A	N/A	N/A	N/A	N/A	N/A
Chr08	61964269	C	G	255		0	0	0	0	0	0	0	N/A	0	N/A	0	N/A	0	0	0	0	0	0	0	0	0	0	0	0	0		N/A	HET	N/A	N/A	N/A	N/A	N/A	N/A	N/A	0	N/A	N/A	N/A	N/A	N/A	N/A	N/A	N/A
Chr08	61964266	A	G	67		0	0	0	0	0	0	0	0	0	0	0	N/A	0	0	0	0	0	0	0	0	0	0	0	0	0		N/A	0	N/A	N/A	N/A	N/A	N/A	N/A	N/A	0	N/A	N/A	N/A	N/A	N/A	N/A	N/A	N/A
Chr08	61964264	T	C	255		0	0	0	0	0	0	0	0	0	N/A	0	N/A	0	0	0	0	0	0	0	0	0	0	0	0	0		N/A	0	N/A	N/A	N/A	N/A	N/A	N/A	N/A	0	N/A	N/A	N/A	N/A	N/A	N/A	N/A	N/A
Chr08	61964263	G	A	255		0	0	0	0	0	0	0	0	0	N/A	0	N/A	0	0	0	0	0	0	N/A	0	0	0	0	0	0		N/A	0	N/A	N/A	N/A	N/A	N/A	N/A	N/A	0	N/A	N/A	N/A	N/A	N/A	N/A	N/A	N/A
Chr08	61964248	T	C,G	255		0	0	0	0	0	0	0	0	0	0	0	N/A	0	0	0	0	0	0	0	0	0	0	HET	0	0		N/A	0/2	0	0	N/A	N/A	N/A	N/A	N/A	0	N/A	N/A	N/A	N/A	N/A	N/A	N/A	N/A
Chr08	61964243	A	C	255		0	0	0	0	0	0	0	0	0	0	0	N/A	0	0	0	0	0	0	0	0	0	0	0	0	0		N/A	0	0	0	N/A	N/A	N/A	N/A	N/A	0	N/A	N/A	N/A	N/A	N/A	N/A	N/A	N/A
Chr08	61964241	T	C,G	255		0	0	0	0	N/A	0	0	0/2	N/A	0	0	N/A	N/A	N/A	0	0	N/A	0	0	0	0	0	0	0	0		N/A	0/2	0	0	N/A	N/A	N/A	N/A	N/A	2/2	N/A	N/A	N/A	N/A	N/A	N/A	N/A	N/A
Chr08	61964237	T	A,C,G	255		0	0	0	0	0	0	0/3	0	N/A	N/A	0	N/A	N/A	N/A	0	0	0	0/3	0/3	0	N/A	0	3/3	0	0		N/A	0/3	N/A	0	N/A	N/A	N/A	N/A	N/A	0	N/A	N/A	N/A	N/A	N/A	N/A	N/A	N/A
Chr08	61964232	T	A	255		0	0	0	0	0	0	0	0	0	N/A	0	N/A	0	0	0	0	0	0	0	0	0	0	HET	0	0		N/A	0	0	0	N/A	N/A	N/A	N/A	N/A	0	N/A	N/A	N/A	N/A	N/A	N/A	N/A	N/A
Chr08	61964231	A	T	255		0	0	0	0	0	0	0	0	N/A	N/A	0	N/A	0	0	0	0	0	0	0	0	0	0	HET	0	0		N/A	HET	0	0	N/A	N/A	N/A	N/A	N/A	0	N/A	N/A	N/A	N/A	N/A	N/A	N/A	N/A
Chr08	61964230	C	A,G	255		0	0	0	0	0	0	0	0	0	0	0	N/A	0	0	0	0	0	0	0	0	0	0	1	0	0		N/A	0	0	0	N/A	N/A	N/A	N/A	N/A	0	N/A	N/A	N/A	N/A	N/A	N/A	N/A	N/A
Chr08	61964229	A	C,G,T	255		0	0	0	0	N/A	0	0	0	0	0	0	N/A	N/A	N/A	0	0	N/A	0	0	0	0	0	0/3	0	0		N/A	0/3	0	0	N/A	N/A	N/A	N/A	N/A	0	N/A	N/A	N/A	N/A	N/A	N/A	N/A	N/A
Chr08	61964228	T	A	255		0	0	0	0	N/A	0	0	0	0	0	0	N/A	0	0	0	0	N/A	0	0	0	0	0	HET	0	0		N/A	0	0	0	N/A	N/A	N/A	N/A	N/A	0	N/A	N/A	N/A	N/A	N/A	N/A	N/A	N/A
Chr08	61964208	G	C,T	255		0	0	0	0	0	0	0	HET	0	0	0	N/A	0	0	0	0	0	0	0	0	0	0	0	0	0		N/A	0	0	1	N/A	N/A	N/A	N/A	N/A	0	N/A	N/A	N/A	N/A	N/A	N/A	N/A	N/A
Chr08	61964206	A	G	70		0	0	0	0	0	0	0	0	0	0	0	N/A	0	0	0	0	0	0	0	0	0	0	0	0	0		N/A	0	0	0	N/A	N/A	N/A	N/A	N/A	0	N/A	N/A	N/A	N/A	N/A	N/A	N/A	N/A
Chr08	61964204	T	A	255		0	0	0	0	0	0	0	0	0	0	0	N/A	0	0	0	0	0	0	0	0	0	0	0	0	0		N/A	0	N/A	0	N/A	N/A	N/A	N/A	N/A	0	N/A	N/A	N/A	N/A	N/A	N/A	N/A	N/A
Chr08	61964203	C	T	255		0	0	0	0	0	0	0	0	0	0	0	N/A	0	0	0	0	0	0	0	0	0	0	1	0	0		N/A	0	N/A	0	N/A	N/A	N/A	N/A	N/A	0	N/A	N/A	N/A	N/A	N/A	N/A	N/A	N/A
Chr08	61964202	C	A,T	131		0	0	0	0	N/A	N/A	0	0	0	0	0	N/A	0	0	0	0	N/A	0	N/A	0	0	0	0	0	0		N/A	0	0	0	N/A	N/A	N/A	N/A	N/A	0	N/A	N/A	N/A	N/A	N/A	N/A	N/A	N/A
Chr08	61964202	CC	AC,CCTGC,CT,TC	255		0	0	0	0	N/A	N/A	0	0	0	0	0	N/A	0	0	0	0	N/A	0	N/A	0	0	0	3/3	0	0		N/A	0	N/A	0	N/A	N/A	N/A	N/A	N/A	0	N/A	N/A	N/A	N/A	N/A	N/A	N/A	N/A
Chr08	61964187	C	A,T	255		0	0	0	N/A	0/2	0	0	0	N/A	0/2	0	N/A	0	0	0	0	N/A	0	0	0	0	0	N/A	0	0		N/A	0/2	N/A	0	N/A	N/A	N/A	N/A	N/A	0	N/A	N/A	N/A	N/A	N/A	N/A	N/A	N/A
Chr08	61964186	G	C	255		0	0	0	N/A	0	0	0	0	0	0	0	N/A	0	0	0	0	0	0	0	0	0	0	N/A	0	0		N/A	0	0	0	N/A	N/A	N/A	N/A	N/A	0	N/A	N/A	N/A	N/A	N/A	N/A	N/A	N/A
Chr08	61964183	G	T	101		0	0	0	N/A	0	0	0	0	0	0	0	N/A	0	0	0	0	0	0	0	0	0	0	N/A	0	0		N/A	0	0	0	N/A	N/A	N/A	N/A	N/A	0	N/A	N/A	N/A	N/A	N/A	N/A	N/A	N/A
Chr08	61964179	C	T	255		0	0	0	N/A	0	0	0	0	0	0	0	N/A	0	0	0	0	0	0	0	0	0	0	N/A	0	0		N/A	0	0	0	N/A	N/A	N/A	N/A	N/A	0	N/A	N/A	N/A	N/A	N/A	N/A	N/A	N/A
Chr08	61964177	T	C	70		0	0	0	N/A	0	0	0	0	0	0	0	N/A	0	0	0	0	0	0	0	0	0	0	N/A	0	0		N/A	0	0	0	N/A	N/A	N/A	N/A	N/A	0	N/A	N/A	N/A	N/A	N/A	N/A	N/A	N/A
Chr08	61964171	C	G	255		0	0	0	N/A	N/A	N/A	0	0	0	0	0	N/A	0	0	0	0	N/A	0	0	0	0	0	N/A	0	0		N/A	0	0	N/A	N/A	N/A	N/A	N/A	N/A	0	N/A	N/A	N/A	N/A	N/A	N/A	N/A	N/A
Chr08	61964168	G	T	255		0	0	0	N/A	0	0	0	0	0	0	N/A	N/A	0	0	0	0	0	0	0	0	0	0	N/A	0	0		N/A	0	0	N/A	N/A	N/A	N/A	N/A	N/A	0	N/A	N/A	N/A	N/A	N/A	N/A	N/A	N/A
Chr08	61964161	G	A	255		0	0	0	N/A	0	N/A	0	N/A	0	0	N/A	N/A	0	0	0	0	0	0	0	0	0	0	N/A	0	0		N/A	HET	0	N/A	N/A	N/A	N/A	N/A	N/A	0	N/A	N/A	N/A	N/A	N/A	N/A	N/A	N/A
Chr08	61954787	G	A	255		1	1	1	N/A	1	1	1	1	1	N/A	N/A	1	N/A	1	1	N/A	N/A	1	N/A	N/A	1	N/A	1	1	1		1	1	N/A	N/A	N/A	1	N/A	1	N/A	N/A	N/A	N/A	N/A	N/A	N/A	1	N/A	1
Chr08	61954783	C	T	255		0	0	0	N/A	0	0	0	0	0	N/A	0	0	0	0	0	0	0	0	0	0	0	0	0	0	0		1	1	N/A	N/A	N/A	1	N/A	0	N/A	N/A	N/A	N/A	N/A	N/A	N/A	0	N/A	0
Chr08	61954780	A	G	255		0	0	0	N/A	1	0	0	0	0	N/A	HET	0	HET	N/A	N/A	HET	N/A	1	N/A	N/A	N/A	N/A	0	HET	HET		0	0	N/A	N/A	N/A	0	N/A	0	N/A	N/A	N/A	N/A	N/A	N/A	N/A	0	N/A	0
Chr08	61954775	T	A	255		0	0	0	N/A	0	0	0	HET	0	N/A	0	0	0	0	0	0	0	0	0	0	0	0	0	0	0		0	0	N/A	N/A	N/A	0	N/A	0	N/A	N/A	N/A	N/A	N/A	N/A	N/A	0	N/A	0
Chr08	61954760	C	T	255		1	1	1	N/A	1	1	1	1	1	N/A	N/A	1	N/A	1	1	N/A	N/A	1	N/A	N/A	1	N/A	1	1	1		1	1	N/A	N/A	N/A	1	N/A	1	N/A	N/A	N/A	N/A	N/A	N/A	N/A	1	N/A	1
Chr08	61954745	T	A	255		0	0	0	N/A	0	0	0	0	0	N/A	0	0	0	0	0	0	0	0	0	0	0	0	0	0	0		0	0	N/A	N/A	N/A	0	N/A	0	N/A	N/A	N/A	N/A	N/A	N/A	N/A	0	N/A	0
Chr08	61954733	C	A	255		0	0	0	N/A	1	N/A	0	HET	0	N/A	N/A	0	N/A	1	1	N/A	N/A	1	1	N/A	1	1	1	1	1		0	0	N/A	N/A	N/A	0	N/A	0	N/A	N/A	N/A	N/A	N/A	N/A	N/A	0	N/A	0
Chr08	61954725	C	T	255		0	0	0	N/A	1	N/A	0	HET	0	N/A	N/A	0	N/A	1	1	1	N/A	1	1	N/A	1	1	1	1	1		0	0	N/A	N/A	N/A	0	N/A	0	N/A	N/A	N/A	N/A	N/A	N/A	N/A	0	N/A	0
Chr08	61954719	G	A,T	255		1	1	1	N/A	1	N/A	1	1/2	1	N/A	1	1	N/A	1	1	N/A	N/A	1	1	N/A	1	1	1	1	1		1	1	N/A	N/A	N/A	N/A	N/A	N/A	N/A	N/A	N/A	N/A	N/A	N/A	N/A	N/A	N/A	1
Chr08	61954709	C	G	255		0	0	0	N/A	0	N/A	0	0	0	N/A	0	0	0	0	0	0	0	0	0	0	0	0	1	0	0		0	0	N/A	N/A	N/A	N/A	N/A	N/A	N/A	N/A	N/A	N/A	N/A	N/A	N/A	N/A	N/A	0
Chr08	61954692	C	A	255		0	0	0	0	0	N/A	0	0	0	N/A	0	0	0	0	0	0	0	0	0	0	0	0	0	0	0		0	0	N/A	N/A	0	0	0	0	0	N/A	0	N/A	N/A	N/A	0	N/A	N/A	0
Chr08	61954647	A	T	255		0	0	0	0	0	N/A	1	HET	0	N/A	N/A	1	0	0	0	0	0	0	N/A	0	0	0	0	0	0		1	1	N/A	N/A	1	1	1	1	1	N/A	1	N/A	N/A	N/A	1	N/A	N/A	1
Chr08	61954642	G	A	93		0	0	0	0	0	N/A	0	0	0	N/A	0	0	0	0	0	0	0	0	N/A	0	0	0	0	0	0		0	0	N/A	N/A	0	0	0	0	0	N/A	0	N/A	N/A	N/A	0	N/A	N/A	0
Chr08	61954623	A	G	255		1	1	1	1	1	N/A	1	HET	1	N/A	1	1	1	1	1	1	1	1	N/A	1	1	1	1	1	1		1	1	N/A	N/A	1	1	1	1	1	N/A	1	N/A	N/A	N/A	1	N/A	N/A	1
Chr08	61954614	T	C	255		1	1	1	N/A	1	1	1	1	1	N/A	1	1	1	1	1	1	1	N/A	1	1	1	1	1	1	1		1	1	N/A	N/A	1	1	N/A	N/A	N/A	N/A	N/A	N/A	N/A	N/A	N/A	1	N/A	1
Chr08	61954589	A	G	255		0	0	0	N/A	0	0	0	0	0	0	0	0	0	0	0	0	0	0	0	0	0	0	1	0	0		N/A	0	N/A	N/A	0	0	N/A	N/A	N/A	0	N/A	N/A	N/A	N/A	N/A	0	N/A	0
Chr08	61954583	T	A	255		1	1	1	N/A	1	N/A	1	HET	1	0	1	1	1	1	1	1	1	1	1	1	1	1	1	1	1		1	1	N/A	N/A	1	1	N/A	N/A	N/A	1	N/A	N/A	N/A	N/A	N/A	1	N/A	1
Chr08	61954579	C	A	255		0	0	0	N/A	0	N/A	0	HET	0	1	0	0	0	0	0	0	0	0	0	0	0	0	0	0	0		0	0	N/A	N/A	0	0	N/A	N/A	N/A	0	N/A	N/A	N/A	N/A	N/A	0	N/A	0
Chr08	61954559	T	G	255		0	0	0	N/A	0	N/A	0	HET	0	1	0	0	0	0	0	0	0	0	0	0	0	0	0	0	0		0	0	N/A	N/A	0	0	N/A	N/A	N/A	0	N/A	N/A	N/A	N/A	N/A	0	N/A	0
Chr08	61954550	A	T	255		1	1	1	N/A	1	1	1	1	1	1	1	1	1	1	1	1	1	1	1	1	1	N/A	1	1	1		1	1	N/A	N/A	1	1	N/A	N/A	N/A	1	N/A	N/A	N/A	N/A	N/A	1	N/A	1
Chr08	61954548	T	G	70		0	0	0	N/A	0	0	0	0	0	0	0	0	0	0	0	0	0	0	0	0	0	0	0	0	0		0	0	N/A	N/A	0	0	N/A	0	N/A	0	N/A	N/A	N/A	N/A	N/A	0	N/A	0
Chr08	61954532	T	C	255		0	0	0	N/A	0	N/A	0	0	0	0	0	1	0	0	0	0	0	0	0	0	0	0	0	0	0		0	0	N/A	N/A	N/A	N/A	N/A	N/A	N/A	0	N/A	N/A	N/A	N/A	N/A	N/A	N/A	1
Chr08	61954522	CCAC	CC	200		0	0	0	N/A	0	N/A	0	HET	0	N/A	0	0	0	0	0	0	0	0	0	0	0	0	0	0	0		0	0	N/A	N/A	N/A	N/A	N/A	N/A	N/A	N/A	N/A	N/A	N/A	N/A	N/A	N/A	N/A	0
Chr08	61954512	C	T	255		0	0	0	N/A	0	N/A	0	HET	0	1	0	0	0	0	0	0	0	0	0	0	0	0	0	0	0		0	0	N/A	N/A	N/A	N/A	N/A	N/A	N/A	0	N/A	N/A	N/A	N/A	N/A	N/A	N/A	0
Chr08	61954506	A	T	104		0	0	0	N/A	0	N/A	0	0	0	0	0	0	0	0	0	0	0	0	0	0	0	0	0	0	0		0	0	N/A	N/A	N/A	N/A	N/A	N/A	N/A	0	N/A	N/A	N/A	N/A	N/A	N/A	N/A	0
Chr08	61954505	T	G	104		0	0	0	N/A	0	0	0	0	0	0	0	0	0	0	0	0	0	0	0	0	0	0	0	0	0		0	0	N/A	N/A	N/A	N/A	N/A	N/A	N/A	0	N/A	N/A	N/A	N/A	N/A	N/A	N/A	0
Chr08	61954503	A	T	104		0	0	0	N/A	0	0	0	0	0	0	0	0	0	0	0	0	0	0	0	0	0	0	0	0	0		0	0	N/A	N/A	N/A	N/A	N/A	N/A	N/A	0	N/A	N/A	N/A	N/A	N/A	N/A	N/A	0
Chr08	61954466	T	G	255		1	1	1	N/A	1	N/A	1	1	1	1	1	1	1	1	1	1	1	1	1	1	1	1	1	1	1		1	1	N/A	N/A	N/A	N/A	N/A	N/A	N/A	N/A	N/A	N/A	N/A	N/A	N/A	N/A	N/A	1
Chr08	61954465	T	C	255		0	0	0	0	0	N/A	0	0	0	0	0	0	0	0	0	0	0	0	0	0	0	0	0	0	0		0	0	0	N/A	0	0	0	0	0	N/A	0	0	N/A	N/A	0	0	0	0
Chr08	61954458	A	C	255		0	0	0	0	0	N/A	0	0	0	0	0	N/A	0	0	0	0	0	0	0	0	0	0	0	0	0		0	0	0	N/A	0	0	0	0	0	0	0	0	N/A	N/A	0	0	0	0
Chr08	61954457	G	T	255		0	0	0	0	0	N/A	0	0	0	0	0	N/A	0	0	0	0	0	0	0	0	0	0	0	0	0		0	0	0	N/A	0	0	0	0	0	0	0	0	N/A	N/A	0	0	0	0
Chr08	61954454	G	T	255		0	0	0	0	0	N/A	0	0	0	0	0	0	0	0	0	0	0	0	0	0	0	0	0	0	0		0	0	0	N/A	0	0	0	0	0	0	0	0	N/A	N/A	0	0	0	0
Chr08	61954440	C	T	255		0	0	0	0	0	0	0	0	0	0	0	1	0	0	0	0	0	0	0	0	0	0	0	0	0		0	0	0	N/A	0	0	0	0	0	0	0	0	N/A	N/A	0	0	0	0
Chr08	61954429	T	A	255		0	0	0	HET	HET	1	HET	HET	0	1	HET	1	HET	HET	HET	HET	HET	N/A	HET	HET	HET	HET	1	HET	HET		0	0	1	N/A	1	0	1	1	0	0	1	0	N/A	N/A	0	1	1	1
Chr08	61954413	G	A	255		0	0	0	0	0	0	0	0	0	1	0	0	0	0	0	0	0	0	0	0	0	0	0	0	0		0	0	0	N/A	0	0	0	0	0	0	0	0	N/A	N/A	0	0	0	0
Chr08	61954406	T	A	255		0	0	0	0	0	0	0	0	0	0	0	1	0	0	0	0	0	0	0	0	0	0	0	0	0		0	0	0	N/A	1	0	1	1	0	0	1	0	N/A	N/A	0	1	1	1
Chr08	61953661	A	G	104		0	0	0	0	0	0	N/A	0	N/A	N/A	0	N/A	0	0	0	0	0	0	0	0	N/A	0	N/A	0	0		N/A	0	N/A	N/A	N/A	N/A	N/A	N/A	N/A	N/A	N/A	N/A	N/A	N/A	N/A	N/A	N/A	N/A
Chr08	61953660	C	G	255		0	0	0	1	1	0	N/A	0	N/A	N/A	N/A	N/A	N/A	N/A	N/A	N/A	N/A	N/A	N/A	N/A	N/A	N/A	N/A	HET	1		N/A	0	N/A	N/A	N/A	N/A	N/A	N/A	N/A	N/A	N/A	N/A	N/A	N/A	N/A	N/A	N/A	N/A
Chr08	61953631	T	A	255		1	1	1	1	1	1	N/A	1	N/A	N/A	1	N/A	1	1	1	1	1	1	1	1	N/A	1	N/A	1	1		N/A	1	N/A	N/A	N/A	N/A	N/A	N/A	N/A	N/A	N/A	N/A	N/A	N/A	N/A	N/A	N/A	N/A
Chr08	61953623	T	A	154		0	0	0	0	0	0	N/A	HET	N/A	N/A	0	N/A	0	0	0	0	0	0	0	0	N/A	0	N/A	0	0		N/A	0	N/A	N/A	N/A	N/A	N/A	N/A	N/A	N/A	N/A	N/A	N/A	N/A	N/A	N/A	N/A	N/A
Chr08	61953620	T	A	255		0	0	0	0	0	0	N/A	1	N/A	N/A	0	N/A	0	0	0	0	0	0	0	0	N/A	0	N/A	0	0		N/A	N/A	N/A	N/A	N/A	N/A	N/A	N/A	N/A	N/A	N/A	N/A	N/A	N/A	N/A	N/A	N/A	N/A
Chr08	61953620	TT	AT,TAT	255		0	0	0	0	0	0	N/A	2/2	N/A	N/A	0	N/A	0	0	0	0	0	0	0	0	N/A	0	N/A	0	0		N/A	2/2	N/A	N/A	N/A	N/A	N/A	N/A	N/A	N/A	N/A	N/A	N/A	N/A	N/A	N/A	N/A	N/A
Chr08	61953618	T	A	255		0	0	0	1	1	0	N/A	N/A	N/A	N/A	N/A	N/A	N/A	N/A	N/A	N/A	N/A	N/A	N/A	N/A	N/A	N/A	N/A	HET	1		N/A	0	N/A	N/A	N/A	N/A	N/A	N/A	N/A	N/A	N/A	N/A	N/A	N/A	N/A	N/A	N/A	N/A
Chr08	61953617	ATT	AAT,AT	255		0	0	0	1	1	0	N/A	N/A	N/A	N/A	N/A	N/A	N/A	N/A	N/A	1	N/A	N/A	N/A	N/A	N/A	N/A	N/A	N/A	1		N/A	0	N/A	N/A	N/A	N/A	N/A	N/A	N/A	N/A	N/A	N/A	N/A	N/A	N/A	N/A	N/A	N/A
Chr08	61953614	G	T	255		0	0	0	1	1	0	N/A	0	N/A	N/A	N/A	N/A	N/A	N/A	N/A	N/A	N/A	N/A	N/A	N/A	N/A	N/A	N/A	HET	1		N/A	0	N/A	N/A	N/A	N/A	N/A	N/A	N/A	N/A	N/A	N/A	N/A	N/A	N/A	N/A	N/A	N/A
Chr08	61953583	T	G	255		1	1	1	N/A	1	1	1	1	1	N/A	N/A	1	N/A	N/A	N/A	N/A	N/A	N/A	N/A	N/A	N/A	N/A	1	1	N/A		N/A	1	N/A	N/A	0	N/A	N/A	0	N/A	1	N/A	N/A	0	0	N/A	0	N/A	HET
Chr08	61953578	G	A	255		0	0	0	N/A	0	0	0	0	0	N/A	N/A	0	N/A	N/A	N/A	N/A	N/A	N/A	N/A	N/A	N/A	N/A	0	0	N/A		N/A	0	N/A	N/A	0	N/A	N/A	0	N/A	0	N/A	N/A	0	0	N/A	0	N/A	0
Chr08	61953570	C	T	255		0	0	0	N/A	0	0	0	0	0	N/A	N/A	0	N/A	N/A	N/A	N/A	N/A	N/A	N/A	N/A	N/A	N/A	0	0	N/A		N/A	0	N/A	N/A	0	N/A	N/A	0	N/A	0	N/A	N/A	0	0	N/A	0	N/A	0
Chr08	61953565	C	T	255		0	0	0	N/A	0	0	0	0	0	N/A	N/A	0	N/A	N/A	N/A	N/A	N/A	N/A	N/A	N/A	N/A	N/A	0	0	N/A		N/A	0	N/A	N/A	0	N/A	N/A	0	N/A	1	N/A	N/A	0	0	N/A	0	N/A	0
Chr08	61953557	ATTCTTTTCTTTG	ATTCTTTTTTTTG	255		0	0	0	N/A	0	N/A	0	0	0	N/A	N/A	0	N/A	N/A	N/A	N/A	N/A	N/A	N/A	N/A	N/A	N/A	0	0	N/A		N/A	0	N/A	N/A	0	N/A	N/A	N/A	N/A	1	N/A	N/A	0	0	N/A	0	N/A	0
Chr08	61953556	A	G	255		1	1	1	N/A	1	N/A	1	1	N/A	N/A	N/A	1	N/A	N/A	N/A	N/A	N/A	N/A	N/A	N/A	N/A	N/A	1	1	N/A		N/A	1	N/A	N/A	0	N/A	N/A	0	N/A	1	N/A	N/A	0	0	N/A	0	N/A	HET
Chr08	61953537	A	G	255		0	0	0	N/A	0	0	0	0	0	N/A	N/A	0	N/A	N/A	N/A	N/A	N/A	N/A	N/A	N/A	N/A	N/A	0	0	N/A		N/A	0	N/A	N/A	0	N/A	N/A	0	N/A	0	N/A	N/A	0	0	N/A	0	N/A	0
Chr08	61953536	A	T	255		0	0	0	N/A	HET	0	0	0	0	N/A	N/A	0	N/A	N/A	N/A	N/A	N/A	N/A	N/A	N/A	N/A	N/A	0	HET	N/A		N/A	0	N/A	N/A	0	N/A	N/A	0	N/A	0	N/A	N/A	0	0	N/A	0	N/A	0
Chr08	61953533	T	A	255		0	0	0	N/A	0	0	N/A	HET	0	N/A	N/A	0	N/A	N/A	N/A	N/A	N/A	N/A	N/A	N/A	N/A	N/A	0	0	N/A		N/A	0	N/A	N/A	0	N/A	N/A	0	N/A	1	N/A	N/A	0	0	N/A	0	N/A	0
Chr08	61953531	GA	GAA	255		0	0	0	N/A	0	N/A	0	0	0	N/A	N/A	0	N/A	N/A	N/A	N/A	N/A	N/A	N/A	N/A	N/A	N/A	0	0	N/A		N/A	0	N/A	N/A	0	N/A	N/A	N/A	N/A	0	N/A	N/A	0	0	N/A	0	N/A	0
Chr08	61953530	G	C	154		0	0	0	N/A	0	0	N/A	HET	0	N/A	N/A	0	N/A	N/A	N/A	N/A	N/A	N/A	N/A	N/A	N/A	N/A	0	0	N/A		N/A	0	N/A	N/A	0	N/A	N/A	0	N/A	0	N/A	N/A	0	0	N/A	0	N/A	0
Chr08	61953529	C	T	255		0	0	0	N/A	HET	0	0	0	0	N/A	N/A	0	N/A	N/A	N/A	N/A	N/A	N/A	N/A	N/A	N/A	N/A	0	HET	N/A		N/A	0	N/A	N/A	0	N/A	N/A	0	N/A	0	N/A	N/A	0	0	N/A	0	N/A	0
Chr08	61953524	C	T	154		0	0	0	N/A	0	0	N/A	HET	0	N/A	N/A	0	N/A	N/A	N/A	N/A	N/A	N/A	N/A	N/A	N/A	N/A	0	0	N/A		N/A	0	N/A	N/A	0	N/A	N/A	0	N/A	0	N/A	N/A	0	0	N/A	0	N/A	0
Chr08	61953512	C	T	255		0	0	0	N/A	0	1	N/A	N/A	0	N/A	N/A	0	N/A	N/A	N/A	0	N/A	N/A	N/A	N/A	N/A	N/A	0	0	0		N/A	1	0	N/A	0	N/A	N/A	0	N/A	0	N/A	N/A	0	0	N/A	0	N/A	0
Chr08	61953506	G	A	255		0	0	0	N/A	0	0	N/A	HET	0	N/A	0	0	0	0	0	0	0	0	0	0	0	0	0	0	0		N/A	0	0	N/A	N/A	N/A	N/A	0	N/A	1	N/A	N/A	N/A	N/A	N/A	0	N/A	0
Chr08	61953504	T	A	255		1	1	1	N/A	1	1	1	1	1	N/A	1	1	1	1	1	1	1	1	1	1	1	1	1	1	1		N/A	1	1	N/A	N/A	N/A	N/A	N/A	N/A	1	N/A	N/A	N/A	N/A	N/A	N/A	N/A	HET
Chr08	61953503	T	C	255		0	0	0	N/A	HET	0	0	0	0	N/A	HET	1	N/A	HET	N/A	HET	HET	1	HET	N/A	N/A	HET	0	HET	0		N/A	0	0	N/A	N/A	N/A	N/A	N/A	N/A	0	N/A	N/A	N/A	N/A	N/A	N/A	N/A	HET
Chr08	61953498	CTTATT	CT,CTTATC	255		0	0	0	N/A	0/2	0	0	0	0	N/A	N/A	2/2	N/A	0/2	N/A	0/2	N/A	2/2	N/A	N/A	N/A	0/2	0	0/2	0		N/A	0	0	N/A	N/A	N/A	N/A	N/A	N/A	0	N/A	N/A	N/A	N/A	N/A	N/A	N/A	0/2
Chr08	61953497	G	A	40		0	0	0	N/A	0	0	0	0	0	N/A	0	0	0	0	0	0	0	0	0	0	0	0	0	0	0		N/A	0	0	N/A	N/A	N/A	N/A	N/A	N/A	0	N/A	N/A	N/A	N/A	N/A	N/A	N/A	0
Chr08	61953455	C	A	118		0	0	0	0	0	0	0	0	0	N/A	0	0	0	0	0	0	0	0	0	0	0	0	0	0	0		N/A	0	0	N/A	0	N/A	N/A	0	N/A	0	0	N/A	0	0	N/A	0	0	0
Chr08	61953425	T	C	255		0	0	0	N/A	1	0	0	0	0	N/A	1	0	1	1	1	1	1	1	N/A	1	N/A	1	0	N/A	N/A		N/A	0	0	N/A	0	N/A	N/A	0	N/A	0	0	N/A	0	0	N/A	0	0	0
Chr08	61953390	G	C	255		0	0	0	0	N/A	0	0	0	0	N/A	N/A	0	N/A	N/A	N/A	N/A	N/A	N/A	N/A	N/A	N/A	N/A	0	0	N/A		N/A	N/A	0	N/A	0	N/A	N/A	0	N/A	0	0	N/A	0	0	N/A	0	0	0
Chr08	61940209	A	G	255		0	0	0	N/A	0	0	0	0	N/A	N/A	N/A	0	N/A	N/A	N/A	0	0	N/A	0	0	0	0	N/A	0	0		N/A	0	N/A	N/A	N/A	0	N/A	N/A	N/A	N/A	N/A	0	N/A	N/A	N/A	N/A	N/A	N/A
Chr08	61940204	G	T	255		0	0	0	N/A	0	0	0	0	N/A	N/A	N/A	0	N/A	N/A	N/A	0	0	N/A	0	0	0	0	N/A	0	0		N/A	0	N/A	N/A	N/A	0	N/A	N/A	N/A	N/A	N/A	0	N/A	N/A	N/A	N/A	N/A	N/A
Chr08	61940199	G	A	151		0	0	0	N/A	0	0	0	0	N/A	N/A	N/A	0	N/A	N/A	N/A	0	0	N/A	N/A	0	0	0	N/A	0	0		N/A	0	N/A	N/A	N/A	0	N/A	N/A	N/A	N/A	N/A	0	N/A	N/A	N/A	N/A	N/A	N/A
Chr08	61940192	T	G	255		0	0	0	N/A	0	0	0	0	N/A	N/A	N/A	0	N/A	N/A	N/A	0	0	N/A	0	0	0	0	N/A	0	0		N/A	0	N/A	N/A	N/A	0	N/A	N/A	N/A	N/A	N/A	0	N/A	N/A	N/A	N/A	N/A	N/A
Chr08	61940183	G	A	255		0	0	0	N/A	0	0	0	0	N/A	N/A	N/A	N/A	N/A	N/A	N/A	N/A	N/A	N/A	0	0	0	N/A	N/A	0	0		N/A	0	N/A	N/A	N/A	0	N/A	N/A	N/A	N/A	N/A	0	N/A	N/A	N/A	N/A	N/A	N/A
Chr08	61936483	C	A	255		0	1	0	N/A	N/A	N/A	N/A	0	1	N/A	N/A	N/A	N/A	N/A	N/A	N/A	N/A	N/A	N/A	N/A	N/A	N/A	N/A	N/A	N/A		N/A	N/A	N/A	N/A	N/A	N/A	N/A	N/A	N/A	N/A	N/A	N/A	N/A	N/A	N/A	N/A	N/A	N/A
Chr08	61936473	T	A	255		0	0	0	N/A	N/A	N/A	N/A	0	0	N/A	N/A	N/A	N/A	N/A	N/A	N/A	N/A	N/A	N/A	N/A	N/A	N/A	N/A	N/A	N/A		N/A	N/A	N/A	N/A	N/A	N/A	N/A	N/A	N/A	N/A	N/A	N/A	N/A	N/A	N/A	N/A	N/A	N/A
Chr08	61936471	C	T	104		0	0	0	N/A	N/A	N/A	N/A	0	0	N/A	N/A	N/A	N/A	N/A	N/A	N/A	N/A	N/A	N/A	N/A	N/A	N/A	N/A	N/A	N/A		N/A	N/A	N/A	N/A	N/A	N/A	N/A	N/A	N/A	N/A	N/A	N/A	N/A	N/A	N/A	N/A	N/A	N/A
Chr08	61935804	A	G	90		0	0	0	0	0	0	0	0	N/A	N/A	0	N/A	0	0	0	0	0	0	0	0	0	0	0	0	0		0	0	0	N/A	0	N/A	N/A	0	N/A	N/A	N/A	N/A	N/A	0	N/A	0	N/A	N/A
Chr08	61935800	A	G	255		0	0	0	0	0	0	0	0	N/A	N/A	0	N/A	0	0	0	0	0	0	0	0	0	0	0	0	0		0	0	0	N/A	0	N/A	N/A	0	N/A	N/A	N/A	N/A	N/A	0	N/A	0	N/A	N/A
Chr08	61935795	G	T	255		0	0	0	0	0	0	0	0	N/A	N/A	0	N/A	0	0	0	0	0	0	0	0	0	0	0	0	0		0	0	0	N/A	0	N/A	N/A	0	N/A	N/A	N/A	N/A	N/A	0	N/A	0	N/A	N/A
Chr08	61935790	G	A,C	70		0	0	0	0	0	0	0	N/A	N/A	N/A	0	N/A	0	0	2/2	0	0	0	N/A	0	0/2	0	0	0	0		0	0	0	N/A	0	N/A	N/A	0	N/A	N/A	N/A	N/A	N/A	0	N/A	0	N/A	N/A
Chr08	61935783	T	G	255		0	0	0	0	0	0	0	0	N/A	N/A	0	N/A	0	0	0	0	0	0	0	0	0	0	0	0	0		0	0	0	N/A	0	N/A	N/A	0	N/A	N/A	N/A	N/A	N/A	0	N/A	0	N/A	N/A
Chr08	61935774	G	A	255		0	0	0	0	0	0	0	0	N/A	N/A	0	N/A	0	0	0	0	0	0	0	0	0	0	0	0	0		1	N/A	1	N/A	0	N/A	N/A	0	N/A	N/A	N/A	N/A	N/A	0	N/A	0	N/A	N/A
Chr08	61935760	C	T	139		0	0	0	0	0	0	0	0	N/A	N/A	0	N/A	0	0	0	0	0	0	0	0	0	0	0	0	0		N/A	0	0	N/A	0	N/A	N/A	0	N/A	N/A	N/A	N/A	N/A	0	N/A	0	N/A	N/A
Chr08	61935751	T	A,G	255		0	0	0	0/2	0/2	0	0	0	N/A	N/A	N/A	N/A	2/2	N/A	N/A	N/A	N/A	2/2	N/A	2/2	2/2	2/2	N/A	2/2	2/2		1	HET	1	N/A	0	N/A	N/A	0	N/A	N/A	N/A	N/A	N/A	0	N/A	0	N/A	N/A
Chr08	61935750	T	G	255		0	0	0	0	0	0	0	0	N/A	N/A	0	N/A	0	0	0	0	0	0	0	0	0	0	0	0	0		1	HET	1	N/A	0	N/A	N/A	0	N/A	N/A	N/A	N/A	N/A	0	N/A	0	N/A	N/A
Chr08	61935749	G	A	255		0	0	0	N/A	0	0	0	0	N/A	N/A	0	N/A	0	0	0	0	0	0	0	0	0	0	0	0	0		1	HET	1	N/A	0	N/A	N/A	0	N/A	N/A	N/A	N/A	N/A	0	N/A	0	N/A	N/A
Chr08	61935741	T	G	174		0	0	0	0	0	0	0	0	N/A	N/A	0	N/A	0	0	0	0	0	0	0	0	0	0	N/A	0	0		0	0	0	N/A	N/A	N/A	N/A	N/A	N/A	N/A	N/A	N/A	N/A	N/A	N/A	N/A	N/A	N/A
Chr08	61935735	A	G	255		0	0	0	0	HET	0	N/A	HET	N/A	N/A	1	N/A	1	N/A	N/A	N/A	N/A	1	N/A	1	1	1	0	1	N/A		0	0	0	N/A	N/A	N/A	N/A	N/A	N/A	N/A	N/A	N/A	N/A	N/A	N/A	N/A	N/A	N/A
Chr08	61935726	A	C	255		0	0	0	0	0	0	N/A	0	N/A	N/A	0	N/A	0	0	0	0	0	0	0	0	0	0	N/A	0	0		N/A	N/A	1	N/A	N/A	N/A	N/A	N/A	N/A	N/A	N/A	N/A	N/A	N/A	N/A	N/A	N/A	N/A
Chr08	61935725	T	G	255		0	0	0	0	HET	0	0	0	N/A	N/A	N/A	N/A	1	N/A	N/A	N/A	N/A	1	HET	1	N/A	1	0	1	1		0	0	0	N/A	N/A	N/A	N/A	N/A	N/A	N/A	N/A	N/A	N/A	N/A	N/A	N/A	N/A	N/A
Chr08	61935720	AATGA	AA,AATAA,AATCA,AATGG,AATTA,AATTG	255		0	0	0	N/A	0/2	N/A	0	HET	N/A	N/A	N/A	N/A	2/2	N/A	2/2	2/2	N/A	2/2	N/A	2/2	2/2	2/2	N/A	2/2	2/2		N/A	3/3	3/3	N/A	N/A	N/A	N/A	N/A	N/A	N/A	N/A	N/A	N/A	N/A	N/A	N/A	N/A	N/A
Chr08	61935717	G	C,T	255		0	0	0	0	0	N/A	0	N/A	N/A	N/A	0	N/A	0	0	0	0	0	0	0	0	0	0	0	0	0		0	0	0	N/A	N/A	N/A	N/A	N/A	N/A	N/A	N/A	N/A	N/A	N/A	N/A	N/A	N/A	N/A
Chr08	61935714	G	C	255		0	0	0	0	HET	0	0	0	N/A	N/A	N/A	N/A	1	N/A	N/A	N/A	N/A	1	HET	1	1	1	0	1	1		0	0	0	N/A	N/A	N/A	N/A	N/A	N/A	N/A	N/A	N/A	N/A	N/A	N/A	N/A	N/A	N/A
Chr08	61935712	C	A	255		0	0	0	0	0	0	0	0	N/A	N/A	0	N/A	0	0	0	0	0	0	0	0	0	0	0	0	0		1	HET	1	N/A	N/A	N/A	N/A	N/A	N/A	N/A	N/A	N/A	N/A	N/A	N/A	N/A	N/A	N/A
Chr08	61935711	C	T	255		0	0	0	0	0	0	0	0	N/A	N/A	0	N/A	0	0	0	0	0	0	0	0	0	0	0	0	0		0	0	0	N/A	N/A	N/A	N/A	N/A	N/A	N/A	N/A	N/A	N/A	N/A	N/A	N/A	N/A	N/A
Chr08	61935680	C	A	116		0	0	0	N/A	0	N/A	N/A	0	N/A	N/A	0	N/A	0	N/A	0	0	0	0	0	0	0	0	N/A	0	0		0	0	0	N/A	N/A	N/A	N/A	N/A	N/A	N/A	N/A	N/A	N/A	N/A	N/A	N/A	N/A	N/A
Chr08	61929935	T	A	255		0	0	0	0	0	N/A	N/A	HET	0	0	0	N/A	0	0	0	0	0	0	0	0	0	0	0	0	0		N/A	0	0	N/A	N/A	0	N/A	N/A	N/A	N/A	N/A	N/A	N/A	N/A	N/A	N/A	N/A	N/A
Chr08	61929932	A	G	255		0	0	0	0	0	N/A	N/A	0	0	0	0	N/A	0	0	0	0	0	0	0	0	0	0	HET	0	0		N/A	0	0	N/A	N/A	0	N/A	N/A	N/A	N/A	N/A	N/A	N/A	N/A	N/A	N/A	N/A	N/A
Chr08	61929930	C	G	255		0	0	0	N/A	0	N/A	N/A	0	0	0	0	N/A	HET	N/A	HET	N/A	0	0	N/A	HET	HET	HET	0	HET	0		N/A	0	0	N/A	N/A	0	N/A	N/A	N/A	N/A	N/A	N/A	N/A	N/A	N/A	N/A	N/A	N/A
Chr08	61929928	G	A	255		0	0	0	0	0	N/A	N/A	0	0	0	0	N/A	0	0	0	0	0	0	HET	0	0	0	0	0	0		N/A	0	0	N/A	N/A	0	N/A	N/A	N/A	N/A	N/A	N/A	N/A	N/A	N/A	N/A	N/A	N/A
Chr08	61929924	C	A	255		0	0	0	HET	1	N/A	N/A	0	0	0	HET	N/A	HET	HET	HET	HET	HET	N/A	HET	HET	HET	N/A	0	HET	HET		N/A	0	0	N/A	N/A	0	N/A	N/A	N/A	N/A	N/A	N/A	N/A	N/A	N/A	N/A	N/A	N/A
Chr08	61929918	C	A	255		0	0	0	0	0	N/A	N/A	0	0	0	HET	N/A	0	HET	HET	N/A	N/A	0	HET	N/A	N/A	HET	0	N/A	HET		N/A	0	0	N/A	N/A	0	N/A	N/A	N/A	N/A	N/A	N/A	N/A	N/A	N/A	N/A	N/A	N/A
Chr08	61929906	A	G	255		0	0	0	0	0	N/A	N/A	0	0	0	0	N/A	0	0	0	0	0	0	0	0	0	0	0	0	0		N/A	0	0	N/A	N/A	0	N/A	N/A	N/A	N/A	N/A	N/A	N/A	N/A	N/A	N/A	N/A	N/A
Chr08	61929862	TTGACTGACAAGAAAGG	TG	255		0	0	0	0	0	N/A	N/A	0	0	0	0	N/A	0	0	0	0	0	0	0	0	0	0	0	0	0		N/A	0	0	N/A	N/A	0	N/A	N/A	N/A	N/A	N/A	N/A	N/A	N/A	N/A	N/A	N/A	N/A
Chr08	61929828	A	G	70		0	0	0	0	0	N/A	N/A	0	0	0	0	N/A	0	0	0	0	0	0	0	0	0	0	0	0	0		N/A	0	0	N/A	N/A	N/A	N/A	N/A	N/A	N/A	N/A	N/A	N/A	N/A	N/A	N/A	N/A	N/A
Chr08	61929821	A	G	255		0	0	0	0	0	N/A	N/A	0	0	HET	HET	N/A	HET	HET	HET	HET	HET	HET	HET	HET	HET	HET	HET	HET	0		N/A	0	1	N/A	N/A	N/A	N/A	N/A	N/A	N/A	N/A	N/A	N/A	N/A	N/A	N/A	N/A	N/A
Chr08	61929815	A	G	255		0	0	0	0	0	N/A	N/A	N/A	0	HET	N/A	N/A	HET	N/A	0	N/A	HET	N/A	0	0	N/A	HET	0	0	HET		N/A	N/A	0	N/A	N/A	N/A	N/A	N/A	N/A	N/A	N/A	N/A	N/A	N/A	N/A	N/A	N/A	N/A
Chr08	61929815	ATCAACAGTCATGAAATTGATTATTT	AT,ATCAACAGTCATGGAATTGATTATTT,ATCAACAGTCCTGAAATTGATAATTT,ATCAACGGTCATGAAATTGATTATTT,GTCAACAGTCATGAAATTGATTATTT,GTCAACGGTCATGAAATTGATTATTT	255		0	0	0	0	0	N/A	N/A	N/A	0/3	4/5	0/4	N/A	0/4	0/4	0/4	0/4	0/4	0/4	0/4	0/4	0/4	0/4	0/4	0/4	0/5		N/A	N/A	4/4	N/A	N/A	N/A	N/A	N/A	N/A	N/A	N/A	N/A	N/A	N/A	N/A	N/A	N/A	N/A
Chr08	61929808	T	G	255		0	0	0	0	0	N/A	N/A	0	0	0	HET	N/A	0	HET	HET	HET	N/A	N/A	0	0	N/A	0	0	0	HET		N/A	N/A	0	N/A	N/A	N/A	N/A	N/A	N/A	N/A	N/A	N/A	N/A	N/A	N/A	N/A	N/A	N/A
Chr08	61928266	C	T	255		0	0	0	HET	HET	0	HET	HET	0	N/A	N/A	N/A	0	HET	N/A	HET	HET	HET	N/A	0	HET	N/A	HET	HET	HET		N/A	HET	0	N/A	N/A	1	N/A	N/A	1	1	N/A	1	0	0	N/A	N/A	N/A	N/A
Chr08	61928264	C	G	255		0	0	0	0	0	0	0	0	0	0	0	N/A	0	0	0	0	0	0	0	0	0	0	0	0	0		0	0	0	N/A	N/A	0	N/A	N/A	0	0	N/A	0	0	0	N/A	N/A	N/A	N/A
Chr08	61928256	C	A,T	255		0	0	0	0	0	0	0	0	0	0	0	N/A	0	0	0	0	0	0/2	0/2	0	0	0	0	0	0		0	0	0	0	N/A	0	N/A	N/A	0	0	N/A	0	0	0	N/A	N/A	N/A	N/A
Chr08	61928247	A	G	255		0	0	0	0	0	0	0	0	0	0	0	N/A	0	0	0	0	0	0	0	0	0	0	0	0	0		0	0	0	0	N/A	0	N/A	N/A	0	0	N/A	0	0	0	N/A	N/A	N/A	N/A
Chr08	61928226	G	A	255		0	0	0	0	0	0	0	0	0	0	0	N/A	0	0	0	0	0	HET	HET	0	0	0	0	0	0		0	0	0	0	N/A	0	N/A	N/A	0	0	N/A	0	0	0	0	N/A	N/A	N/A
Chr08	61928221	A	T	255		0	0	0	HET	HET	0	0	0	0	0	HET	N/A	HET	HET	HET	HET	HET	HET	HET	HET	HET	HET	0	HET	HET		0	0	0	0	N/A	0	N/A	N/A	0	0	N/A	0	0	0	0	N/A	N/A	N/A
Chr08	61928212	G	C	255		0	0	0	0	0	0	0	0	0	0	0	N/A	0	0	0	0	0	HET	HET	0	0	0	0	0	0		0	0	0	0	N/A	0	N/A	N/A	N/A	0	N/A	0	0	0	0	N/A	N/A	N/A
Chr08	61928202	A	T	255		0	0	0	0	0	N/A	0	0	0	0	0	N/A	0	0	0	0	0	0	0	0	0	0	0	0	0		0	0	0	0	N/A	0	N/A	N/A	0	0	N/A	0	0	0	0	N/A	N/A	N/A
Chr08	61928194	G	C	255		0	0	0	HET	HET	N/A	0	0	0	HET	HET	N/A	HET	HET	HET	HET	HET	HET	HET	HET	HET	HET	0	HET	HET		0	0	0	0	N/A	0	N/A	N/A	0	0	N/A	0	0	0	0	N/A	N/A	N/A
Chr08	61928192	G	C	255		0	0	0	0	0	N/A	0	0	0	0	0	N/A	0	0	0	0	0	0	0	0	0	0	0	0	0		HET	HET	0	0	N/A	0	N/A	N/A	0	0	N/A	0	HET	HET	0	N/A	N/A	N/A
Chr08	61928190	G	A	255		0	0	0	0	0	N/A	0	0	0	0	0	N/A	0	0	0	0	0	0	0	0	0	0	0	0	0		0	0	0	0	N/A	0	N/A	N/A	0	0	N/A	0	0	0	0	N/A	N/A	N/A
Chr08	61928170	A	G	255		0	0	0	0	0	0	0	0	0	0	0	N/A	0	0	0	0	0	0	0	0	0	0	0	0	0		0	0	0	N/A	N/A	0	N/A	N/A	0	N/A	N/A	0	0	0	0	N/A	N/A	N/A
Chr08	61928165	C	G	255		0	0	0	HET	HET	0	0	0	0	0	HET	N/A	N/A	HET	0	HET	HET	HET	HET	HET	HET	HET	0	HET	0		0	0	0	N/A	N/A	0	N/A	N/A	0	0	N/A	0	0	0	0	N/A	N/A	N/A
Chr08	61926746	C	A	157		0	0	0	N/A	N/A	N/A	N/A	0	0	N/A	N/A	N/A	N/A	N/A	N/A	1	1	N/A	N/A	N/A	N/A	N/A	N/A	1	1		N/A	N/A	N/A	N/A	N/A	N/A	N/A	N/A	N/A	N/A	N/A	N/A	N/A	N/A	N/A	N/A	N/A	N/A
Chr08	61926743	T	A	255		0	0	0	N/A	N/A	0	N/A	0	0	N/A	N/A	N/A	N/A	N/A	N/A	1	1	N/A	N/A	N/A	N/A	N/A	N/A	1	1		N/A	N/A	N/A	N/A	N/A	N/A	N/A	N/A	N/A	N/A	N/A	N/A	N/A	N/A	N/A	N/A	N/A	N/A
Chr08	61926707	A	G	255		0	0	0	0	0	0	0	0	0	N/A	N/A	0	0	0	0	0	0	N/A	0	0	0	0	N/A	0	0		N/A	0	0	N/A	N/A	0	N/A	N/A	N/A	N/A	N/A	N/A	N/A	N/A	N/A	N/A	N/A	0
Chr08	61926702	G	T	255		0	0	0	0	0	0	0	0	0	N/A	N/A	0	0	0	0	0	0	N/A	0	0	0	0	N/A	0	0		N/A	0	0	N/A	N/A	0	N/A	N/A	N/A	N/A	N/A	N/A	N/A	N/A	N/A	N/A	N/A	0
Chr08	61926697	G	A	255		0	0	0	0	0	0	0	0	0	N/A	N/A	0	0	0	0	N/A	N/A	0	N/A	N/A	N/A	0	N/A	0	N/A		N/A	0	0	N/A	N/A	0	N/A	N/A	N/A	N/A	N/A	N/A	N/A	N/A	N/A	N/A	N/A	0
Chr08	61926692	T	C	70		0	0	0	0	0	0	0	0	0	N/A	N/A	0	0	0	0	0	0	0	0	0	0	0	N/A	0	0		N/A	0	0	N/A	N/A	0	N/A	N/A	N/A	0	N/A	N/A	N/A	N/A	N/A	N/A	N/A	0
Chr08	61926690	T	G	255		0	0	0	0	0	0	0	0	0	N/A	N/A	0	0	0	0	0	0	0	0	0	0	0	N/A	0	0		N/A	0	0	N/A	N/A	0	N/A	N/A	N/A	0	N/A	N/A	N/A	N/A	N/A	N/A	N/A	0
Chr08	61926676	A	G	70		0	0	0	0	0	0	0	0	0	N/A	0	0	0	0	N/A	0	0	0	0	0	0	0	N/A	0	0		N/A	N/A	0	N/A	N/A	0	N/A	N/A	N/A	0	N/A	N/A	N/A	N/A	N/A	N/A	N/A	0
Chr08	61926673	G	A	255		0	0	0	0	0	0	0	0	0	N/A	0	0	0	0	N/A	0	0	0	0	0	0	0	N/A	0	0		N/A	0	0	N/A	N/A	0	N/A	N/A	N/A	0	N/A	N/A	N/A	N/A	N/A	N/A	N/A	0
Chr08	61926667	C	T	255		0	0	0	0	0	0	0	0	0	N/A	0	0	0	0	N/A	0	0	0	0	0	0	0	N/A	0	0		N/A	0	N/A	N/A	N/A	0	N/A	N/A	N/A	0	N/A	N/A	N/A	N/A	N/A	N/A	N/A	0
Chr08	61926666	C	T	119		0	0	0	0	0	0	0	0	0	N/A	0	0	0	0	N/A	0	0	N/A	0	0	0	0	N/A	0	0		N/A	0	0	N/A	N/A	0	N/A	N/A	N/A	0	N/A	N/A	N/A	N/A	N/A	N/A	N/A	0
Chr08	61926656	G	A	255		0	0	0	0	0	0	0	0	0	N/A	0	0	0	0	N/A	0	0	0	0	0	0	0	N/A	0	0		N/A	0	N/A	N/A	N/A	0	N/A	N/A	N/A	0	N/A	N/A	N/A	N/A	N/A	N/A	N/A	0
Chr08	61926654	T	C	255		0	0	0	N/A	0	0	0	0	0	N/A	0	0	0	0	N/A	0	0	0	0	0	0	0	N/A	0	0		N/A	0	0	N/A	N/A	N/A	N/A	N/A	N/A	0	N/A	N/A	N/A	N/A	N/A	N/A	N/A	0
Chr08	61926653	A	T	162		0	0	0	N/A	0	N/A	0	0	0	N/A	0	0	0	0	N/A	0	0	0	0	0	0	0	N/A	0	0		N/A	0	0	N/A	N/A	N/A	N/A	N/A	N/A	0	N/A	N/A	N/A	N/A	N/A	N/A	N/A	0
Chr08	61926651	T	A,G	255		0	0	0	N/A	0	0	0	0	0	N/A	0	0	0	N/A	N/A	0	0	0	0	0	0	N/A	N/A	0	0		N/A	0	N/A	N/A	N/A	N/A	N/A	N/A	N/A	0	N/A	N/A	N/A	N/A	N/A	N/A	N/A	0
Chr08	61926647	T	G	255		0	0	0	N/A	0	0	0	0	0	N/A	0	0	0	0	N/A	0	0	0	0	0	0	0	N/A	0	0		N/A	0	N/A	N/A	N/A	N/A	N/A	N/A	N/A	N/A	N/A	N/A	N/A	N/A	N/A	N/A	N/A	0
Chr08	61926641	A	G	255		0	0	0	N/A	0	0	0	0	0	N/A	0	0	0	0	N/A	0	0	0	0	0	0	0	N/A	0	0		N/A	0	N/A	N/A	0	N/A	N/A	N/A	N/A	1	N/A	N/A	N/A	N/A	N/A	N/A	N/A	0
Chr08	61926639	A	G	70		0	0	0	N/A	0	0	0	0	0	N/A	0	0	0	0	N/A	0	0	0	0	0	0	0	N/A	0	0		N/A	0	0	N/A	0	N/A	N/A	N/A	N/A	0	N/A	N/A	N/A	N/A	N/A	N/A	N/A	0
Chr08	61926604	G	C	255		0	0	0	0	0	0	0	N/A	0	N/A	N/A	N/A	0	0	N/A	0	0	0	0	0	0	0	N/A	0	0		N/A	HET	N/A	N/A	N/A	0	N/A	N/A	N/A	N/A	N/A	N/A	N/A	N/A	0	N/A	N/A	N/A
Chr08	61926603	G	A,C,T	255		0	0	0	1	HET	N/A	0	N/A	0	N/A	N/A	0	1	HET	N/A	HET	HET	N/A	HET	HET	HET	HET	N/A	HET	HET		N/A	N/A	N/A	N/A	0	0	N/A	N/A	N/A	N/A	N/A	N/A	N/A	N/A	0	N/A	N/A	0
Chr08	61926602	T	A,C	255		0	0	0	0	0	N/A	0	0	0	N/A	N/A	1	0	HET	N/A	HET	HET	N/A	HET	N/A	HET	N/A	N/A	HET	N/A		N/A	0	N/A	N/A	N/A	0	N/A	N/A	N/A	N/A	N/A	N/A	N/A	N/A	0	N/A	N/A	1
Chr08	61926598	C	G	255		0	0	0	0	0	0	0	0	0	N/A	N/A	0	0	0	N/A	0	0	0	0	0	0	0	N/A	0	0		N/A	0	N/A	N/A	0	N/A	N/A	N/A	N/A	N/A	N/A	N/A	N/A	N/A	0	N/A	N/A	0
Chr08	61926597	C	T	122		0	0	0	0	0	0	0	0	0	N/A	N/A	0	0	0	N/A	0	0	0	0	0	0	0	N/A	0	0		N/A	0	N/A	N/A	N/A	N/A	N/A	N/A	N/A	N/A	N/A	N/A	N/A	N/A	0	N/A	N/A	0
Chr08	61926588	T	C,G	255		0	0	0	0	N/A	0	HET	N/A	0	N/A	N/A	0	0	0/2	N/A	0	N/A	0	0	0	0	N/A	N/A	0	0		N/A	0	N/A	N/A	N/A	N/A	N/A	N/A	N/A	N/A	N/A	N/A	N/A	N/A	0	N/A	N/A	0
Chr08	61926584	A	G	104		0	0	0	0	0	N/A	0	0	0	N/A	N/A	0	0	0	N/A	0	0	0	0	0	0	0	N/A	0	0		N/A	0	N/A	N/A	N/A	N/A	N/A	N/A	N/A	N/A	N/A	N/A	N/A	N/A	0	N/A	N/A	0
Chr08	61926582	C	A,G,T	255		0	0	0	0	0	0	0/3	0	0	N/A	N/A	0	0	0	N/A	0	0	0	0	0	0	0	N/A	0	0		N/A	0	N/A	N/A	N/A	N/A	N/A	N/A	N/A	N/A	N/A	N/A	N/A	N/A	0	N/A	N/A	0
Chr08	61926581	G	T	255		0	0	0	0	0	0	0	0	0	N/A	N/A	0	0	0	N/A	0	0	0	0	0	0	0	N/A	0	0		N/A	0	N/A	N/A	N/A	N/A	N/A	N/A	N/A	N/A	N/A	N/A	N/A	N/A	0	N/A	N/A	0
Chr08	61926578	G	A	255		0	0	0	0	0	0	0	0	0	N/A	N/A	0	0	0	N/A	0	0	0	0	0	0	0	N/A	0	0		N/A	0	N/A	N/A	N/A	N/A	N/A	N/A	N/A	N/A	N/A	N/A	N/A	N/A	0	N/A	N/A	0
Chr08	61926560	C	T	255		1	1	1	1	1	1	1	1	1	N/A	N/A	1	1	1	N/A	1	1	1	1	1	1	1	N/A	1	1		N/A	1	N/A	N/A	N/A	N/A	N/A	N/A	N/A	N/A	N/A	N/A	N/A	N/A	1	N/A	N/A	1
Chr08	61904077	G	T	255		0	0	0	0	0	1	0	0	0	0	0	0	0	0	0	0	0	0	0	0	0	0	0	0	0		0	0	0	N/A	0	0	0	0	0	0	0	0	0	0	0	0	0	0
Chr08	61904055	A	G	70		0	0	0	0	0	0	0	0	0	0	0	0	0	0	0	0	0	0	0	0	0	0	0	0	0		0	0	0	N/A	0	0	0	0	0	0	0	N/A	0	0	0	0	0	0
Chr08	61901622	G	T	255		1	1	1	N/A	N/A	N/A	N/A	0	1	N/A	N/A	0	N/A	N/A	1	1	1	N/A	N/A	1	N/A	N/A	0	1	N/A		0	0	N/A	N/A	N/A	N/A	N/A	N/A	N/A	N/A	N/A	N/A	N/A	N/A	N/A	N/A	N/A	N/A
Chr08	61901621	A	T	255		0	0	0	N/A	N/A	N/A	N/A	0	0	N/A	N/A	0	N/A	N/A	0	0	0	N/A	0	0	N/A	N/A	1	0	N/A		0	0	N/A	N/A	N/A	N/A	N/A	N/A	N/A	N/A	N/A	N/A	N/A	N/A	N/A	N/A	N/A	N/A
Chr08	61901614	G	A	255		0	0	0	N/A	N/A	N/A	N/A	0	0	N/A	N/A	0	N/A	N/A	1	1	1	N/A	N/A	1	N/A	N/A	0	1	N/A		0	0	N/A	N/A	N/A	N/A	N/A	N/A	N/A	N/A	N/A	N/A	N/A	N/A	N/A	N/A	N/A	N/A
Chr08	61901604	AGG	AG	120		0	0	0	N/A	N/A	N/A	N/A	0	N/A	N/A	N/A	0	N/A	N/A	0	0	0	N/A	0	N/A	N/A	N/A	1	0	N/A		N/A	0	N/A	N/A	N/A	N/A	N/A	N/A	N/A	N/A	N/A	N/A	N/A	N/A	N/A	N/A	N/A	N/A
Chr08	61901601	TA	TAA	100		0	0	0	N/A	N/A	N/A	N/A	0	N/A	N/A	N/A	0	N/A	N/A	0	0	0	N/A	0	N/A	N/A	N/A	0	0	N/A		N/A	0	N/A	N/A	N/A	N/A	N/A	N/A	N/A	N/A	N/A	N/A	N/A	N/A	N/A	N/A	N/A	N/A
Chr08	61901582	G	C	255		0	0	0	N/A	N/A	N/A	N/A	0	0	N/A	N/A	0	N/A	N/A	0	0	0	N/A	0	0	N/A	N/A	0	0	N/A		0	0	N/A	N/A	N/A	N/A	N/A	N/A	N/A	N/A	N/A	N/A	N/A	N/A	N/A	N/A	N/A	N/A
Chr08	61901581	G	T	255		0	0	0	N/A	N/A	N/A	N/A	0	0	N/A	N/A	0	N/A	N/A	0	0	0	N/A	0	0	N/A	N/A	0	0	N/A		0	0	N/A	N/A	N/A	N/A	N/A	N/A	N/A	N/A	N/A	N/A	N/A	N/A	N/A	N/A	N/A	N/A
Chr08	61901579	A	C	255		0	0	0	N/A	N/A	N/A	N/A	0	0	N/A	N/A	0	N/A	N/A	N/A	N/A	N/A	N/A	0	N/A	N/A	N/A	0	N/A	N/A		0	0	N/A	N/A	N/A	N/A	N/A	N/A	N/A	N/A	N/A	N/A	N/A	N/A	N/A	N/A	N/A	N/A
Chr08	61901577	TAA	TA,TAC	255		0	0	0	N/A	N/A	N/A	N/A	0	0	N/A	N/A	0	N/A	N/A	1	1	1	N/A	N/A	1	N/A	N/A	0	1	N/A		0	0	N/A	N/A	N/A	N/A	N/A	N/A	N/A	N/A	N/A	N/A	N/A	N/A	N/A	N/A	N/A	N/A
Chr08	61901546	T	C	255		0	0	0	N/A	N/A	N/A	N/A	0	0	N/A	N/A	0	N/A	N/A	1	1	1	N/A	N/A	1	N/A	N/A	0	1	N/A		N/A	0	N/A	N/A	N/A	N/A	N/A	N/A	N/A	N/A	N/A	N/A	N/A	N/A	N/A	N/A	N/A	N/A
Chr08	61901372	A	T	255		1	1	1	N/A	N/A	N/A	N/A	1	N/A	1	1	0	N/A	1	N/A	1	N/A	N/A	N/A	N/A	N/A	N/A	1	1	1		1	1	N/A	N/A	N/A	N/A	N/A	N/A	N/A	N/A	N/A	N/A	N/A	N/A	N/A	N/A	N/A	N/A
Chr08	61901268	T	C	255		0	0	0	N/A	0	N/A	0	0	N/A	0	0	0	N/A	0	N/A	0	0	N/A	N/A	N/A	N/A	N/A	0	0	0		0	0	N/A	N/A	N/A	N/A	N/A	0	N/A	N/A	N/A	N/A	N/A	N/A	N/A	N/A	N/A	N/A
Chr08	61901244	G	A	255		0	0	0	0	0	N/A	1	1	0	N/A	0	0	0	0	0	0	0	N/A	HET	0	0	0	1	0	0		1	1	1	N/A	N/A	1	0	N/A	N/A	N/A	N/A	N/A	N/A	N/A	N/A	N/A	N/A	0
Chr08	61901239	A	G	255		0	0	0	0	0	N/A	1	1	0	N/A	0	0	0	0	0	0	0	0	0	0	0	0	1	0	0		1	1	1	N/A	N/A	1	0	N/A	N/A	N/A	N/A	N/A	N/A	N/A	N/A	N/A	N/A	0
Chr08	61901219	T	C	255		0	0	0	0	0	N/A	1	1	0	N/A	0	0	0	0	0	0	0	N/A	HET	0	0	0	0	0	0		0	0	0	N/A	N/A	1	0	N/A	N/A	N/A	N/A	N/A	N/A	N/A	N/A	N/A	N/A	0
Chr08	61901214	C	T	255		0	0	0	0	0	N/A	0	0	0	N/A	0	0	0	0	0	0	0	0	0	0	0	0	0	0	0		0	0	0	N/A	N/A	0	0	N/A	N/A	N/A	N/A	N/A	N/A	N/A	N/A	N/A	N/A	0
Chr08	61901200	T	C	255		0	0	0	0	0	N/A	0	0	0	N/A	0	0	0	0	0	0	0	0	0	0	0	0	0	0	0		0	0	0	N/A	N/A	0	0	N/A	N/A	N/A	N/A	N/A	N/A	N/A	N/A	N/A	N/A	0
Chr08	61901182	G	T	255		1	1	1	0	0	N/A	0	0	1	0	0	0	0	0	0	0	0	0	0	0	0	0	0	0	0		0	0	0	N/A	N/A	0	0	N/A	N/A	0	N/A	N/A	N/A	N/A	N/A	N/A	N/A	0
Chr08	61901177	A	G	70		0	0	0	N/A	0	N/A	0	0	0	0	0	0	0	0	0	0	0	0	0	0	0	0	0	0	0		0	0	0	N/A	N/A	N/A	N/A	N/A	N/A	0	N/A	N/A	N/A	N/A	N/A	N/A	N/A	0
Chr08	61901173	T	A	70		0	0	0	N/A	0	N/A	0	0	0	0	0	0	0	0	0	0	0	0	0	0	0	0	0	0	0		N/A	0	0	N/A	N/A	N/A	N/A	N/A	N/A	0	N/A	N/A	N/A	N/A	N/A	N/A	N/A	0
Chr08	61901101	AT	ATTT	255		0	0	0	N/A	0	0	0	0	0	0	0	0	0	0	0	0	0	0	0	0	0	0	1	0	0		N/A	1	1	N/A	N/A	N/A	N/A	N/A	N/A	N/A	N/A	N/A	N/A	N/A	N/A	0	N/A	0
Chr08	61901071	A	C	255		0	0	0	0	0	0	0	0	0	0	0	0	0	0	0	0	0	0	0	0	0	0	0	0	0		0	0	0	N/A	N/A	N/A	N/A	N/A	N/A	N/A	N/A	N/A	N/A	N/A	N/A	0	N/A	0
Chr08	61901017	A	G	70		0	0	0	N/A	0	0	0	0	N/A	N/A	N/A	N/A	N/A	N/A	N/A	N/A	N/A	N/A	N/A	N/A	N/A	N/A	N/A	0	N/A		0	0	N/A	N/A	N/A	N/A	N/A	N/A	N/A	0	N/A	N/A	N/A	N/A	N/A	N/A	N/A	0
Chr08	61901010	A	G	255		0	0	0	N/A	1	N/A	1	1	N/A	N/A	N/A	N/A	N/A	N/A	N/A	N/A	N/A	N/A	N/A	N/A	N/A	N/A	N/A	1	N/A		N/A	0	N/A	N/A	N/A	N/A	N/A	N/A	N/A	N/A	N/A	N/A	N/A	N/A	N/A	N/A	N/A	0
Chr08	61897243	C	G	255		0	0	0	0	0	0	0	0	0	0	0	0	0	0	0	0	0	0	0	0	0	0	0	0	0		0	0	0	0	0	0	0	0	0	0	0	0	0	0	0	0	0	0
[truncated: 266 more rows]
[truncated: 557 more columns]

## Sheet: C filter
CHROMOSOME	POS	REF	ALT	QUAL	comment		MAB_348	MAB_349	G10474_wgs		MAB_484-p11	MAB_484-p13	CORNELL_49-242_wgs	MAR_001	MEXICO_54_wgs	MAB_373	MAB_374	MAB_375	MAB_376	MAB_089	MAB_090	MAB_093	MAB_094	MAB_095	MAB_096	MAB_097	MAB_098	MAB_099	MAB_100	MAB_344	MAB_345	MAB_347		G5686	G5686_wgs		A_801	ABA_058	ACC_001	ACC_002	ACC_003	ACC_004	ACC_005-p12	ACC_005-p17	ACC_006	ACC_007	ACC_008	ACC_009	ACC_010
[truncated: 576 more rows]
[truncated: 560 more columns]

[truncated: 1 more sheets: D filter]
